# Supplementary material for: GEMC1 and MCIDAS interactions with SWI/SNF complexes regulate the multiciliated cell-specific transcriptional program
Source: Cell Death Dis. 2023 Mar 17;14(3):201. doi: 10.1038/s41419-023-05720-4 (PMC10023806; doi:10.1038/s41419-023-05720-4)
Supplement: Supplementary file 2 — Supplementary Table S2 [file 41419_2023_5720_MOESM2_ESM.xlsx]

## Sheet: Legend
Lewis et al, CDDIS-22-3837
Supplementary Table S2: Microarray data
Raw data available at GEO: GSE161197
Tabs contain comparisons of GEMC1 or MCIDAS overexpressing cells with FLAG control expressing AD293 cells.

## Sheet: GEMC1.vs.FLAG
Probe.Set.ID	Gene.Symbol	Entrez.Gene	Gene.Title	Chromosomal.Location	hGemc1	FLAG.empty	fc	log2FC	pval	pval.BH	rej	rej.BH
11732476_at	NAT2	10	N-acetyltransferase 2 (arylamine N-acetyltransferase)	chr8p22	5.78088	5.78577	-1.00339	-0.00488882	0.960304	0.986176	0	0
11758337_s_at	ADA	100	adenosine deaminase	chr20q13.12	9.75124	9.63655	1.08275	0.114695	0.372428	0.682962	0	0
11726615_a_at	CDH2	1000	cadherin 2, type 1, N-cadherin (neuronal)	chr18q11.2	9.01404	8.99591	1.01265	0.0181312	0.869216	0.952882	0	0
11739189_at	AKT3	10000	v-akt murine thymoma viral oncogene homolog 3	chr1q44	9.05913	9.22622	-1.12279	-0.167092	0.0834102	0.37189	0	0
11731438_x_at	MED6	10001	mediator complex subunit 6	chr14q24.2	8.24662	8.09739	1.10898	0.149229	0.20291	0.531589	0	0
11731284_a_at	NR2E3	10002	nuclear receptor subfamily 2, group E, member 3	chr15q23	6.91825	6.84281	1.05368	0.0754349	0.425659	0.722184	0	0
11760267_a_at	NAALAD2	10003	N-acetylated alpha-linked acidic dipeptidase 2	chr11q14.3-q21	5.23806	5.62854	-1.31083	-0.390482	0.00291382	0.120518	0	0
11760187_at	DDT /// DDTL	1652 /// 100037417	D-dopachrome tautomerase /// D-dopachrome tautomerase-like	chr22q11.23	8.55094	8.41326	1.10013	0.137672	0.390877	0.696378	0	0
11738242_at	TLX1NB	100038246	TLX1 neighbor	chr10q24	7.68472	7.5138	1.12577	0.170916	0.133401	0.448566	0	0
11756357_x_at	NAALADL1	10004	N-acetylated alpha-linked acidic dipeptidase-like 1	chr11q12	7.41813	7.45647	-1.02693	-0.0383348	0.706735	0.881411	0	0
11755172_s_at	CDKN2B-AS1	100048912	CDKN2B antisense RNA 1	chr9p21.3	6.03897	6.06142	-1.01569	-0.0224584	0.799892	0.923796	0	0
11741196_at	SIGLEC14	100049587	sialic acid binding Ig-like lectin 14	chr19q13.4	6.96588	7.09805	-1.09594	-0.132171	0.379604	0.688842	0	0
11761876_at	SKCG-1	100049615	sporadic kidney cancer gene 1	---	7.17434	6.82221	1.27644	0.352126	0.0222636	0.232143	0	0
11762204_a_at	ACOT8	10005	acyl-CoA thioesterase 8	chr20q13.12	6.97675	7.18957	-1.15895	-0.212819	0.112072	0.418327	0	0
11733047_a_at	ABI1	10006	abl-interactor 1	chr10p11.2	8.87284	8.94219	-1.04925	-0.0693556	0.436875	0.729435	0	0
11758223_s_at	GNPDA1	10007	glucosamine-6-phosphate deaminase 1	chr5q21	10.467	10.8234	-1.28023	-0.356405	0.00323584	0.125994	0	0
11744817_x_at	KCNE3	10008	potassium voltage-gated channel, Isk-related family, member 3	chr11q13.4	7.03695	7.26731	-1.17313	-0.230359	0.371499	0.682363	0	0
11732255_at	ZBTB33	10009	zinc finger and BTB domain containing 33	chrXq23	9.72147	9.54941	1.12667	0.172064	0.198094	0.526378	0	0
11739128_a_at	CDH3	1001	cadherin 3, type 1, P-cadherin (placental)	chr16q22.1	9.69415	9.31283	1.30254	0.381326	0.0760572	0.359593	0	0
11753782_a_at	TANK	10010	TRAF family member-associated NFKB activator	chr2q24-q31	8.05669	8.09262	-1.02522	-0.0359282	0.771383	0.910906	0	0
11745660_x_at	POM121C	100101267	POM121 transmembrane nucleoporin C	chr7q11.2	11.5058	11.697	-1.14165	-0.191118	0.070128	0.35037	0	0
11760190_at	ZSCAN30	100101467	zinc finger and SCAN domain containing 30	chr18q12.2	7.4027	7.58839	-1.13736	-0.185688	0.152183	0.47285	0	0
11742689_a_at	SRA1	10011	steroid receptor RNA activator 1	chr5q31.3	12.0131	11.8564	1.11473	0.156692	0.0867019	0.376519	0	0
11763927_at	SNORD12B	100113393	small nucleolar RNA, C/D box 12B	chr20q13.13	5.22843	5.69576	-1.38256	-0.467338	0.0148629	0.205953	0	0
11731258_at	TMEM170B	100113407	transmembrane protein 170B	chr6p24.2	5.15995	5.35187	-1.14228	-0.191916	0.0477609	0.303953	0	0
11757146_at	MIR3651 /// SNORA84	100124534 /// 100500918	microRNA 3651 /// small nucleolar RNA, H/ACA box 84	chr9q22.31	8.4031	7.76625	1.55493	0.636849	0.000562912	0.0664882	0	0
11763926_x_at	SNORA70C	100124538	small nucleolar RNA, H/ACA box 70C	chr9q33.1	7.81684	7.88357	-1.04734	-0.0667294	0.508557	0.77453	0	0
11730531_at	ZGLP1	100125288	zinc finger, GATA-like protein 1	chr19p13.2	6.91014	6.74657	1.12006	0.163572	0.197279	0.525826	0	0
11752115_a_at	FMR1-AS1	100126270	FMR1 antisense RNA 1	chrXq27.3	5.06007	5.30681	-1.18653	-0.246747	0.084136	0.3726	0	0
11749211_at	LOC100126582	100126582	uncharacterized LOC100126582	---	6.80792	6.88972	-1.05834	-0.0818021	0.70867	0.88235	0	0
11762909_at	LOC100127951	100127951	ISPF6484	chr16q22.2	6.50875	6.60185	-1.06666	-0.0931027	0.344973	0.661309	0	0
11762198_a_at	JAZF1-AS1	100128081	JAZF1 antisense RNA 1	chr7p15.1	5.30771	5.36093	-1.03758	-0.0532214	0.589593	0.821857	0	0
11738586_at	HGC6.3	100128124	uncharacterized LOC100128124	chr6q27	6.26516	6.13266	1.09619	0.132503	0.126295	0.438961	0	0
11763059_at	LOC100128185	100128185	PNAS-19	chr2p25.3	6.79674	6.88859	-1.06573	-0.0918485	0.371166	0.682085	0	0
11762705_at	LOC100128226	100128226	hypothetic protein	chr11q23.1	5.94822	5.70195	1.18614	0.246276	0.150595	0.470793	0	0
11763066_at	GAFA3	100128236	FGF-2 activity-associated protein 3	chr4p14	9.29208	8.88957	1.3218	0.402508	0.00601514	0.154495	0	0
11749407_a_at	ZNF667-AS1	100128252	ZNF667 antisense RNA 1 (head to head)	chr19q13.43	11.265	11.316	-1.03595	-0.0509549	0.669098	0.864443	0	0
11752938_a_at	HTR5AOS	100128264	HTR5A opposite strand	chr7q36.2	4.88418	4.89873	-1.01014	-0.0145523	0.871783	0.953802	0	0
11757235_at	DNM1P35	100128285	DNM1 pseudogene 35	chr15q24.2	7.4166	7.20585	1.15729	0.210752	0.107271	0.410624	0	0
11754480_s_at	DLG5-AS1	100128292	DLG5 antisense RNA 1	chr10q22.3	6.03561	6.1338	-1.07043	-0.0981943	0.319878	0.640613	0	0
11763072_at	OCR1	100128298	ovarian cancer-related protein 1	chr1q32.1	5.97204	6.1594	-1.13868	-0.18736	0.235576	0.565634	0	0
11763877_at	LOC100128325	100128325	uncharacterized LOC100128325	chr7q32.2	7.73971	7.81909	-1.05656	-0.0793757	0.384205	0.691678	0	0
11737124_a_at	TRAPPC3L	100128327	trafficking protein particle complex 3-like	chr6q22.1	5.37245	5.53091	-1.11609	-0.158456	0.159179	0.481585	0	0
11753801_x_at	LOC100128356	100128356	protein transactivated by hepatitis B virus E antigen	chr10p15.1	5.70457	5.71921	-1.0102	-0.0146424	0.876937	0.955545	0	0
11757098_s_at	GAS6-AS1	650669	GAS6 antisense RNA 1	chr13q34	6.69968	6.78058	-1.05768	-0.0808978	0.412114	0.713274	0	0
11757093_at	GIMAP1-GIMAP5 /// GIMAP5	55340 /// 100527949	GIMAP1-GIMAP5 readthrough /// GTPase, IMAP family member 5	chr7q /// chr7q36.1	5.70386	5.67497	1.02022	0.0288839	0.729862	0.892031	0	0
11763603_a_at	LOC100128554	100128554	uncharacterized LOC100128554	chr12q24.32	6.18198	6.23724	-1.03905	-0.0552596	0.53304	0.788509	0	0
11731908_at	C19orf71	100128569	chromosome 19 open reading frame 71	chr19p13.3	7.87664	8.04523	-1.12396	-0.168585	0.0963399	0.39323	0	0
11763050_at	LOC100128644	100128644	LMNE6487	chr3p25.1	8.21803	8.15143	1.04725	0.0665992	0.622308	0.84025	0	0
11749603_x_at	HPN-AS1	100128675	HPN antisense RNA 1	chr19q13.12	6.72945	6.84544	-1.08371	-0.115985	0.298204	0.622955	0	0
11763302_at	LOC100128751	100128751	INM04	chr1q24.2	5.45549	5.3974	1.04109	0.058088	0.568059	0.809157	0	0
11762866_at	LINC00476 /// LOC101930476	100128782 /// 101930476	long intergenic non-protein coding RNA 476 /// uncharacterized LOC101930476	chr9q22.32	6.436	6.39182	1.03109	0.0441731	0.789618	0.919369	0	0
11759967_at	LOC100128816	100128816	ACAH3104	chr12p13.32	6.59353	6.64172	-1.03397	-0.0481907	0.62563	0.841685	0	0
11762789_at	LPEQ6126	100128818	uncharacterized LOC100128818	chr22q13.31	6.52407	6.63682	-1.08129	-0.11275	0.520608	0.780809	0	0
11727717_at	ZBTB42	100128927	zinc finger and BTB domain containing 42	chr14q32.33	8.19289	7.54545	1.56639	0.647441	0.000770738	0.0736033	0	0
11762941_at	LOC100129033	100129033	QIQN5815	chr6p25.1	7.40075	7.32447	1.0543	0.0762852	0.552037	0.799741	0	0
11758632_s_at	CXorf51A /// CXorf51B	100129239 /// 100133053	chromosome X open reading frame 51A /// chromosome X open reading frame 51B	chrXq27.3	6.06751	6.23022	-1.11939	-0.16271	0.19973	0.528488	0	0
11740982_at	C1orf68	100129271	chromosome 1 open reading frame 68	chr1q21.3	7.23279	7.03292	1.14859	0.199864	0.0977134	0.395309	0	0
11754014_at	LOC100129395	100129395	NS5ATP13TP1	chr17q12	8.69512	9.02469	-1.25664	-0.329574	0.0119022	0.191475	0	0
11749230_a_at	LOC100129434	100129434	uncharacterized LOC100129434	chr2p16.1	6.84675	6.77133	1.05367	0.0754208	0.754454	0.902896	0	0
11748387_at	PP13	100129503	uncharacterized LOC100129503	chr17q25.3	7.83636	7.9049	-1.04865	-0.0685324	0.534795	0.789337	0	0
11763832_a_at	FAM47E	100129583	family with sequence similarity 47, member E	chr4q21.1	6.20238	5.95305	1.18865	0.249328	0.198938	0.52741	0	0
11754348_s_at	KLHDC4 /// LOC100129637	54758 /// 100129637	kelch domain containing 4 /// uncharacterized LOC100129637	chr16q24.2 /// chr16q24.3	8.91843	8.74132	1.13062	0.177112	0.0977231	0.395312	0	0
11763425_x_at	ARRDC3-AS1	100129716	ARRDC3 antisense RNA 1	chr5q14.3	5.76068	5.71786	1.03013	0.0428232	0.839694	0.940336	0	0
11751209_at	LOC100129717	100129717	uncharacterized LOC100129717	chr8p21.2	10.7956	10.6751	1.08709	0.120472	0.236029	0.566241	0	0
11751479_a_at	CCDC152	100129792	coiled-coil domain containing 152	chr5p12	7.4792	7.67533	-1.14562	-0.196131	0.117531	0.426484	0	0
11757110_a_at	MRVI1-AS1	100129827	MRVI1 antisense RNA 1	chr11p15.4	8.24963	8.57963	-1.25702	-0.330006	0.0470648	0.302616	0	0
11762946_at	LOC100129831	100129831	EPWW6493	chr19p13.3	6.98529	7.04492	-1.0422	-0.0596269	0.758648	0.904821	0	0
11762207_at	PCOLCE-AS1	100129845	PCOLCE antisense RNA 1	chr7q22.1	7.35096	7.4691	-1.08534	-0.118141	0.592034	0.823741	0	0
11761058_at	CCNT2-AS1	100129961	CCNT2 antisense RNA 1	chr2q21.3	5.26164	5.49384	-1.17463	-0.232205	0.0366283	0.276737	0	0
11751547_a_at	HDAC6	10013	histone deacetylase 6	chrXp11.23	9.80034	9.83861	-1.02688	-0.0382627	0.75082	0.901289	0	0
11752969_at	URAHP	100130015	urate (hydroxyiso-) hydrolase, pseudogene	chr16q24.3	9.58561	9.7714	-1.13744	-0.185785	0.128975	0.442758	0	0
11747216_at	LOC100130071	100130071	GSQS6193	chr1p36.31	7.51885	7.60048	-1.05821	-0.0816287	0.531737	0.787491	0	0
11753595_at	HBCBP	100130083	HBcAg-binding protein	chr12q13.3	5.12235	5.08977	1.02284	0.0325766	0.812087	0.929875	0	0
11744644_s_at	HSFX1 /// HSFX2	100130086 /// 100506164	heat shock transcription factor family, X linked 1 /// heat shock transcription factor family, X linked 2	chrXq28	7.64172	7.5056	1.09894	0.136118	0.397497	0.701953	0	0
11762506_at	PP2672	100130249	uncharacterized LOC100130249	chr1q42.3	7.17293	6.5265	1.56528	0.646424	0.0134577	0.198822	0	0
11757079_s_at	CCDC166	100130274	coiled-coil domain containing 166	chr8q24.3	7.61238	7.68697	-1.05306	-0.0745939	0.422057	0.719539	0	0
11742229_at	SUPT20HL1	100130302	suppressor of Ty 20 homolog (S. cerevisiae)-like 1	chrXp22.11	7.43305	7.5644	-1.09532	-0.131348	0.382912	0.691205	0	0
11732744_at	C17orf107	100130311	chromosome 17 open reading frame 107	chr17p13.2	6.27785	6.24395	1.02377	0.0338953	0.827501	0.936006	0	0
11761566_at	GAFA2	100130322	FGF-2 activity-associated protein 2	chr16q23.2	6.30678	6.39219	-1.06099	-0.0854043	0.475683	0.754464	0	0
11738322_at	LINC00552	100130386	long intergenic non-protein coding RNA 552	chr13q34	8.23159	8.0961	1.09846	0.135486	0.204072	0.533051	0	0
11759659_at	LOC100130428	100130428	IGYY565	chr11q24.2	5.49316	5.69012	-1.14628	-0.196964	0.0844018	0.372994	0	0
11763636_x_at	LOC100130430 /// UBE2I	7329 /// 100130430	uncharacterized LOC100130430 /// ubiquitin-conjugating enzyme E2I	chr16p13.3	7.41807	7.43028	-1.0085	-0.0122105	0.937189	0.977214	0	0
11741792_at	PARD6G-AS1	100130522	PARD6G antisense RNA 1	chr18q23	5.89067	6.10676	-1.16159	-0.216096	0.0550004	0.320146	0	0
11747057_at	LOC100130539	100130539	uncharacterized LOC100130539	chr10q11.21	6.06591	6.10825	-1.02978	-0.0423431	0.738668	0.896145	0	0
11757239_at	NFYC-AS1	100130557	NFYC antisense RNA 1	chr1p34.2	5.91167	5.93541	-1.01659	-0.0237352	0.833039	0.9383	0	0
11731347_at	PRR32	100130613	proline rich 32	chrXq25	7.13087	7.64479	-1.42793	-0.513924	0.0857265	0.375256	0	0
11744820_a_at	LOC100130691	100130691	uncharacterized LOC100130691	chr2q31.2	7.18326	7.17637	1.00479	0.00689221	0.970298	0.989319	0	0
11754837_a_at	LRRC69	100130742	leucine rich repeat containing 69	chr8q21.3	7.67241	7.66986	1.00177	0.00254415	0.977413	0.991947	0	0
11753934_at	AGAP2-AS1	100130776	AGAP2 antisense RNA 1	chr12q14.1	7.34664	7.49441	-1.10786	-0.147774	0.404933	0.707494	0	0
11755685_s_at	LOC100130872	100130872	uncharacterized LOC100130872	chr4p16.3	7.77896	7.80727	-1.01981	-0.0283047	0.828632	0.936634	0	0
11744971_at	PSORS1C3	100130889	psoriasis susceptibility 1 candidate 3 (non-protein coding)	chr6p21.33	5.41152	5.36026	1.03617	0.0512652	0.626712	0.842225	0	0
11761894_at	LOC100130916	100130916	HSAL5836	chr9q22.33	5.25196	5.30287	-1.03592	-0.0509139	0.591749	0.823515	0	0
11754500_at	SMIM6	100130933	small integral membrane protein 6	---	7.39072	7.04736	1.26871	0.34336	0.0495082	0.308099	0	0
11740463_at	SYCE1L	100130958	synaptonemal complex central element protein 1-like	chr16q23.1	6.32762	6.42634	-1.07083	-0.0987257	0.267999	0.597096	0	0
11763333_at	ZNF316	100131017	zinc finger protein 316	chr7p22.1	6.76973	7.0189	-1.18852	-0.249168	0.0352561	0.273545	0	0
11750518_a_at	LINC01135	100131060	long intergenic non-protein coding RNA 1135	chr1p32.1	5.55448	5.62756	-1.05196	-0.0730834	0.474418	0.753635	0	0
11762411_at	OK/SW-CL.36	100131077	OK/SW-CL.36	chr4q21.23	6.25529	6.40998	-1.11318	-0.15469	0.471241	0.751829	0	0
11752799_at	LOC100131131	100131131	AHPA9419	chr2q12.1	5.88467	5.80137	1.05944	0.083303	0.370036	0.681211	0	0
11738947_at	BSPH1	100131137	binder of sperm protein homolog 1	chr19q13.33	6.02082	6.02354	-1.00189	-0.00271899	0.977304	0.991924	0	0
11720469_a_at	TSTD1	100131187	thiosulfate sulfurtransferase (rhodanese)-like domain containing 1	chr1q23.3	6.2494	6.31323	-1.04524	-0.063832	0.483407	0.759618	0	0
11732627_at	TMEM194B	100131211	transmembrane protein 194B	chr2q32.2	7.96059	7.83248	1.09286	0.12811	0.229971	0.560014	0	0
11753614_s_at	GAFA1	100131227	FGF2-associated protein GAFA1	chr14q11.2	7.03461	7.29736	-1.19977	-0.262756	0.0178235	0.21744	0	0
11762473_at	LOC100131373	100131373	uncharacterized LOC100131373	chr2p24.1	6.12685	6.34923	-1.16666	-0.222384	0.133761	0.449224	0	0
11715336_x_at	SP9	100131390	Sp9 transcription factor	chr2q31.1	9.822	9.77122	1.03582	0.0507773	0.618758	0.838606	0	0
11759274_at	CD300LD	100131439	CD300 molecule-like family member d	chr17q25.1	5.99814	5.89071	1.0773	0.107421	0.426287	0.722557	0	0
11754230_at	DBIL5P	100131454	diazepam binding inhibitor-like 5, pseudogene	chr17p13.3	7.04716	7.15928	-1.08081	-0.112119	0.301625	0.625126	0	0
11759939_x_at	LOC100131541	100131541	uncharacterized LOC100131541	chr11q21	5.02835	5.03181	-1.0024	-0.00346068	0.972389	0.989955	0	0
11757255_at	FKSG29	100131561	FKSG29	chr13q32.3	6.83855	7.0699	-1.17393	-0.231347	0.255254	0.585016	0	0
11753146_a_at	FAM83A-AS1	100131726	FAM83A antisense RNA 1	chr8q24.13	8.16409	8.18132	-1.01201	-0.0172248	0.885642	0.958842	0	0
11747659_a_at	ARMCX4	100131755	armadillo repeat containing, X-linked 4	chrXq22.1	8.26248	8.01988	1.18313	0.242608	0.0819848	0.37001	0	0
11761930_at	OK/SW-CL.58	100131766	OK/SW-CL.58	chr13q12.3	5.71601	5.36788	1.27291	0.348134	0.00598531	0.154495	0	0
11763430_at	LOC100131822	100131822	uncharacterized LOC100131822	chr17q12	6.09488	5.89206	1.15094	0.202818	0.240127	0.570306	0	0
11761871_at	LOC100131826	100131826	TSSP3028	chr4q21.1	7.24543	7.69977	-1.37016	-0.454343	0.00233945	0.110318	0	0
11741455_at	ZNF717	100131827	zinc finger protein 717	chr3p12.3	8.0483	8.07473	-1.01849	-0.026435	0.755526	0.903498	0	0
11740222_at	FAM196B	100131897	family with sequence similarity 196, member B	chr5q35.1	8.48137	8.20942	1.20744	0.271951	0.363367	0.67612	0	0
11738966_at	KRTAP25-1	100131902	keratin associated protein 25-1	chr21q22.11	5.81423	5.99641	-1.1346	-0.182182	0.230115	0.56022	0	0
11760045_at	LOC100131943	100131943	uncharacterized LOC100131943	chr17p11.2	6.3886	6.19745	1.14167	0.191147	0.196008	0.524395	0	0
11763392_at	LOC100132005	100132005	uncharacterized LOC100132005	chr6p21.2	6.35268	6.47502	-1.0885	-0.122337	0.229406	0.559557	0	0
11761826_x_at	LOC101929819	101929819	putative uncharacterized protein encoded by LINC00174-like	---	10.1953	10.693	-1.41192	-0.497658	0.0084037	0.169697	0	0
11763121_x_at	LOC100132099	100132099	FRSS1829	chr13q32.3	6.58588	6.62259	-1.02578	-0.0367153	0.833294	0.938316	0	0
11751642_a_at	LOC100132215	100132215	uncharacterized LOC100132215	chr2p15	5.29617	5.21837	1.0554	0.0777912	0.445196	0.735918	0	0
11763886_s_at	LOC100132319	100132319	uncharacterized LOC100132319	chr3q28	7.38113	7.56491	-1.13585	-0.183775	0.0800351	0.367106	0	0
11762217_at	LOC100132686	100132686	uncharacterized LOC100132686	chr11q23.1	6.9649	7.16866	-1.15169	-0.203759	0.038486	0.280992	0	0
11740908_x_at	PMS2P9	100132832	postmeiotic segregation increased 2 pseudogene 9	chr7q11.23	11.102	10.9866	1.08326	0.115385	0.206122	0.535107	0	0
11741894_x_at	DPH3P1	100132911	diphthamide biosynthesis 3 pseudogene 1	chr20q13.33	8.83884	8.58011	1.19642	0.258728	0.0750343	0.357697	0	0
11762929_x_at	FAM66D	100132923	family with sequence similarity 66, member D	chr8p23.1	6.61789	6.97977	-1.28509	-0.361875	0.0132854	0.198193	0	0
11745138_s_at	FAM223A /// FAM223B	286967 /// 100132967	family with sequence similarity 223, member A (non-protein coding) /// family with sequence similarity 223, member B (non-protein coding)	chrXq28	9.04132	9.39514	-1.27794	-0.35382	0.0179466	0.217903	0	0
11762821_at	LINC00856	100132987	long intergenic non-protein coding RNA 856	chr10q22.3	7.34231	7.75812	-1.33405	-0.415818	0.059024	0.328346	0	0
11746053_x_at	LOC100996740	100996740	uncharacterized LOC100996740	chr1q21.2	10.0171	10.1375	-1.08701	-0.120364	0.218876	0.548852	0	0
11761314_s_at	LOC100133091	100133091	uncharacterized LOC100133091	chr7q11.23	7.96604	8.05671	-1.06487	-0.0906779	0.363526	0.676123	0	0
11762945_at	LOC100133106	100133106	VCEW9374	chr5q35.1	9.21481	8.55942	1.57504	0.655393	0.00228495	0.109273	0	0
11761129_at	ADIRF-AS1	100133190	ADIRF antisense RNA 1	chr10q23.2	7.19324	7.45163	-1.19614	-0.258389	0.0262616	0.248119	0	0
11762056_at	LOC100133299	100133299	GALI1870	chr5p15.2	7.57181	7.69013	-1.08547	-0.118321	0.446563	0.736471	0	0
11715918_s_at	CD24	100133941	CD24 molecule	chr6q21	7.87166	7.98437	-1.08126	-0.11271	0.347615	0.663436	0	0
11752819_at	UXT-AS1	100133957	UXT antisense RNA 1	chrXp11.23	5.35376	5.54065	-1.13831	-0.18689	0.0847505	0.373465	0	0
11755021_s_at	MAP3K14-AS1	100133991	MAP3K14 antisense RNA 1	chr17q21.31	7.57738	7.6012	-1.01664	-0.023813	0.811137	0.929447	0	0
11763847_a_at	LINC01119	100134259	long intergenic non-protein coding RNA 1119	chr2p21	7.01812	7.44254	-1.34203	-0.424416	0.00319219	0.124745	0	0
11751539_at	LOC100134391	100134391	uncharacterized LOC100134391	chr17q25.1	5.85519	5.82504	1.02112	0.0301471	0.778124	0.913966	0	0
11720076_at	TEN1 /// TEN1-CDK3	100134934 /// 100529145	TEN1 CST complex subunit /// TEN1-CDK3 readthrough (NMD candidate)	chr17q /// chr17q25.1	10.0474	10.0051	1.0297	0.0422244	0.670846	0.865253	0	0
11756538_s_at	JMJD7 /// JMJD7-PLA2G4B	8681 /// 100137047	jumonji domain containing 7 /// JMJD7-PLA2G4B readthrough	chr15q11.2-q21.3 /// chr15q15.1	7.16801	7.14566	1.01561	0.0223503	0.827324	0.936006	0	0
11717036_a_at	HDAC5	10014	histone deacetylase 5	chr17q21	11.063	11.2617	-1.14769	-0.19873	0.0727708	0.354498	0	0
11759846_x_at	C17orf99	100141515	chromosome 17 open reading frame 99	chr17q25.3	9.42729	9.62622	-1.14784	-0.198925	0.125618	0.438084	0	0
11737593_at	KLLN	100144748	killin, p53-regulated DNA replication inhibitor	chr10q23	6.37452	6.89202	-1.43148	-0.517507	0.00999466	0.180794	0	0
11716144_a_at	PDCD6IP	10015	programmed cell death 6 interacting protein	chr3p22.3	9.10842	9.2391	-1.09481	-0.13068	0.160769	0.483495	0	0
11753862_at	KRTAP20-4	100151643	keratin associated protein 20-4	chr21q22.11	6.61384	6.56049	1.03767	0.0533433	0.580435	0.816533	0	0
11763954_at	SCARNA9L	100158262	small Cajal body-specific RNA 9-like	chrXp22.12	9.23218	8.78296	1.3653	0.449218	0.0540309	0.31776	0	0
11759804_x_at	PDCD6	10016	programmed cell death 6	chr5p15.33	6.21161	6.16539	1.03255	0.0462154	0.840359	0.940544	0	0
11733693_at	PATE3	100169851	prostate and testis expressed 3	chr11q24.2	5.41054	5.45164	-1.0289	-0.041108	0.686517	0.872766	0	0
11762670_at	DBIL5P2	100169989	diazepam binding inhibitor-like 5 pseudogene 2	chr2p15	7.37095	7.02213	1.27352	0.348823	0.0235548	0.238402	0	0
11756013_a_at	BCL2L10	10017	BCL2-like 10 (apoptosis facilitator)	chr15q21	6.28086	6.42108	-1.10207	-0.140217	0.236787	0.566654	0	0
11755578_a_at	SRRM5	100170229	serine/arginine repetitive matrix 5	chr19q13.31	8.36699	8.81648	-1.36556	-0.44949	0.0484037	0.305164	0	0
11729057_at	ERICH4	100170765	glutamate-rich 4	chr19q13.2	6.26371	6.12284	1.10256	0.14086	0.174099	0.499213	0	0
11726147_at	C17orf96	100170841	chromosome 17 open reading frame 96	chr17q12	10.7703	10.3107	1.37523	0.459673	0.00359617	0.13113	0	0
11753863_s_at	BCL2L11	10018	BCL2-like 11 (apoptosis facilitator)	chr2q13	8.64239	8.20806	1.35128	0.43433	0.00539724	0.15038	0	0
11750494_at	ESP33	100188917	uncharacterized locus ESP33	chr9q34.3	7.46717	7.55855	-1.06539	-0.0913854	0.345836	0.661935	0	0
11717409_at	SH2B3	10019	SH2B adaptor protein 3	chr12q24	6.49387	6.47928	1.01016	0.0145883	0.871213	0.9538	0	0
11757199_at	LOC100190940	100190940	uncharacterized LOC100190940	chr12q24.33	6.16808	6.23515	-1.04759	-0.0670696	0.583101	0.817959	0	0
11734487_at	C5orf52	100190949	chromosome 5 open reading frame 52	chr5q33.3	6.83361	6.68839	1.1059	0.145221	0.152253	0.472949	0	0
11760828_at	RPL36AP33	100191039	ribosomal protein L36a pseudogene 33	chr9p13.3	6.103	5.88229	1.16531	0.220712	0.0407511	0.287054	0	0
11735933_at	C2CD4D	100191040	C2 calcium-dependent domain containing 4D	chr1q21.3	8.30614	8.37188	-1.04662	-0.0657416	0.526805	0.784432	0	0
11760091_x_at	PPIAP30	100192204	peptidylprolyl isomerase A (cyclophilin A) pseudogene 30	chr10p13	8.20228	8.21093	-1.00602	-0.00865271	0.954681	0.984503	0	0
11764076_at	FLJ16779	100192386	uncharacterized LOC100192386	chr20q13.33	4.84929	4.80826	1.02885	0.041029	0.626786	0.842225	0	0
11755815_a_at	CDH4	1002	cadherin 4, type 1, R-cadherin (retinal)	chr20q13.3	8.6855	7.9977	1.61082	0.687792	0.000841033	0.0767532	0	0
11751689_a_at	GNE	10020	glucosamine (UDP-N-acetyl)-2-epimerase/N-acetylmannosamine kinase	chr9p13.3	7.12111	7.28508	-1.12036	-0.163968	0.0961658	0.393118	0	0
11724458_at	HCN4	10021	hyperpolarization activated cyclic nucleotide-gated potassium channel 4	chr15q24.1	6.86158	6.81016	1.03628	0.0514198	0.801915	0.925029	0	0
11746485_x_at	FAR2P2 /// FAR2P3	100216479 /// 100288897	fatty acyl CoA reductase 2 pseudogene 2 /// fatty acyl CoA reductase 2 pseudogene 3	chr2q21.1	6.2787	6.69914	-1.33833	-0.420438	0.292358	0.618224	0	0
11738507_at	INSL5	10022	insulin-like 5	chr1p31.3	6.09952	6.09425	1.00366	0.00526722	0.957986	0.985726	0	0
11743949_s_at	FRAT1	10023	frequently rearranged in advanced T-cell lymphomas 1	chr10q24.1	9.43095	9.09566	1.26163	0.335286	0.0356441	0.274456	0	0
11756194_a_at	TROAP	10024	trophinin associated protein	chr12q13.12	9.46276	9.51601	-1.0376	-0.0532497	0.527869	0.785298	0	0
11756057_a_at	MED16	10025	mediator complex subunit 16	chr19p13.3	9.00067	9.11268	-1.08074	-0.112015	0.231565	0.561785	0	0
11721856_a_at	PIGK	10026	phosphatidylinositol glycan anchor biosynthesis, class K	chr1p31.1	8.39307	8.34021	1.03732	0.052864	0.585668	0.81944	0	0
11757216_x_at	LOC100268168	100268168	uncharacterized LOC100268168	chr5q35.1	6.14614	6.4645	-1.24691	-0.31836	0.0440219	0.294665	0	0
11746319_at	LINC00940	100271702	long intergenic non-protein coding RNA 940	---	5.3828	5.27976	1.07404	0.103043	0.321184	0.64164	0	0
11734357_a_at	ARHGEF33	100271715	Rho guanine nucleotide exchange factor (GEF) 33	chr2p22.1	5.67498	5.84908	-1.12826	-0.174101	0.103213	0.404097	0	0
11762686_a_at	LOC100286925	100286925	uncharacterized LOC100286925	chr22q11.22	5.96837	6.19183	-1.16753	-0.223465	0.0596549	0.32993	0	0
11762236_at	LOC100287010	100287010	uncharacterized LOC100287010	chr2q12.1	5.37841	5.28345	1.06803	0.0949557	0.383149	0.691344	0	0
11760807_at	LOC100287036	100287036	uncharacterized LOC100287036	chr16q24.3	7.87848	7.73363	1.10562	0.144852	0.234726	0.564871	0	0
11747784_at	LOC100287042	100287042	uncharacterized LOC100287042	chr17q25.1	7.60229	7.63694	-1.02431	-0.0346464	0.694362	0.876442	0	0
11762197_at	LOC100287098	100287098	uncharacterized LOC100287098	chr8q24.3	7.03192	7.04587	-1.00971	-0.0139455	0.916884	0.969432	0	0
11750083_at	LOC100287175	100287175	uncharacterized LOC100287175	chr16p13.3	6.00233	5.99496	1.00512	0.00737349	0.943327	0.979597	0	0
11762633_at	LOC100287225	100287225	uncharacterized LOC100287225	chr18q21.2	6.32546	6.52957	-1.15198	-0.204116	0.10278	0.403311	0	0
11758154_at	MANSC4	100287284	MANSC domain containing 4	chr12p11.22	5.92059	5.99157	-1.05043	-0.070978	0.522419	0.78172	0	0
11744860_at	LOC100287290	100287290	cytokine receptor CRL2	chr3q25.32	5.46189	5.50199	-1.02818	-0.0400981	0.725296	0.889739	0	0
11761163_at	GS52	100287301	uncharacterized LOC100287301	chr16p13.3	8.11817	8.07278	1.03197	0.0453944	0.694982	0.876689	0	0
11762297_at	AK299452 /// RP11-110G21.1	---	SubName: Full=cDNA FLJ58935; /// ---	---	6.81711	6.87947	-1.04417	-0.0623578	0.685043	0.87233	0	0
11746728_at	LINC00941	100287314	long intergenic non-protein coding RNA 941	chr12p11.21	7.41119	7.37855	1.02288	0.0326381	0.748848	0.900726	0	0
11749575_at	LOC100287329	100287329	uncharacterized LOC100287329	chr6p21.33	7.37265	7.59305	-1.16506	-0.220404	0.111709	0.417857	0	0
11750184_at	LOC100287413	100287413	uncharacterized LOC100287413	chr11q12.1	5.94659	6.10914	-1.11926	-0.162547	0.247331	0.577867	0	0
11760305_at	LOC100287576	100287576	uncharacterized LOC100287576	chr22q11.21	5.77757	5.74351	1.02389	0.0340547	0.802414	0.925293	0	0
11749284_at	LOC100287685	100287685	uncharacterized LOC100287685	chr1p36.33	8.30698	8.56872	-1.19892	-0.261736	0.103835	0.404469	0	0
11745296_at	ANKRD66	100287718	ankyrin repeat domain 66	chr6p12.3	6.83278	6.73498	1.07015	0.0978091	0.421905	0.719502	0	0
11749596_at	LOC100287808	100287808	uncharacterized LOC100287808	chr17q12	7.01637	7.07886	-1.04427	-0.0624907	0.658593	0.859035	0	0
11752923_a_at	LOC100287837	100287837	uncharacterized LOC100287837	chr11q13.4	8.88046	9.1576	-1.21179	-0.277141	0.0304684	0.259143	0	0
11745132_at	LGALS8-AS1	100287902	LGALS8 antisense RNA 1	chr1q43	6.46427	6.39032	1.0526	0.073954	0.656724	0.858044	0	0
11747957_at	LOC100287931	100287931	uncharacterized LOC100287931	chr4p16.3	9.37426	9.36999	1.00296	0.00426531	0.964179	0.987633	0	0
11720070_s_at	TIMM23 /// TIMM23B	100287932 /// 100652748	translocase of inner mitochondrial membrane 23 homolog (yeast) /// translocase of inner mitochondrial membrane 23 homolog B (yeast)	chr10q11.23	12.669	12.685	-1.01115	-0.0160018	0.854353	0.946813	0	0
11763502_x_at	LOC100287497 /// LOC100287934 /// LOC101930657	100287497 /// 100287934 /// 101930657	uncharacterized LOC100287497 /// uncharacterized LOC100287934 /// uncharacterized LOC101930657	chr1p36.33 /// chr1q42.11	5.95444	5.87555	1.0562	0.0788883	0.450429	0.73885	0	0
11762762_at	LOC100288114	100288114	uncharacterized LOC100288114	chr19q13.43	7.33201	6.98723	1.26996	0.344782	0.0898938	0.381972	0	0
11745791_a_at	LOC100288152	100288152	uncharacterized LOC100288152	chr5p15.33	8.20669	8.0863	1.08703	0.120388	0.369451	0.680667	0	0
11751583_at	LOC100288162	100288162	uncharacterized LOC100288162	chr16p13.11	11.1537	11.3128	-1.11664	-0.15916	0.176551	0.502215	0	0
11763139_at	KRTAP22-2	100288287	keratin associated protein 22-2	chr21q22.11	4.84862	4.8605	-1.00826	-0.011874	0.887605	0.959659	0	0
11753847_x_at	KRTAP21-3	100288323	keratin associated protein 21-3	chr21q22.11	5.66458	5.59936	1.04625	0.0652237	0.470428	0.751479	0	0
11760506_at	NCAM1-AS1	100288346	NCAM1 antisense RNA1	chr11q23.2	9.19051	9.27768	-1.06229	-0.0871749	0.48746	0.762056	0	0
11746688_at	LOC100288358	100288358	uncharacterized LOC100288358	chr16q23.1	7.56866	7.61073	-1.02959	-0.042071	0.628193	0.843078	0	0
11744604_at	ERVMER34-1	100288413	endogenous retrovirus group MER34, member 1	chr4q12	7.88387	7.7599	1.08973	0.12397	0.34459	0.66096	0	0
11746071_at	LOC100288504	100288504	uncharacterized LOC100288504	chr2q14.3	7.55896	7.71372	-1.11324	-0.154759	0.183265	0.509878	0	0
11760787_at	ARHGAP11B /// LOC100288637	89839 /// 100288637	Rho GTPase activating protein 11B /// OTU deubiquitinase 7A pseudogene	chr15q13.2	9.11223	9.02883	1.05951	0.0833989	0.442923	0.734195	0	0
11760358_at	SRGAP3-AS3	100288831	SRGAP3 antisense RNA 3	chr3p25.3	7.72991	7.69173	1.02681	0.0381727	0.760875	0.905858	0	0
11757227_at	LOC100288842	100288842	UDP-GlcNAc:betaGal beta-1,3-N-acetylglucosaminyltransferase 5 pseudogene	chr9q33.2	7.83766	8.00348	-1.1218	-0.165814	0.197233	0.525794	0	0
11761739_at	LOC100288866	100288866	uncharacterized LOC100288866	chr17q21.33	7.20677	7.29451	-1.06271	-0.0877415	0.462926	0.746499	0	0
11761371_at	LOC100288974	100288974	BMS1 homolog, ribosome assembly protein (yeast) pseudogene	chr10q22.3	5.18481	5.23906	-1.03831	-0.0542439	0.58247	0.817635	0	0
11760632_at	KCTD21-AS1	100289388	KCTD21 antisense RNA 1	chr11q14.1	8.50055	8.36752	1.0966	0.133036	0.249128	0.579231	0	0
11761354_at	LOC100289409	100289409	uncharacterized LOC100289409	chr9q34.3	10.5528	10.4529	1.07172	0.0999325	0.276593	0.604673	0	0
11761694_at	LINC01166	101927590	long intergenic non-protein coding RNA 1166	chr10q26.3	6.12614	5.93016	1.1455	0.195974	0.123149	0.43454	0	0
11746822_at	LOC100289455	100289455	uncharacterized LOC100289455	chr10p12.2	6.21625	6.12123	1.06807	0.0950126	0.337888	0.655463	0	0
11746289_at	LOC100289511	100289511	uncharacterized LOC100289511	chr14q24.2	5.80753	5.95715	-1.10928	-0.149626	0.25457	0.584517	0	0
11761830_s_at	HERC2P4 /// LOC102723771	100289574 /// 102723771	hect domain and RLD 2 pseudogene 4 /// E3 ubiquitin-protein ligase HERC2-like	chr16p11.2	8.10836	7.98748	1.0874	0.120881	0.216701	0.546256	0	0
11762106_at	LOC100289580	100289580	uncharacterized LOC100289580	chr16q24.3	8.78815	8.8806	-1.06618	-0.0924509	0.324581	0.644319	0	0
11762650_at	LOC100289585	100289585	proliferation-inducing protein 25	chr2p13.2	5.88472	5.9082	-1.01641	-0.0234821	0.861548	0.949543	0	0
11720741_a_at	ZNF605	100289635	zinc finger protein 605	chr12q24.33	9.1831	9.24069	-1.04072	-0.0575884	0.568107	0.809179	0	0
11751345_at	GOLGA8J	653073	golgin A8 family, member J	chr15q13.2	6.66752	6.27713	1.31074	0.390382	0.0451077	0.29726	0	0
11746024_at	LOC100293044	100293044	uncharacterized LOC100293044	---	7.66872	7.76723	-1.07067	-0.0985192	0.596212	0.826348	0	0
11747124_at	LOC100293612	100293612	uncharacterized LOC100293612	---	6.54845	6.42757	1.0874	0.120883	0.333474	0.651663	0	0
11745128_a_at	CDH5	1003	cadherin 5, type 2 (vascular endothelium)	chr16q22.1	7.47777	7.50669	-1.02024	-0.0289154	0.741051	0.897625	0	0
11727878_a_at	CHAF1A	10036	chromatin assembly factor 1, subunit A (p150)	chr19p13.3	9.41486	9.35449	1.04274	0.0603751	0.550843	0.798972	0	0
11759860_at	GRIK1-AS2	100379661	GRIK1 antisense RNA 2	chr21q22.11	5.77248	5.90685	-1.09761	-0.134367	0.332677	0.650906	0	0
11733931_a_at	PARP2	10038	poly (ADP-ribose) polymerase 2	chr14q11.2-q12	11.2809	11.3255	-1.03143	-0.044646	0.622383	0.840259	0	0
11730335_a_at	PARP3	10039	poly (ADP-ribose) polymerase family, member 3	chr3p21.31-p21.1	8.65769	8.80859	-1.11026	-0.150893	0.207332	0.536133	0	0
11742868_at	CDH6	1004	cadherin 6, type 2, K-cadherin (fetal kidney)	chr5p13.3	6.92125	6.74807	1.12754	0.173177	0.433381	0.726796	0	0
11719589_a_at	TOM1L1	10040	target of myb1 (chicken)-like 1	chr17q23.2	7.99728	7.89322	1.07479	0.104058	0.343785	0.660237	0	0
11739936_a_at	HMGXB4	10042	HMG box domain containing 4	chr22q13.1	8.96503	9.08324	-1.08539	-0.118213	0.349664	0.664912	0	0
11753021_x_at	TOM1	10043	target of myb1 (chicken)	chr22q13.1	9.85542	10.261	-1.32464	-0.405602	0.0110709	0.187683	0	0
11756453_a_at	SH2D3C	10044	SH2 domain containing 3C	chr9q34.11	8.62749	8.55349	1.05263	0.0739941	0.524464	0.782796	0	0
11723551_x_at	SH2D3A	10045	SH2 domain containing 3A	chr19p13.3	6.90088	6.96213	-1.04337	-0.061249	0.559373	0.803602	0	0
11750004_a_at	MAMLD1	10046	mastermind-like domain containing 1	chrXq28	9.38401	9.22619	1.1156	0.15782	0.344673	0.661015	0	0
11731927_at	CST8	10047	cystatin 8 (cystatin-related epididymal specific)	chr20p11.21	7.04116	6.99638	1.03152	0.0447764	0.730558	0.892371	0	0
11757841_s_at	RANBP9	10048	RAN binding protein 9	chr6p23	12.1386	11.6494	1.40369	0.489226	0.00272657	0.117408	0	0
11716331_a_at	DNAJB6	10049	DnaJ (Hsp40) homolog, subfamily B, member 6	chr7q36.3	9.79515	9.95954	-1.12069	-0.164387	0.126869	0.440058	0	0
11760797_at	LOC100499484	100499484	SUGT1-1300002K09Rik pseudogene	chr9q22.33	6.01179	6.07632	-1.04574	-0.0645301	0.492584	0.764926	0	0
11738816_a_at	CDH7	1005	cadherin 7, type 2	chr18q22.1	6.15867	6.5298	-1.29336	-0.371127	0.0917446	0.385335	0	0
11734320_a_at	SLC17A4	10050	solute carrier family 17, member 4	chr6p22.2	7.27004	7.28757	-1.01222	-0.0175291	0.930383	0.974824	0	0
11741478_at	SPATA1 /// SPATA1	100505741	spermatogenesis associated 1 /// ---	chr1p22.3	5.95047	5.88163	1.04887	0.0688336	0.465094	0.747907	0	0
11762773_x_at	KIF25-AS1	100505879	KIF25 antisense RNA 1	chr6q27	6.98905	6.97981	1.00642	0.00923561	0.913447	0.968087	0	0
11760494_at	C21orf37	100505929	chromosome 21 open reading frame 37	chr21q21.1	4.8925	4.87542	1.01191	0.0170842	0.86463	0.95064	0	0
11763394_a_at	RP11-44F21.5	---	---	---	7.3128	7.27273	1.02816	0.0400662	0.698276	0.877934	0	0
11763373_at	APELA	100506013	apelin receptor early endogenous ligand	chr4q32	5.34389	5.21787	1.09128	0.126019	0.314703	0.635872	0	0
11758946_at	RP11-12M5.1	---	---	---	6.25422	6.24029	1.0097	0.0139249	0.903422	0.964924	0	0
11763985_at	LOC101928162	101928162	uncharacterized LOC101928162	chr12p13.2	5.23808	5.31039	-1.0514	-0.0723172	0.397009	0.701593	0	0
11762829_at	LOC100506242	100506242	GLLV3061	---	5.88567	5.86399	1.01514	0.0216825	0.837482	0.939752	0	0
11763476_at	LOC100506289	100506289	uncharacterized LOC100506289	---	6.36057	6.18093	1.1326	0.179632	0.118016	0.427329	0	0
11763705_at	LOC100506379	100506379	uncharacterized LOC100506379	---	7.39964	7.50668	-1.07702	-0.107049	0.415433	0.71521	0	0
11764154_at	RP11-663N22.1	---	---	---	7.37536	7.29706	1.05577	0.0783001	0.520929	0.780936	0	0
11763971_at	LINC01082	100506542	long intergenic non-protein coding RNA 1082	chr16q24.1	6.34147	6.46581	-1.09	-0.124331	0.517698	0.779334	0	0
11758837_at	LOC100506603	100506603	uncharacterized LOC100506603	chr14q24.3	9.17136	9.27647	-1.07558	-0.105118	0.326682	0.645752	0	0
11747435_s_at	OCLN	100506658	occludin	chr5q13.1	9.77032	9.96992	-1.14838	-0.199601	0.0401874	0.285651	0	0
11763876_at	LOC100506700	100506700	uncharacterized LOC100506700	---	5.40502	5.41356	-1.00594	-0.00854028	0.921146	0.971331	0	0
11741349_at	SLFN12L	100506736	schlafen family member 12-like	chr17q12	5.54972	5.60979	-1.04251	-0.0600662	0.490354	0.763659	0	0
11755976_a_at	CASP12	100506742	caspase 12 (gene/pseudogene)	chr11q22.3	7.22919	7.63688	-1.32656	-0.407689	0.263957	0.593068	0	0
11763303_at	---	---	---	---	6.44368	6.69527	-1.19052	-0.251594	0.167882	0.492004	0	0
11760571_at	LOC100506766	100506766	uncharacterized LOC100506766	---	6.73312	6.69295	1.02824	0.0401708	0.690319	0.874671	0	0
11763875_at	LOC100506797	100506797	uncharacterized LOC100506797	---	8.64472	8.50204	1.10396	0.142683	0.264225	0.593238	0	0
11760846_at	CLTC-IT1	100506863	CLTC intronic transcript 1 (non-protein coding)	chr17q23.2	6.49587	6.52658	-1.02151	-0.0307047	0.810434	0.929254	0	0
11763432_at	LOC100506999	100506999	uncharacterized LOC100506999	---	5.62055	5.63372	-1.00917	-0.0131667	0.905312	0.965577	0	0
11763413_at	ASAP1-IT2	100507117	ASAP1 intronic transcript 2 (non-protein coding)	---	7.20738	7.11148	1.06873	0.0959004	0.30269	0.625736	0	0
11764022_at	RP11-340A13.1	---	---	---	5.6981	5.76845	-1.04997	-0.0703478	0.463203	0.74663	0	0
11759754_a_at	LINC00943	100507206	long intergenic non-protein coding RNA 943	---	7.66237	7.53003	1.09607	0.132338	0.331456	0.64957	0	0
11762463_at	C8orf17	100507249	chromosome 8 open reading frame 17	chr8q24.3	5.86535	5.96978	-1.07507	-0.10443	0.302203	0.625304	0	0
11763398_at	LINC01013	100507254	long intergenic non-protein coding RNA 1013	---	7.01796	6.68903	1.25608	0.328932	0.0305229	0.259287	0	0
11763397_at	EYA4-AS1	100507308	EYA4 antisense RNA 1	chr6q23	6.40859	6.53902	-1.09462	-0.130428	0.150246	0.470572	0	0
11763404_at	LOC100507336	100507336	uncharacterized LOC100507336	---	8.46356	8.52316	-1.04217	-0.0595935	0.628952	0.843497	0	0
11763991_at	LA16c-380H5.4	---	---	---	6.4004	6.31139	1.06364	0.0890092	0.556877	0.801921	0	0
11760278_at	HCG8	100507399	HLA complex group 8	chr6p21.3	6.53665	6.73576	-1.14799	-0.19911	0.0710657	0.351764	0	0
11738887_s_at	MICA	100507436	MHC class I polypeptide-related sequence A	chr6p21.33	10.023	9.95388	1.04906	0.0690934	0.495299	0.766408	0	0
11764015_at	LOC100507461	100507461	uncharacterized LOC100507461	---	5.46424	5.38936	1.05327	0.074879	0.550787	0.798938	0	0
11763994_at	LOC100507480	100507480	uncharacterized LOC100507480	---	5.97446	6.10242	-1.09275	-0.127958	0.281048	0.608677	0	0
11760371_at	LOC100507516	100507516	uncharacterized LOC100507516	---	6.41116	6.3876	1.01647	0.0235625	0.900379	0.963821	0	0
11764025_at	LOC100507562	100507562	uncharacterized LOC100507562	---	6.34721	6.56878	-1.166	-0.221569	0.14678	0.466328	0	0
11761324_at	LOC100507646	100507646	uncharacterized LOC100507646	chr19q13.2	7.29543	7.1458	1.10929	0.149631	0.337816	0.655438	0	0
11760004_at	LOC100508226	100508226	HHSL751	---	6.95627	6.85505	1.07268	0.101219	0.47022	0.751407	0	0
11733876_x_at	SMC4	10051	structural maintenance of chromosomes 4	chr3q26.1	12.1971	12.2842	-1.0622	-0.0870609	0.293871	0.619606	0	0
11740256_s_at	GJC1	10052	gap junction protein, gamma 1, 45kDa	chr17q21.31	9.5186	9.46356	1.03888	0.0550345	0.554057	0.800584	0	0
11717062_at	AP1M2	10053	adaptor-related protein complex 1, mu 2 subunit	chr19p13.2	8.39806	8.20551	1.14278	0.192549	0.177799	0.503622	0	0
11749584_a_at	UBA2	10054	ubiquitin-like modifier activating enzyme 2	chr19q12	10.939	11.0151	-1.05418	-0.0761198	0.384088	0.691632	0	0
11737533_a_at	SAE1	10055	SUMO1 activating enzyme subunit 1	chr19q13.32	10.6721	10.6584	1.00954	0.0136971	0.891167	0.960586	0	0
11750165_a_at	FARSB	10056	phenylalanyl-tRNA synthetase, beta subunit	chr2q36.1	10.1318	10.2148	-1.05925	-0.083049	0.428328	0.724113	0	0
11730509_s_at	ABCC5	10057	ATP-binding cassette, sub-family C (CFTR/MRP), member 5	chr3q27	9.08614	8.91944	1.12249	0.166701	0.0815074	0.369427	0	0
11743371_x_at	DNM1L	10059	dynamin 1-like	chr12p11.21	9.3796	9.61956	-1.18096	-0.239956	0.0304118	0.259057	0	0
11739319_at	CDH8	1006	cadherin 8, type 2	chr16q22.1	7.14533	7.32958	-1.13623	-0.18425	0.134884	0.451001	0	0
11742433_a_at	ABCC9	10060	ATP-binding cassette, sub-family C (CFTR/MRP), member 9	chr12p12.1	5.89451	6.21873	-1.25198	-0.324213	0.0513626	0.312454	0	0
11722025_x_at	ABCF2	10061	ATP-binding cassette, sub-family F (GCN20), member 2	chr7q36	9.68857	9.60027	1.06312	0.0882981	0.298153	0.622955	0	0
11719393_a_at	NR1H3	10062	nuclear receptor subfamily 1, group H, member 3	chr11p11.2	9.43272	9.55599	-1.0892	-0.123266	0.301356	0.625018	0	0
11757627_at	COX17	10063	COX17 cytochrome c oxidase copper chaperone	chr3q13.33	12.5083	12.2782	1.17289	0.230069	0.0474884	0.303567	0	0
11760714_at	---	---	---	---	6.37877	6.41471	-1.02523	-0.0359469	0.705184	0.88084	0	0
11755055_a_at	SCAMP2	10066	secretory carrier membrane protein 2	chr15q23-q25	10.635	10.7356	-1.0722	-0.100574	0.271072	0.599641	0	0
11717403_a_at	SCAMP3	10067	secretory carrier membrane protein 3	chr1q21	11.3102	11.2103	1.07168	0.0998761	0.299722	0.623925	0	0
11762407_at	IL18BP	10068	interleukin 18 binding protein	chr11q13	10.0449	10.3079	-1.20001	-0.263041	0.0257218	0.246675	0	0
11756606_s_at	RWDD2B	10069	RWD domain containing 2B	chr21q22.11	11.2794	11.413	-1.09705	-0.13363	0.172785	0.497769	0	0
11737547_a_at	CDH9	1007	cadherin 9, type 2 (T1-cadherin)	chr5p14	5.79417	5.54908	1.18517	0.245091	0.0568546	0.323924	0	0
11745788_a_at	MUC12	10071	mucin 12, cell surface associated	chr7q22	9.50648	8.2312	2.42046	1.27528	0.0134189	0.198747	1	0
11744167_a_at	DPP3	10072	dipeptidyl-peptidase 3	chr11q12-q13.1	10.0227	9.96902	1.0379	0.0536674	0.515266	0.778318	0	0
11756559_a_at	SNUPN	10073	snurportin 1	chr15q24.2	10.2224	10.3211	-1.07082	-0.0987192	0.351301	0.66653	0	0
11717751_a_at	HUWE1	10075	HECT, UBA and WWE domain containing 1, E3 ubiquitin protein ligase	chrXp11.22	12.2185	12.3372	-1.08579	-0.118747	0.205445	0.534501	0	0
11718800_at	PTPRU	10076	protein tyrosine phosphatase, receptor type, U	chr1p35.3	7.98254	7.80586	1.13028	0.176685	0.189161	0.516295	0	0
11749058_x_at	TSPAN32	10077	tetraspanin 32	chr11p15.5	7.2912	7.16519	1.09127	0.126015	0.18327	0.509878	0	0
11717855_s_at	TSSC4	10078	tumor suppressing subtransferable candidate 4	chr11p15.5	9.87338	9.80616	1.04769	0.0672178	0.468338	0.750362	0	0
11717215_a_at	ATP9A	10079	ATPase, class II, type 9A	chr20q13.2	10.193	10.4747	-1.21562	-0.281697	0.0117789	0.190638	0	0
11728459_x_at	CDH10	1008	cadherin 10, type 2 (T2-cadherin)	chr5p14.2	5.94865	6.04233	-1.06709	-0.0936799	0.356194	0.670479	0	0
11736446_x_at	PDCD7	10081	programmed cell death 7	chr15q22.31	10.8667	10.9103	-1.03066	-0.0435646	0.665994	0.862574	0	0
11726015_at	GPC6	10082	glypican 6	chr13q32	5.71115	5.73626	-1.01756	-0.0251134	0.821658	0.93393	0	0
11739593_a_at	USH1C	10083	Usher syndrome 1C (autosomal recessive, severe)	chr11p14.3	8.42331	8.41348	1.00684	0.00982801	0.955039	0.984517	0	0
11761356_x_at	PQBP1	10084	polyglutamine binding protein 1	chrXp11.23	8.96031	9.0368	-1.05445	-0.0764883	0.444251	0.735285	0	0
11734721_a_at	EDIL3	10085	EGF-like repeats and discoidin I-like domains 3	chr5q14	10.1432	10.264	-1.08736	-0.120828	0.262306	0.59154	0	0
11737666_at	HHLA1	10086	HERV-H LTR-associating 1	chr8q24	5.90842	5.82929	1.05638	0.0791302	0.481295	0.758386	0	0
11762788_at	ERVK3-2	100862697	endogenous retrovirus group K3, member 2	chr14q24.2	7.21936	7.26215	-1.0301	-0.0427887	0.772943	0.91146	0	0
11758133_s_at	COL4A3BP	10087	collagen, type IV, alpha 3 (Goodpasture antigen) binding protein	chr5q13.3	7.57242	7.37365	1.14772	0.198768	0.0571686	0.324802	0	0
11764167_at	LINC00570	100874055	long intergenic non-protein coding RNA 570	---	5.24924	5.25994	-1.00745	-0.0107068	0.939147	0.977915	0	0
11740892_a_at	KCNK7	10089	potassium channel, subfamily K, member 7	chr11q13	8.08407	8.15442	-1.04998	-0.0703594	0.502034	0.770859	0	0
11764050_at	---	---	---	---	6.4462	6.46849	-1.01557	-0.0222952	0.936564	0.977214	0	0
11727238_at	UST	10090	uronyl-2-sulfotransferase	chr6q25.1	8.10096	8.2525	-1.11076	-0.151543	0.327424	0.646341	0	0
11715685_s_at	ARPC5	10092	actin related protein 2/3 complex, subunit 5, 16kDa	chr1q25.3	11.8741	11.9161	-1.02953	-0.041988	0.628596	0.843167	0	0
11729611_a_at	ARPC4	10093	actin related protein 2/3 complex, subunit 4, 20kDa	chr3p25.3	9.60783	9.68089	-1.05194	-0.0730568	0.44619	0.736341	0	0
11728643_s_at	ACTR3	10096	ARP3 actin-related protein 3 homolog (yeast)	chr2q14.1	12.0129	11.9861	1.01878	0.0268482	0.76526	0.907938	0	0
11739033_a_at	ACTR2	10097	ARP2 actin-related protein 2 homolog (yeast)	chr2p14	11.316	11.0936	1.16662	0.222329	0.113221	0.419948	0	0
11749969_a_at	TSPAN5	10098	tetraspanin 5	chr4q23	10.9873	10.413	1.48899	0.574338	0.000122079	0.0340523	0	0
11760821_at	LOC100996461	100996461	uncharacterized LOC100996461	---	6.48876	6.46123	1.01927	0.0275343	0.822091	0.934137	0	0
11760512_at	---	---	---	---	6.86368	6.84274	1.01462	0.0209355	0.906348	0.965974	0	0
11761343_a_at	ADAM8	101	ADAM metallopeptidase domain 8	chr10q26.3	7.5007	7.76992	-1.20515	-0.269218	0.16695	0.491041	0	0
11752082_a_at	CDH12	1010	cadherin 12, type 2 (N-cadherin 2)	chr5p14.3	6.47273	6.89068	-1.33603	-0.41795	0.00943933	0.176932	0	0
11728390_at	TSPAN2	10100	tetraspanin 2	chr1p13.2	9.98815	9.75635	1.1743	0.231805	0.0415018	0.288863	0	0
11756135_a_at	NUBP2	10101	nucleotide binding protein 2	chr16p13.3	11.145	11.0535	1.06552	0.0915509	0.288727	0.615272	0	0
11728249_a_at	TSFM	10102	Ts translation elongation factor, mitochondrial	chr12q14.1	10.5929	10.5002	1.06634	0.0926614	0.362667	0.67567	0	0
11744051_at	TSPAN1	10103	tetraspanin 1	chr1p34.1	7.5277	7.39759	1.09437	0.130107	0.135475	0.451786	0	0
11720771_x_at	PPIF	10105	peptidylprolyl isomerase F	chr10q22-q23	11.5386	11.4117	1.09196	0.12692	0.206106	0.535107	0	0
11716954_at	CTDSP2	10106	CTD (carboxy-terminal domain, RNA polymerase II, polypeptide A) small phosphatase 2	chr12q14.1	9.58784	9.81382	-1.16957	-0.225981	0.0252491	0.244885	0	0
11734344_a_at	TRIM10	10107	tripartite motif containing 10	chr6p21.3	6.73775	6.84403	-1.07645	-0.106285	0.508859	0.774752	0	0
11753134_a_at	SGK2	10110	serum/glucocorticoid regulated kinase 2	chr20q13.2	8.25825	8.31641	-1.04113	-0.0581544	0.653217	0.855987	0	0
11730282_a_at	RAD50	10111	RAD50 homolog (S. cerevisiae)	chr5q31	10.2492	10.2313	1.01247	0.0178763	0.843705	0.94226	0	0
11723010_a_at	KIF20A	10112	kinesin family member 20A	chr5q31	11.0695	11.1678	-1.07051	-0.0983034	0.251037	0.581383	0	0
11750823_a_at	PREB	10113	prolactin regulatory element binding	chr2p23.3	10.9877	11.0854	-1.07005	-0.0976779	0.273366	0.601614	0	0
11740126_a_at	HIPK3	10114	homeodomain interacting protein kinase 3	chr11p13	8.63278	8.50176	1.09507	0.131021	0.272117	0.600562	0	0
11734988_s_at	FEM1B	10116	fem-1 homolog b (C. elegans)	chr15q22	12.3291	12.5441	-1.1607	-0.21499	0.0849704	0.3738	0	0
11732923_at	ENAM	10117	enamelin	chr4q13.3	6.01428	6.09212	-1.05544	-0.0778436	0.477869	0.756197	0	0
11729579_at	CDH13	1012	cadherin 13	chr16q23.3	6.93155	7.18331	-1.19066	-0.25176	0.266681	0.595447	0	0
11744061_at	ACTR1B	10120	ARP1 actin-related protein 1 homolog B, centractin beta (yeast)	chr2q11.1-q11.2	9.8502	9.97238	-1.08838	-0.122176	0.258452	0.588005	0	0
11743996_a_at	ACTR1A	10121	ARP1 actin-related protein 1 homolog A, centractin alpha (yeast)	chr10q24.32	10.6295	10.6107	1.0131	0.0187743	0.832428	0.938219	0	0
11732331_s_at	ARL4C	10123	ADP-ribosylation factor-like 4C	chr2q37.1	10.2913	9.38445	1.87495	0.906854	1.64627e-05	0.00979725	0	0
11756387_x_at	ARL4A	10124	ADP-ribosylation factor-like 4A	chr7p21.3	9.2577	9.18276	1.05332	0.0749394	0.733467	0.89375	0	0
11728920_a_at	RASGRP1	10125	RAS guanyl releasing protein 1 (calcium and DAG-regulated)	chr15q14	7.62068	7.69132	-1.05018	-0.0706423	0.729975	0.892072	0	0
11717934_at	DNAL4	10126	dynein, axonemal, light chain 4	chr22q13.1	10.101	10.1922	-1.0652	-0.0911266	0.295121	0.620426	0	0
11717868_a_at	LINC00921 /// ZNF263	10127 /// 283876	long intergenic non-protein coding RNA 921 /// zinc finger protein 263	chr16p13.3	8.48625	8.60351	-1.08467	-0.117257	0.408218	0.709942	0	0
11717297_at	LRPPRC	10128	leucine-rich pentatricopeptide repeat containing	chr2p21	7.70007	8.2459	-1.45986	-0.545827	0.00952259	0.177241	0	0
11748005_a_at	FRY	10129	furry homolog (Drosophila)	chr13q13.1	6.08085	6.0132	1.04801	0.0676518	0.509409	0.774834	0	0
11728898_at	CDH15	1013	cadherin 15, type 1, M-cadherin (myotubule)	chr16q24.3	7.15308	7.15704	-1.00275	-0.00396067	0.968295	0.988775	0	0
11749778_a_at	PDIA6	10130	protein disulfide isomerase family A, member 6	chr2p25.1	11.5084	11.4079	1.07212	0.100465	0.275766	0.603908	0	0
11715814_a_at	TRAP1	10131	TNF receptor-associated protein 1	chr16p13.3	12.6282	12.4228	1.15295	0.20533	0.0544572	0.318902	0	0
11736020_a_at	OPTN	10133	optineurin	chr10p13	10.2857	10.3319	-1.03249	-0.0461221	0.656845	0.858125	0	0
11715423_s_at	BCAP31	10134	B-cell receptor-associated protein 31	chrXq28	12.33	12.1236	1.15379	0.206382	0.0433679	0.293149	0	0
11743110_at	NAMPT	10135	nicotinamide phosphoribosyltransferase	chr7q22.3	8.91437	9.02494	-1.07965	-0.110567	0.25146	0.581693	0	0
11721280_a_at	CELA3A	10136	chymotrypsin-like elastase family, member 3A	chr1p36.12	6.64435	6.60395	1.0284	0.0403976	0.747656	0.900268	0	0
11739594_a_at	RBM12	10137	RNA binding motif protein 12	chr20q11.21	8.00939	7.87098	1.10069	0.13841	0.227908	0.557878	0	0
11746464_a_at	YAF2	10138	YY1 associated factor 2	chr12q12	8.09143	8.25528	-1.12027	-0.16385	0.0826292	0.370904	0	0
11744388_a_at	ARFRP1	10139	ADP-ribosylation factor related protein 1	chr20q13.3	8.55651	8.51379	1.03005	0.0427187	0.666663	0.862825	0	0
11755216_a_at	CDH16	1014	cadherin 16, KSP-cadherin	chr16q22.1	7.78898	7.71987	1.04907	0.0691087	0.506515	0.773489	0	0
11720253_s_at	TOB1	10140	transducer of ERBB2, 1	chr17q21	8.53711	8.72627	-1.1401	-0.189154	0.149054	0.469209	0	0
11732836_at	C4orf6	10141	chromosome 4 open reading frame 6	chr4p16.2	7.61719	7.67693	-1.04228	-0.0597366	0.707318	0.881669	0	0
11730439_a_at	AKAP9	10142	A kinase (PRKA) anchor protein 9	chr7q21-q22	9.4413	9.52287	-1.05817	-0.0815689	0.616925	0.837424	0	0
11742816_a_at	FAM13A	10144	family with sequence similarity 13, member A	chr4q22.1	6.68319	6.86192	-1.13188	-0.17872	0.149013	0.469142	0	0
11754418_s_at	G3BP1	10146	GTPase activating protein (SH3 domain) binding protein 1	chr5q33.1	9.65301	9.51974	1.09678	0.13327	0.38091	0.689921	0	0
11760392_s_at	SUGP2	10147	SURP and G patch domain containing 2	chr19p12	9.2645	9.17282	1.06561	0.0916739	0.510165	0.775345	0	0
11715346_at	EBI3	10148	Epstein-Barr virus induced 3	chr19p13.3	6.83811	6.68318	1.11336	0.154923	0.175563	0.501092	0	0
11728122_a_at	GPR64	10149	G protein-coupled receptor 64	chrXp22.13	8.68088	8.01441	1.58718	0.666466	0.000152578	0.0378087	0	0
11750781_x_at	CDH17	1015	cadherin 17, LI cadherin (liver-intestine)	chr8q22.1	6.26052	6.44301	-1.13484	-0.182488	0.126421	0.43919	0	0
11736962_a_at	MBNL2	10150	muscleblind-like splicing regulator 2	chr13q32.1	8.44937	8.68094	-1.17411	-0.23157	0.0193678	0.221433	0	0
11727021_a_at	ABI2	10152	abl-interactor 2	chr2q33	8.03867	7.99098	1.03361	0.047693	0.654987	0.857114	0	0
11733036_a_at	CEBPZ	10153	CCAAT/enhancer binding protein (C/EBP), zeta	chr2p22.2	11.7195	11.6402	1.05645	0.0792265	0.337723	0.655375	0	0
11736207_a_at	PLXNC1	10154	plexin C1	chr12q23.3	6.65495	6.73516	-1.05717	-0.0802108	0.755573	0.903511	0	0
11754224_x_at	LOC102724229 /// RASA4 /// RASA4B	10156 /// 100271927 /// 102724229	uncharacterized LOC102724229 /// RAS p21 protein activator 4 /// RAS p21 protein activator 4B	chr7q22 /// chr7q22.1	8.99189	8.95022	1.0293	0.0416705	0.77278	0.911459	0	0
11739601_at	AASS	10157	aminoadipate-semialdehyde synthase	chr7q31.3	8.57082	8.67929	-1.07809	-0.108472	0.447116	0.736643	0	0
11723303_at	PDZK1IP1	10158	PDZK1 interacting protein 1	chr1p33	7.47014	7.58902	-1.08589	-0.118881	0.302461	0.625523	0	0
11747378_a_at	ATP6AP2	10159	ATPase, H+ transporting, lysosomal accessory protein 2	chrXp11.4	9.86775	9.81729	1.03559	0.0504594	0.679175	0.86959	0	0
11734271_a_at	CDH18	1016	cadherin 18, type 2	chr5p14.3	6.99414	6.93894	1.039	0.0551978	0.648188	0.853505	0	0
11719701_s_at	FARP1	10160	FERM, RhoGEF (ARHGEF) and pleckstrin domain protein 1 (chondrocyte-derived)	chr13q32.2	10.5935	10.4884	1.07557	0.105104	0.273682	0.601877	0	0
11743071_a_at	LPAR6	10161	lysophosphatidic acid receptor 6	chr13q14	5.14746	5.14635	1.00077	0.00110661	0.989888	0.996204	0	0
11755123_x_at	LPCAT3	10162	lysophosphatidylcholine acyltransferase 3	chr12p13	9.67595	9.4927	1.13544	0.183246	0.109359	0.413959	0	0
11716245_at	WASF2	10163	WAS protein family, member 2	chr1p36.11	8.34082	8.41764	-1.05469	-0.0768257	0.434372	0.727757	0	0
11740224_a_at	CHST4	10164	carbohydrate (N-acetylglucosamine 6-O) sulfotransferase 4	chr16q22.2	7.1963	6.78791	1.32721	0.408391	0.104609	0.406066	0	0
11746815_a_at	SLC25A13	10165	solute carrier family 25 (aspartate/glutamate carrier), member 13	chr7q21.3	8.78001	8.77452	1.00381	0.0054843	0.959673	0.986018	0	0
11756145_s_at	SLC25A15	10166	solute carrier family 25 (mitochondrial carrier; ornithine transporter) member 15	chr13q14	9.58459	9.07498	1.42366	0.509608	0.00634182	0.157578	0	0
11736453_at	ZNF197	10168	zinc finger protein 197	chr3p21	7.30795	7.42316	-1.08314	-0.115214	0.390642	0.69616	0	0
11724195_at	HYPK /// MIR1282 /// SERF2	10169 /// 25764 /// 100302254	huntingtin interacting protein K /// microRNA 1282 /// small EDRK-rich factor 2	chr15q15.3	6.81374	6.90948	-1.06861	-0.0957409	0.524868	0.783001	0	0
11741208_a_at	CDK2	1017	cyclin-dependent kinase 2	chr12q13	9.12044	9.02923	1.06526	0.0912089	0.288265	0.614837	0	0
11723899_a_at	DHRS9	10170	dehydrogenase/reductase (SDR family) member 9	chr2q31.1	6.56384	6.63079	-1.0475	-0.0669491	0.51334	0.777079	0	0
11756210_a_at	RCL1	10171	RNA terminal phosphate cyclase-like 1	chr9p24.1-p23	11.1527	10.9531	1.14836	0.199575	0.0536573	0.317422	0	0
11756641_a_at	ZNF256	10172	zinc finger protein 256	chr19q13.43	11.2863	11.5951	-1.23864	-0.308752	0.00549456	0.151552	0	0
11716773_s_at	SORBS3	10174	sorbin and SH3 domain containing 3	chr8p21.3	10.1387	10.1635	-1.01732	-0.0247792	0.766892	0.908683	0	0
11716360_a_at	CNIH1	10175	cornichon family AMPA receptor auxiliary protein 1	chr14q22.2	9.72008	9.2804	1.35631	0.439684	0.0204336	0.224989	0	0
11737984_at	TENM1	10178	teneurin transmembrane protein 1	chrXq25	6.34445	6.39614	-1.03647	-0.0516848	0.713193	0.884273	0	0
11754499_a_at	RBM7	10179	RNA binding motif protein 7	chr11q23.1-q23.2	8.67928	8.56552	1.08204	0.113753	0.423419	0.720515	0	0
11727291_at	CDK3 /// TEN1-CDK3	1018 /// 100529145	cyclin-dependent kinase 3 /// TEN1-CDK3 readthrough (NMD candidate)	chr17q /// chr17q25.1	9.3471	9.37312	-1.01819	-0.0260122	0.763586	0.907051	0	0
11717336_a_at	RBM6	10180	RNA binding motif protein 6	chr3p21.3	8.15464	8.16857	-1.0097	-0.0139231	0.872677	0.95398	0	0
11763377_a_at	RBM5	10181	RNA binding motif protein 5	chr3p21.3	6.6536	6.88995	-1.17801	-0.236348	0.18428	0.511168	0	0
11721236_a_at	LHFPL2	10184	lipoma HMGIC fusion partner-like 2	chr5q14.1	9.71042	9.74304	-1.02287	-0.0326214	0.778797	0.914222	0	0
11718198_at	LHFP	10186	lipoma HMGIC fusion partner	chr13q12	9.57877	9.21188	1.28957	0.366887	0.00664233	0.159907	0	0
11723594_a_at	TNK2	10188	tyrosine kinase, non-receptor, 2	chr3q29	9.33925	8.95812	1.30237	0.381136	0.0676974	0.346069	0	0
11723682_at	ALYREF	10189	Aly/REF export factor	chr17q25.3	12.2626	12.1781	1.06037	0.084568	0.307417	0.629344	0	0
11753378_a_at	CDK4	1019	cyclin-dependent kinase 4	chr12q14	12.2612	12.4076	-1.10681	-0.146401	0.0965056	0.39334	0	0
11731479_s_at	TXNDC9	10190	thioredoxin domain containing 9	chr2q11.2	8.56243	8.36309	1.14818	0.199344	0.140062	0.457404	0	0
11721953_a_at	RNF41	10193	ring finger protein 41, E3 ubiquitin protein ligase	chr12q13.13	9.8816	10.0646	-1.13521	-0.182961	0.0514438	0.312602	0	0
11757861_a_at	TSHZ1	10194	teashirt zinc finger homeobox 1	chr18q22.3	9.34109	9.33361	1.0052	0.00747578	0.937903	0.97746	0	0
11749588_a_at	ALG3	10195	ALG3, alpha-1,3- mannosyltransferase	chr3q27.1	11.53	11.4768	1.03756	0.0531934	0.53015	0.786495	0	0
11726759_s_at	PRMT3	10196	protein arginine methyltransferase 3	chr11p15.1	9.76143	9.55227	1.15602	0.209163	0.0551744	0.320492	0	0
11756207_s_at	PSME3	10197	proteasome (prosome, macropain) activator subunit 3 (PA28 gamma; Ki)	chr17q21	12.0795	11.9785	1.07257	0.10107	0.258836	0.588436	0	0
11727639_a_at	MPHOSPH9	10198	M-phase phosphoprotein 9	chr12q24.31	8.21895	8.37268	-1.11245	-0.153737	0.112293	0.418449	0	0
11743866_at	MPHOSPH10	10199	M-phase phosphoprotein 10 (U3 small nucleolar ribonucleoprotein)	chr2p13.3	10.9492	11.0391	-1.06429	-0.089897	0.384081	0.691632	0	0
11736026_at	ADAM10	102	ADAM metallopeptidase domain 10	chr15q22	7.26646	7.6908	-1.34196	-0.424341	0.000946146	0.0801254	0	0
11754938_a_at	CDK5	1020	cyclin-dependent kinase 5	chr7q36	11.5013	11.4619	1.02766	0.0393635	0.683524	0.871653	0	0
11761581_x_at	MPHOSPH6	10200	M-phase phosphoprotein 6	chr16q23.3	7.06367	7.20976	-1.10657	-0.146095	0.113282	0.420048	0	0
11739872_a_at	NME6	10201	NME/NM23 nucleoside diphosphate kinase 6	chr3p21	9.78457	9.59218	1.14266	0.192393	0.0676865	0.346069	0	0
11755589_a_at	DHRS2	10202	dehydrogenase/reductase (SDR family) member 2	chr14q11.2	10.7776	10.7423	1.02482	0.0353753	0.786106	0.917705	0	0
11747993_a_at	CALCRL	10203	calcitonin receptor-like	chr2q32.1	5.91109	6.06403	-1.11184	-0.152947	0.188349	0.515489	0	0
11760220_at	NUTF2 /// NUTF2P4	10204 /// 128322	nuclear transport factor 2 /// nuclear transport factor 2 pseudogene 4	chr16q22.1 /// chr1p13.2	7.03732	7.39855	-1.28452	-0.361228	0.0553258	0.320694	0	0
11719834_a_at	MPZL2	10205	myelin protein zero-like 2	chr11q24	7.56664	7.27263	1.22604	0.29401	0.0840423	0.3726	0	0
11724022_a_at	TRIM13	10206	tripartite motif containing 13	chr13q14	7.02063	7.42573	-1.32418	-0.405098	0.00254565	0.114241	0	0
11751702_a_at	INADL	10207	InaD-like (Drosophila)	chr1p31.3	8.77005	9.1979	-1.34523	-0.427853	0.026095	0.247332	0	0
11745918_a_at	USPL1	10208	ubiquitin specific peptidase like 1	chr13q12-q14	8.77731	8.6586	1.08576	0.118706	0.214727	0.54451	0	0
11723241_at	CDK6	1021	cyclin-dependent kinase 6	chr7q21-q22	10.3832	10.168	1.16085	0.21518	0.0392238	0.283079	0	0
11732260_a_at	TOPORS	10210	topoisomerase I binding, arginine/serine-rich, E3 ubiquitin protein ligase	chr9p21	8.54333	8.41418	1.09365	0.129146	0.217664	0.547424	0	0
11743045_a_at	FLOT1	10211	flotillin 1	chr6p21.3	8.61948	8.98248	-1.28609	-0.362991	0.00297693	0.120982	0	0
11747334_a_at	DDX39A	10212	DEAD (Asp-Glu-Ala-Asp) box polypeptide 39A	chr19p13.12	10.9052	10.831	1.05274	0.0741435	0.425261	0.72194	0	0
11733918_a_at	PSMD14	10213	proteasome (prosome, macropain) 26S subunit, non-ATPase, 14	chr2q24.2	12.8437	12.8211	1.01579	0.0226034	0.791692	0.920592	0	0
11715300_s_at	SSX3	10214	synovial sarcoma, X breakpoint 3	chrXp11.23	6.58413	6.48836	1.06863	0.0957673	0.58207	0.817386	0	0
11736090_a_at	OLIG2	10215	oligodendrocyte lineage transcription factor 2	chr21q22.11	10.1542	10.3488	-1.14442	-0.194614	0.171696	0.496519	0	0
11750417_a_at	PRG4	10216	proteoglycan 4	chr1q25-q31	5.75981	5.66516	1.06781	0.0946537	0.278274	0.606295	0	0
11721161_a_at	CTDSPL	10217	CTD (carboxy-terminal domain, RNA polymerase II, polypeptide A) small phosphatase-like	chr3p21.3	9.97253	9.69149	1.21507	0.28104	0.0102349	0.181971	0	0
11743860_at	ANGPTL7	10218	angiopoietin-like 7	chr1p36	6.98116	7.08671	-1.0759	-0.105549	0.234914	0.565103	0	0
11735223_a_at	KLRG1	10219	killer cell lectin-like receptor subfamily G, member 1	chr12p13.31	8.28926	8.36899	-1.05681	-0.0797225	0.625559	0.841685	0	0
11717845_a_at	CDK7	1022	cyclin-dependent kinase 7	chr5q12.1	12.0955	12.1047	-1.00644	-0.0092548	0.907293	0.966365	0	0
11725505_a_at	GDF11	10220	growth differentiation factor 11	chr12q13.2	10.4563	10.624	-1.12331	-0.167756	0.0986173	0.396619	0	0
11716049_a_at	TRIB1	10221	tribbles pseudokinase 1	chr8q24.13	9.73949	9.81649	-1.05482	-0.0769984	0.440374	0.732052	0	0
11726344_at	GPA33	10223	glycoprotein A33 (transmembrane)	chr1q24.1	6.0137	5.95998	1.03794	0.0537168	0.608539	0.832865	0	0
11736324_x_at	CD96	10225	CD96 molecule	chr3q13.13-q13.2	5.97628	6.1921	-1.16137	-0.215822	0.12608	0.438563	0	0
11722993_x_at	PLIN3	10226	perilipin 3	chr19p13.3	9.1465	9.17933	-1.02302	-0.0328315	0.708864	0.882473	0	0
11756332_x_at	MFSD10	10227	major facilitator superfamily domain containing 10	chr4p16.3	9.45697	9.56045	-1.07436	-0.103483	0.297772	0.622633	0	0
11720382_at	STX6	10228	syntaxin 6	chr1q25.3	8.69307	8.51138	1.13421	0.181687	0.111643	0.417779	0	0
11753575_at	COQ7	10229	coenzyme Q7 homolog, ubiquinone (yeast)	chr16p12.3	10.1649	10.0495	1.0833	0.115435	0.183826	0.510712	0	0
11749448_x_at	NBR2	10230	neighbor of BRCA1 gene 2 (non-protein coding)	chr17q21	6.93916	6.79072	1.10837	0.148434	0.102266	0.402121	0	0
11719670_a_at	RCAN2	10231	regulator of calcineurin 2	chr6p12.3	8.25563	8.44058	-1.13678	-0.184952	0.0687558	0.34753	0	0
11719544_a_at	MSLN	10232	mesothelin	chr16p13.3	6.51623	6.60085	-1.0604	-0.0846151	0.430145	0.724644	0	0
11735637_a_at	LRRC23	10233	leucine rich repeat containing 23	chr12p13	8.55767	8.89258	-1.2613	-0.334912	0.0240062	0.240667	0	0
11726291_a_at	LRRC17	10234	leucine rich repeat containing 17	chr7q22.1	7.68499	8.34912	-1.58461	-0.664126	0.0101805	0.181914	0	0
11734567_a_at	RASGRP2	10235	RAS guanyl releasing protein 2 (calcium and DAG-regulated)	chr11q13	7.54226	7.64885	-1.07668	-0.106588	0.276709	0.604767	0	0
11758936_at	HNRNPR	10236	heterogeneous nuclear ribonucleoprotein R	chr1p36.12	6.45918	6.54094	-1.0583	-0.0817543	0.68908	0.87402	0	0
11729626_a_at	DCAF7	10238	DDB1 and CUL4 associated factor 7	chr17q23.3	12.1255	12.243	-1.08485	-0.117496	0.271629	0.600261	0	0
11720190_s_at	AP3S2 /// C15orf38-AP3S2	10239 /// 100526783	adaptor-related protein complex 3, sigma 2 subunit /// C15orf38-AP3S2 readthrough	chr15q /// chr15q26.1	10.1888	9.96594	1.167	0.222808	0.0738187	0.355706	0	0
11763387_s_at	CDK8	1024	cyclin-dependent kinase 8	chr13q12	11.2632	11.0544	1.15567	0.208735	0.0403055	0.285955	0	0
11746911_s_at	CALCOCO2	10241	calcium binding and coiled-coil domain 2	chr17q21.32	8.94497	9.31306	-1.29065	-0.368094	0.00222061	0.109273	0	0
11750539_a_at	KCNMB2	10242	potassium large conductance calcium-activated channel, subfamily M, beta member 2	chr3q26.32	8.34093	8.25808	1.05911	0.0828496	0.63302	0.845786	0	0
11750722_a_at	GPHN	10243	gephyrin	chr14q23.3	9.54727	9.49684	1.03557	0.0504305	0.594448	0.825503	0	0
11720808_a_at	RABEPK	10244	Rab9 effector protein with kelch motifs	chr9q33.3	11.0016	10.8196	1.13442	0.181953	0.0662444	0.343733	0	0
11720938_a_at	TIMM17B	10245	translocase of inner mitochondrial membrane 17 homolog B (yeast)	chrXp11.23	10.0609	9.95629	1.07521	0.104622	0.318236	0.639269	0	0
11755236_a_at	SLC17A2	10246	solute carrier family 17, member 2	chr6p21.3	6.06361	6.07537	-1.00818	-0.0117591	0.921067	0.971271	0	0
11754034_a_at	HRSP12	10247	heat-responsive protein 12	chr8q22	9.8158	9.63387	1.1344	0.181934	0.0507977	0.31101	0	0
11757488_a_at	POP7	10248	processing of precursor 7, ribonuclease P/MRP subunit (S. cerevisiae)	chr7q22	11.7265	11.7277	-1.00082	-0.00118729	0.989491	0.996117	0	0
11731155_at	GLYAT	10249	glycine-N-acyltransferase	chr11q12.1	5.47189	5.42675	1.03179	0.0451434	0.621086	0.839754	0	0
11720659_at	CDK9	1025	cyclin-dependent kinase 9	chr9q34.1	6.28867	6.15003	1.10086	0.138636	0.284031	0.61115	0	0
11745984_a_at	SRRM1	10250	serine/arginine repetitive matrix 1	chr1p36.11	8.80645	8.76634	1.0282	0.0401174	0.776588	0.912958	0	0
11729019_at	SPRY3	10251	sprouty homolog 3 (Drosophila)	chrXq28 and Yq12	6.25096	6.26854	-1.01226	-0.0175833	0.893815	0.961404	0	0
11717651_a_at	SPRY1	10252	sprouty homolog 1, antagonist of FGF signaling (Drosophila)	chr4q28.1	7.67995	7.03924	1.5591	0.640716	0.000182643	0.0421376	0	0
11753988_a_at	SPRY2	10253	sprouty homolog 2 (Drosophila)	chr13q31.1	9.03318	8.82628	1.1542	0.206896	0.169496	0.494062	0	0
11731592_at	STAM2	10254	signal transducing adaptor molecule (SH3 domain and ITAM motif) 2	chr2q23.3	5.98808	6.41454	-1.34393	-0.426461	0.0127233	0.196104	0	0
11734617_x_at	HCG9	10255	HLA complex group 9 (non-protein coding)	chr6p21.3	8.05757	8.18987	-1.09604	-0.132302	0.307207	0.629313	0	0
11757207_at	CNKSR1	10256	connector enhancer of kinase suppressor of Ras 1	chr1p36.11	7.79176	7.78695	1.00334	0.00480396	0.966044	0.988263	0	0
11750651_a_at	ABCC4	10257	ATP-binding cassette, sub-family C (CFTR/MRP), member 4	chr13q32	8.2232	7.84198	1.30244	0.381218	0.018678	0.219408	0	0
11715388_s_at	CDKN1A	1026	cyclin-dependent kinase inhibitor 1A (p21, Cip1)	chr6p21.2	13.0223	12.8596	1.11935	0.162663	0.152077	0.472698	0	0
11736637_s_at	DENND4A	10260	DENN/MADD domain containing 4A	chr15q22.31	5.38483	5.27685	1.07772	0.107982	0.295235	0.620508	0	0
11761745_at	IGSF6	10261	immunoglobulin superfamily, member 6	chr16p12.2	6.51484	6.84652	-1.25848	-0.331678	0.0942068	0.390041	0	0
11753760_s_at	CDK2AP2	10263	cyclin-dependent kinase 2 associated protein 2	chr11q13	10.5091	10.4559	1.03756	0.0531985	0.569996	0.810374	0	0
11750435_a_at	IRX5	10265	iroquois homeobox 5	chr16q12.2	7.9472	7.85614	1.06515	0.0910566	0.382952	0.691211	0	0
11721304_at	RAMP1	10267	receptor (G protein-coupled) activity modifying protein 1	chr2q36-q37.1	7.23597	7.0725	1.11998	0.163468	0.0914933	0.384967	0	0
11736590_a_at	RAMP3	10268	receptor (G protein-coupled) activity modifying protein 3	chr7p13-p12	7.33465	7.23961	1.0681	0.0950412	0.298157	0.622955	0	0
11726601_s_at	ZMPSTE24	10269	zinc metallopeptidase STE24	chr1p34	10.5655	10.3891	1.13006	0.176397	0.0899072	0.381972	0	0
11748603_a_at	CDKN1B	1027	cyclin-dependent kinase inhibitor 1B (p27, Kip1)	chr12p13.1-p12	5.67186	5.68629	-1.01005	-0.0144249	0.883399	0.957797	0	0
11762160_at	AKAP8	10270	A kinase (PRKA) anchor protein 8	chr19p13.1	7.7066	7.74535	-1.02722	-0.0387488	0.729428	0.891959	0	0
11716131_s_at	FSTL3	10272	follistatin-like 3 (secreted glycoprotein)	chr19p13	8.94372	8.70944	1.17632	0.234276	0.0212281	0.22882	0	0
11722698_a_at	STUB1	10273	STIP1 homology and U-box containing protein 1, E3 ubiquitin protein ligase	chr16p13.3	12.5648	12.6336	-1.04882	-0.0687696	0.413808	0.71418	0	0
11752130_a_at	STAG1	10274	stromal antigen 1	chr3q22.3	7.59074	7.83377	-1.18348	-0.243031	0.0626499	0.336139	0	0
11718577_s_at	NET1	10276	neuroepithelial cell transforming 1	chr10p15	11.5959	11.2689	1.25441	0.32701	0.00372346	0.132471	0	0
11720501_a_at	UBE4B	10277	ubiquitination factor E4B	chr1p36.3	11.2539	11.0563	1.14678	0.197594	0.119524	0.429107	0	0
11747243_x_at	EFS	10278	embryonal Fyn-associated substrate	chr14q11.2-q12	6.88748	6.89501	-1.00524	-0.00753803	0.952497	0.983369	0	0
11730552_a_at	PRSS16	10279	protease, serine, 16 (thymus)	chr6p21	8.18732	8.52143	-1.2606	-0.334115	0.00430286	0.139488	0	0
11763717_a_at	CDKN1C	1028	cyclin-dependent kinase inhibitor 1C (p57, Kip2)	chr11p15.5	8.2261	8.89409	-1.58886	-0.667988	0.00097587	0.0813726	0	0
11716143_a_at	SIGMAR1	10280	sigma non-opioid intracellular receptor 1	chr9p13.3	10.6888	10.5072	1.13411	0.181554	0.117035	0.425721	0	0
11732782_at	DSCR4	10281	Down syndrome critical region gene 4	chr21q22.2	5.83533	5.92653	-1.06526	-0.0911995	0.305242	0.627961	0	0
11719816_s_at	BET1	10282	Bet1 golgi vesicular membrane trafficking protein	chr7q21.1-q22	8.83238	8.85332	-1.01462	-0.0209401	0.828574	0.936611	0	0
11752849_a_at	CWC27	10283	CWC27 spliceosome-associated protein homolog (S. cerevisiae)	chr5q12.3	9.58618	9.83694	-1.18984	-0.250768	0.0731715	0.355011	0	0
11726562_at	SAP18	10284	Sin3A-associated protein, 18kDa	chr13q12.11	8.92599	8.7244	1.14996	0.201586	0.127313	0.440884	0	0
200071_PM_at	SMNDC1	10285	survival motor neuron domain containing 1	chr10q23	11.5978	11.4918	1.07628	0.106055	0.236303	0.566302	0	0
11718915_a_at	RGS19	10287	regulator of G-protein signaling 19	chr20q13.33	10.163	9.87143	1.22401	0.291614	0.0198506	0.223359	0	0
11728265_a_at	LILRB2	10288	leukocyte immunoglobulin-like receptor, subfamily B (with TM and ITIM domains), member 2	chr19q13.4	6.26853	6.55176	-1.21692	-0.28323	0.025177	0.2445	0	0
11717247_a_at	EIF1B	10289	eukaryotic translation initiation factor 1B	chr3p22.1	9.6038	9.5835	1.01416	0.0202917	0.808213	0.928432	0	0
11753744_a_at	CDKN2A	1029	cyclin-dependent kinase inhibitor 2A	chr9p21	11.5406	11.1525	1.30868	0.388117	0.00145701	0.0933015	0	0
11759565_a_at	LOC100996693 /// SPEG	10290 /// 100996693	CAVP-target protein-like /// SPEG complex locus	chr2q35	7.99578	8.14334	-1.1077	-0.147563	0.247003	0.577581	0	0
11721073_a_at	SF3A1	10291	splicing factor 3a, subunit 1, 120kDa	chr22q12.2	10.9278	10.8728	1.03883	0.054956	0.542136	0.794064	0	0
11755941_a_at	TRAIP	10293	TRAF interacting protein	chr3p21.31	9.15083	9.09304	1.04087	0.0577895	0.510417	0.775404	0	0
11723648_at	DNAJA2	10294	DnaJ (Hsp40) homolog, subfamily A, member 2	chr16q12.1	9.96351	9.95582	1.00534	0.00768755	0.938366	0.977652	0	0
11744767_x_at	BCKDK	10295	branched chain ketoacid dehydrogenase kinase	chr16p11.2	10.0185	9.97952	1.02736	0.0389447	0.660931	0.860026	0	0
11746329_x_at	LOC101928676 /// MAEA	10296 /// 101928676	uncharacterized LOC101928676 /// macrophage erythroblast attacher	chr4p16.3	11.1612	11.2857	-1.09011	-0.124471	0.215728	0.54539	0	0
11721745_at	APC2	10297	adenomatosis polyposis coli 2	chr19p13.3	8.1264	8.50801	-1.30279	-0.381604	0.0804086	0.367961	0	0
11751001_a_at	PAK4	10298	p21 protein (Cdc42/Rac)-activated kinase 4	chr19q13.2	11.0595	11.1761	-1.08412	-0.11653	0.29205	0.618009	0	0
11717744_at	2020-03-06	10299	membrane-associated ring finger (C3HC4) 6, E3 ubiquitin protein ligase	chr5p15.2	10.0606	10.4155	-1.27888	-0.354883	0.0135495	0.199453	0	0
11739022_a_at	ADAR	103	adenosine deaminase, RNA-specific	chr1q21.3	10.0967	10.1833	-1.06191	-0.0866622	0.424435	0.721201	0	0
11726508_a_at	CDKN2B	1030	cyclin-dependent kinase inhibitor 2B (p15, inhibits CDK4)	chr9p21	7.15953	7.15297	1.00456	0.00656198	0.950105	0.982399	0	0
11745008_a_at	KATNB1	10300	katanin p80 (WD repeat containing) subunit B 1	chr16q21	9.98937	9.9341	1.03905	0.0552633	0.709782	0.882606	0	0
11753899_a_at	DLEU1	10301	deleted in lymphocytic leukemia 1 (non-protein coding)	chr13q14.3	8.89904	8.57109	1.25523	0.327946	0.0106147	0.185268	0	0
11759445_at	CTD-3185P2.1 /// SNAPC5	10302	--- /// small nuclear RNA activating complex, polypeptide 5, 19kDa	chr15q22.31	8.65006	8.76505	-1.08297	-0.114994	0.174258	0.499324	0	0
11753304_a_at	APBB3 /// MIR6831	10307 /// 102465499	amyloid beta (A4) precursor protein-binding, family B, member 3 /// microRNA 6831	chr5q31	8.56876	8.97098	-1.32154	-0.402224	0.00954654	0.177241	0	0
11727523_x_at	ZNF267	10308	zinc finger protein 267	chr16p11.2	7.67959	7.87093	-1.14182	-0.19134	0.0996532	0.398548	0	0
11745492_a_at	CCNO	10309	cyclin O	chr5q11.2	9.04545	7.82233	2.33451	1.22312	0.00153346	0.0948745	1	0
11758661_s_at	CDKN2C	1031	cyclin-dependent kinase inhibitor 2C (p18, inhibits CDK4)	chr1p32	10.2118	9.95957	1.19102	0.252193	0.0792326	0.365681	0	0
11719940_a_at	DSCR3	10311	Down syndrome critical region gene 3	chr21q22.2	10.7964	10.9014	-1.07548	-0.104979	0.353292	0.668027	0	0
11744180_a_at	TCIRG1	10312	T-cell, immune regulator 1, ATPase, H+ transporting, lysosomal V0 subunit A3	chr11q13.2	11.6095	11.5104	1.07106	0.0990458	0.364848	0.677066	0	0
11720303_s_at	RTN3	10313	reticulon 3	chr11q13	12.1241	12.2548	-1.09483	-0.130706	0.206626	0.535524	0	0
11717143_at	LANCL1	10314	LanC lantibiotic synthetase component C-like 1 (bacterial)	chr2q33-q35	8.42212	8.36954	1.03712	0.0525803	0.700852	0.878801	0	0
11753347_a_at	NMUR1	10316	neuromedin U receptor 1	chr2q37.1	7.67932	7.65996	1.01351	0.0193626	0.826835	0.935941	0	0
11738331_a_at	B3GALT5	10317	UDP-Gal:betaGlcNAc beta 1,3-galactosyltransferase, polypeptide 5	chr21q22.3	6.70268	6.8592	-1.11459	-0.156518	0.15004	0.470363	0	0
11715898_a_at	TNIP1	10318	TNFAIP3 interacting protein 1	chr5q32-q33.1	9.58838	9.6473	-1.04168	-0.0589164	0.520377	0.780809	0	0
11751909_at	LAMC3	10319	laminin, gamma 3	chr9q31-q34	8.48899	8.28415	1.15256	0.204839	0.0563418	0.322631	0	0
11725107_at	CDKN2D	1032	cyclin-dependent kinase inhibitor 2D (p19, inhibits CDK4)	chr19p13	9.22116	8.93644	1.21817	0.284714	0.146687	0.466198	0	0
11758671_s_at	IKZF1	10320	IKAROS family zinc finger 1 (Ikaros)	chr7p12.2	5.70303	5.67561	1.01919	0.0274247	0.812184	0.929877	0	0
11725309_at	CRISP3	10321	cysteine-rich secretory protein 3	chr6p12.3	5.70006	5.84899	-1.10874	-0.148927	0.168742	0.493131	0	0
11719668_a_at	SMYD5	10322	SMYD family member 5	chr2p13.2	9.16337	9.12805	1.02478	0.0353182	0.72383	0.889075	0	0
11723920_at	KLHL41	10324	kelch-like family member 41	chr2q31.1	5.54048	5.83334	-1.22507	-0.292859	0.0214129	0.229882	0	0
11732261_a_at	RRAGB	10325	Ras-related GTP binding B	chrXp11.21	9.32513	9.52437	-1.14809	-0.199237	0.113569	0.420529	0	0
11740218_a_at	SIRPB1	10326	signal-regulatory protein beta 1	chr20p13	6.62642	6.53671	1.06416	0.0897086	0.60126	0.828854	0	0
11716509_a_at	AKR1A1	10327	aldo-keto reductase family 1, member A1 (aldehyde reductase)	chr1p33-p32	11.0351	10.9658	1.04917	0.0692464	0.461388	0.745578	0	0
11719304_a_at	EMC8	10328	ER membrane protein complex subunit 8	chr16q24	10.6772	10.5949	1.0587	0.0822935	0.409692	0.711141	0	0
11731709_a_at	TMEM5	10329	transmembrane protein 5	chr12q14.2	11.6372	11.5147	1.08865	0.12254	0.211209	0.540413	0	0
11753880_x_at	CDKN3	1033	cyclin-dependent kinase inhibitor 3	chr14q22	10.6921	10.6444	1.03359	0.0476674	0.624556	0.841211	0	0
11759579_at	CNPY2	10330	canopy FGF signaling regulator 2	chr12q15	10.5941	10.4507	1.10449	0.143382	0.231966	0.562019	0	0
11745237_s_at	B3GNT3	10331	UDP-GlcNAc:betaGal beta-1,3-N-acetylglucosaminyltransferase 3	chr19p13.1	7.18615	7.19386	-1.00536	-0.0077128	0.927134	0.973368	0	0
11745081_a_at	CLEC4M	10332	C-type lectin domain family 4, member M	chr19p13	9.39993	8.40439	1.99383	0.995539	0.000954988	0.0805977	0	0
11737629_s_at	TLR6	10333	toll-like receptor 6	chr4p14	5.63935	5.63438	1.00345	0.0049708	0.969824	0.989137	0	0
11750130_a_at	MRVI1	10335	murine retrovirus integration site 1 homolog	chr11p15	8.09999	8.03365	1.04705	0.0663348	0.836695	0.939317	0	0
11739195_s_at	PCGF3	10336	polycomb group ring finger 3	chr4p16.3	9.70781	9.9464	-1.17984	-0.23859	0.0277227	0.252905	0	0
11715598_at	TFG	10342	TRK-fused gene	chr3q12.2	9.93805	10.1348	-1.14615	-0.19679	0.198214	0.526479	0	0
11735650_at	PKDREJ	10343	polycystin (PKD) family receptor for egg jelly	chr22q13.31	8.12283	8.20846	-1.06115	-0.0856301	0.575863	0.813344	0	0
11721049_at	CCL26	10344	chemokine (C-C motif) ligand 26	chr7q11.23	8.01003	7.95663	1.03771	0.0534031	0.534576	0.78922	0	0
11760164_at	TRDN	10345	triadin	chr6q22.31	5.73886	5.78282	-1.03094	-0.0439635	0.698159	0.877868	0	0
11722369_x_at	TRIM22	10346	tripartite motif containing 22	chr11p15	6.33324	6.39655	-1.04487	-0.0633193	0.638685	0.8488	0	0
11749351_a_at	ABCA7	10347	ATP-binding cassette, sub-family A (ABC1), member 7	chr19p13.3	7.99227	8.09366	-1.0728	-0.101382	0.298419	0.623162	0	0
11752371_a_at	ABCA10	10349	ATP-binding cassette, sub-family A (ABC1), member 10	chr17q24	5.50629	5.46964	1.02573	0.036647	0.750263	0.901133	0	0
11761836_x_at	ABCA9	10350	ATP-binding cassette, sub-family A (ABC1), member 9	chr17q24.2	5.57105	5.75528	-1.13621	-0.184234	0.287015	0.61392	0	0
11760029_x_at	ABCA8	10351	ATP-binding cassette, sub-family A (ABC1), member 8	chr17q24	5.43927	5.57098	-1.09559	-0.131704	0.298974	0.623587	0	0
11720978_at	WARS2	10352	tryptophanyl tRNA synthetase 2, mitochondrial	chr1p12	10.1527	10.0969	1.03944	0.0558086	0.491554	0.764336	0	0
11717913_at	CDO1	1036	cysteine dioxygenase type 1	chr5q23.2	8.51349	8.37204	1.10301	0.141448	0.140063	0.457404	0	0
11728149_a_at	NPM2	10361	nucleophosmin/nucleoplasmin 2	chr8p21.3	5.81626	5.98068	-1.12071	-0.164411	0.0965585	0.393406	0	0
11715826_x_at	HMG20B	10362	high mobility group 20B	chr19p13.3	9.60018	9.78249	-1.1347	-0.18231	0.190203	0.518071	0	0
11751352_a_at	HMG20A	10363	high mobility group 20A	chr15q24	9.73917	10.0777	-1.2645	-0.338564	0.0321752	0.264187	0	0
11721805_at	KLF2	10365	Kruppel-like factor 2	chr19p13.11	7.73921	8.04984	-1.24025	-0.310629	0.0621831	0.335054	0	0
11725646_at	CACNG3	10368	calcium channel, voltage-dependent, gamma subunit 3	chr16p12.1	7.16873	6.87064	1.22951	0.298083	0.0206834	0.226526	0	0
11716210_at	CITED2	10370	Cbp/p300-interacting transactivator, with Glu/Asp-rich carboxy-terminal domain, 2	chr6q23.3	11.4795	11.8424	-1.28608	-0.362978	0.00243721	0.112248	0	0
11730390_at	SEMA3A	10371	sema domain, immunoglobulin domain (Ig), short basic domain, secreted, (semaphorin) 3A	chr7p12.1	5.52237	5.51629	1.00422	0.00607875	0.967029	0.988533	0	0
11756979_x_at	TUBA1B	10376	tubulin, alpha 1b	chr12q13.12	13.6082	13.6822	-1.0526	-0.0739632	0.414073	0.71439	0	0
11720208_a_at	IRF9	10379	interferon regulatory factor 9	chr14q11.2	6.54156	6.61141	-1.04961	-0.0698487	0.627422	0.842731	0	0
11737481_s_at	CDR1	1038	cerebellar degeneration-related protein 1, 34kDa	chrXq27.1	13.1138	13.2997	-1.1375	-0.185863	0.0619332	0.334189	0	0
11751334_x_at	BPNT1	10380	3'(2'), 5'-bisphosphate nucleotidase 1	chr1q41	9.86658	9.80938	1.04045	0.0572076	0.616283	0.83705	0	0
11754593_x_at	TUBB3	10381	tubulin, beta 3 class III	chr16q24.3	10.185	10.3904	-1.15301	-0.205403	0.0490542	0.30692	0	0
11744257_s_at	TUBB4A	10382	tubulin, beta 4A class IVa	chr19p13.3	9.35634	9.43286	-1.05447	-0.0765195	0.521305	0.781142	0	0
11761932_at	TUBB4B	10383	tubulin, beta 4B class IVb	chr9q34	7.50582	7.55214	-1.03263	-0.0463204	0.722437	0.888372	0	0
11734117_a_at	BTN3A3	10384	butyrophilin, subfamily 3, member A3	chr6p21.3	8.51596	8.91641	-1.31991	-0.400444	0.0487221	0.305835	0	0
11760484_a_at	BTN2A2	10385	butyrophilin, subfamily 2, member A2	chr6p22.1	8.54478	8.97784	-1.35009	-0.433057	0.00505131	0.147447	0	0
11743708_at	SYCP2	10388	synaptonemal complex protein 2	chr20q13.33	6.58406	6.54493	1.02749	0.0391307	0.687239	0.873211	0	0
11747924_a_at	SCML2	10389	sex comb on midleg-like 2 (Drosophila)	chrXp22	9.19492	9.4406	-1.18565	-0.245683	0.0208342	0.22722	0	0
11717229_at	CDR2 /// LOC101060399	1039 /// 101060399	cerebellar degeneration-related protein 2, 62kDa /// cerebellar degeneration-related protein 2-like	chr16p12.3	8.42682	8.26893	1.11566	0.157897	0.174607	0.49985	0	0
11754503_a_at	CEPT1	10390	choline/ethanolamine phosphotransferase 1	chr1p13.3	10.4731	10.6742	-1.1496	-0.201134	0.033548	0.26728	0	0
11720875_at	CORO2B	10391	coronin, actin binding protein, 2B	chr15q23	8.49116	8.49331	-1.00149	-0.00215357	0.986432	0.994832	0	0
11744197_s_at	MYL12B	103910	myosin, light chain 12B, regulatory	chr18p11.31	8.66479	8.86063	-1.14539	-0.195841	0.193304	0.521847	0	0
11734126_a_at	NOD1	10392	nucleotide-binding oligomerization domain containing 1	chr7p15-p14	8.55755	8.73646	-1.13203	-0.178909	0.39793	0.702221	0	0
11737402_at	PRG3	10394	proteoglycan 3	chr11q12	7.26332	7.39643	-1.09666	-0.133114	0.237454	0.567454	0	0
11739303_a_at	DLC1	10395	DLC1 Rho GTPase activating protein	chr8p22	8.33886	8.42413	-1.06088	-0.0852631	0.388935	0.695164	0	0
11762538_at	ATP8A1	10396	ATPase, aminophospholipid transporter (APLT), class I, type 8A, member 1	chr4p13	6.02261	6.05307	-1.02133	-0.0304547	0.751684	0.901481	0	0
11751342_a_at	NDRG1	10397	N-myc downstream regulated 1	chr8q24.3	9.88736	10.0312	-1.10485	-0.143846	0.105986	0.408374	0	0
11754084_x_at	MYL9	10398	myosin, light chain 9, regulatory	chr20q11.23	8.03594	8.12828	-1.0661	-0.0923414	0.556137	0.801611	0	0
11718018_a_at	ADARB1	104	adenosine deaminase, RNA-specific, B1	chr21q22.3	7.69672	7.49855	1.14725	0.198178	0.361264	0.674694	0	0
11719641_at	CDS1	1040	CDP-diacylglycerol synthase (phosphatidate cytidylyltransferase) 1	chr4q21.23	7.72403	7.63259	1.06543	0.0914419	0.415885	0.715563	0	0
11731113_a_at	PEMT	10400	phosphatidylethanolamine N-methyltransferase	chr17p11.2	11.0571	11.1035	-1.03268	-0.0463954	0.573258	0.812008	0	0
11760123_at	PIAS3	10401	protein inhibitor of activated STAT, 3	chr1q21	6.93226	7.00798	-1.05389	-0.0757195	0.527243	0.78473	0	0
11743839_a_at	ST3GAL6	10402	ST3 beta-galactoside alpha-2,3-sialyltransferase 6	chr3q12.1	7.61131	7.40915	1.15042	0.202158	0.0781216	0.362979	0	0
11744274_at	NDC80	10403	NDC80 kinetochore complex component	chr18p11.32	10.929	10.8816	1.03337	0.0473624	0.643193	0.850852	0	0
11751795_a_at	CPQ	10404	carboxypeptidase Q	chr8q22.2	7.09551	7.39764	-1.23296	-0.302125	0.0441806	0.294939	0	0
11759605_at	WFDC2	10406	WAP four-disulfide core domain 2	chr20q13.12	7.42252	7.49418	-1.05092	-0.0716573	0.595578	0.825933	0	0
11742008_at	SPAG11A /// SPAG11B	10407 /// 653423	sperm associated antigen 11A /// sperm associated antigen 11B	chr8p23.1	5.94875	5.83696	1.08057	0.11179	0.40749	0.70957	0	0
11744441_a_at	BASP1	10409	brain abundant, membrane attached signal protein 1	chr5p15.1	12.7922	12.7211	1.05053	0.0711134	0.431647	0.725688	0	0
11730850_at	CDSN	1041	corneodesmosin	chr6p21.3	5.40334	5.34299	1.04272	0.0603555	0.608091	0.832571	0	0
11715239_x_at	IFITM3	10410	interferon induced transmembrane protein 3	chr11p15.5	10.993	11.2395	-1.18628	-0.246445	0.013592	0.199661	0	0
11725381_a_at	RAPGEF3	10411	Rap guanine nucleotide exchange factor (GEF) 3	chr12q13.1	7.28005	7.33893	-1.04166	-0.0588806	0.662213	0.860758	0	0
11719682_s_at	NSA2	10412	NSA2 ribosome biogenesis homolog (S. cerevisiae)	chr5q13.3	12.4837	12.4253	1.0413	0.0583865	0.502939	0.77133	0	0
11717925_s_at	YAP1	10413	Yes-associated protein 1	chr11q13	10.9593	10.4885	1.38584	0.470762	0.00092813	0.0793391	0	0
11754601_s_at	LOC100130872 /// SPON2	10417 /// 100130872	uncharacterized LOC100130872 /// spondin 2, extracellular matrix protein	chr4p16.3	6.64462	6.56514	1.05664	0.0794804	0.438539	0.730657	0	0
11724503_at	SPON1	10418	spondin 1, extracellular matrix protein	chr11p15.2	9.49442	9.51054	-1.01124	-0.0161217	0.9078	0.966367	0	0
11755951_s_at	PRMT5	10419	protein arginine methyltransferase 5	chr14q11.2	12.1547	11.9957	1.1165	0.158986	0.0843158	0.372814	0	0
11751714_a_at	TESK2	10420	testis-specific kinase 2	chr1p32	9.26385	9.19725	1.04725	0.0666012	0.559054	0.803424	0	0
11719703_a_at	CD2BP2	10421	CD2 (cytoplasmic tail) binding protein 2	chr16p11.2	11.2565	10.9824	1.20924	0.274106	0.0333991	0.266782	0	0
11732402_a_at	UBAC1	10422	UBA domain containing 1	chr9q34.3	11.42	11.2619	1.11578	0.158058	0.106045	0.408523	0	0
11746473_x_at	CDIPT	10423	CDP-diacylglycerol--inositol 3-phosphatidyltransferase	chr16p11.2	8.75347	8.77705	-1.01648	-0.0235844	0.866113	0.951207	0	0
11758737_s_at	PGRMC2	10424	progesterone receptor membrane component 2	chr4q26	8.15146	8.234	-1.05888	-0.0825385	0.542453	0.794342	0	0
11717394_at	ARIH2	10425	ariadne RBR E3 ubiquitin protein ligase 2	chr3p21	10.6362	10.5715	1.04587	0.0646982	0.450445	0.73885	0	0
11721881_at	TUBGCP3	10426	tubulin, gamma complex associated protein 3	chr13q34	7.1739	6.90892	1.20162	0.264977	0.272155	0.600562	0	0
11716597_a_at	SEC24B	10427	SEC24 family member B	chr4q25	8.66406	8.88362	-1.16438	-0.219563	0.0475174	0.30361	0	0
11759991_at	CFDP1	10428	craniofacial development protein 1	chr16q22.2-q22.3	6.08111	5.98015	1.07249	0.10096	0.268204	0.597252	0	0
11717580_a_at	CD52	1043	CD52 molecule	chr1p36	7.87197	7.9231	-1.03608	-0.0511323	0.653661	0.856225	0	0
11725126_a_at	TMEM147	10430	transmembrane protein 147	chr19q13.1	12.4208	12.3031	1.08497	0.117653	0.174035	0.499213	0	0
11754108_a_at	RBM14 /// RBM14-RBM4	10432 /// 100526737	RNA binding motif protein 14 /// RBM14-RBM4 readthrough	chr11q /// chr11q13.2	10.0157	10.3691	-1.27759	-0.35343	0.0074102	0.163821	0	0
11718365_s_at	LYPLA1	10434	lysophospholipase I	chr8q11.23	11.263	11.049	1.15992	0.214027	0.120816	0.430614	0	0
11753904_a_at	CDC42EP2	10435	CDC42 effector protein (Rho GTPase binding) 2	chr11q13	8.99451	9.03126	-1.0258	-0.036754	0.712052	0.883716	0	0
11762883_x_at	EMG1	10436	EMG1 N1-specific pseudouridine methyltransferase	chr12p13.3	9.73706	9.7955	-1.04134	-0.0584424	0.59675	0.826498	0	0
11755606_x_at	IFI30 /// PIK3R2	5296 /// 10437	interferon, gamma-inducible protein 30 /// phosphoinositide-3-kinase, regulatory subunit 2 (beta)	chr19p13.1 /// chr19q13.2-q13.4	11.0091	10.9167	1.06614	0.0923921	0.355414	0.669905	0	0
11718174_x_at	C1D	10438	C1D nuclear receptor corepressor	chr2p13-p12	7.08685	6.77708	1.23951	0.309773	0.0747021	0.357279	0	0
11726383_a_at	OLFM1	10439	olfactomedin 1	chr9q34.3	8.27136	7.73978	1.44552	0.531585	0.00410352	0.136891	0	0
11732512_a_at	CDX1	1044	caudal type homeobox 1	chr5q32	6.40228	6.49147	-1.06377	-0.0891902	0.383948	0.691612	0	0
11725956_a_at	TIMM17A	10440	translocase of inner mitochondrial membrane 17 homolog A (yeast)	chr1q32.1	9.87188	9.86034	1.00803	0.0115422	0.920452	0.970975	0	0
11719186_a_at	N4BP2L2	10443	NEDD4 binding protein 2-like 2	chr13q13.1	7.05034	6.98621	1.04545	0.0641257	0.432898	0.726332	0	0
11717798_at	ZER1	10444	zyg-11 related, cell cycle regulator	chr9q34.11	9.63577	9.77764	-1.10333	-0.141869	0.189383	0.516724	0	0
11718162_a_at	MCRS1	10445	microspherule protein 1	chr12q13.12	11.0349	11.0015	1.02339	0.0333621	0.695339	0.876738	0	0
11728501_a_at	LRRN2	10446	leucine rich repeat neuronal 2	chr1q32.1	7.97234	7.85274	1.08643	0.119599	0.45043	0.73885	0	0
11742232_s_at	FAM3C	10447	family with sequence similarity 3, member C	chr7q31	7.9612	7.94026	1.01462	0.0209363	0.814215	0.930912	0	0
11731754_at	CDX2	1045	caudal type homeobox 2	chr13q12.3	9.95689	9.18908	1.70269	0.767813	0.000345285	0.054449	0	0
11716896_a_at	PPIE	10450	peptidylprolyl isomerase E (cyclophilin E)	chr1p32	10.9154	10.8387	1.05465	0.076761	0.361706	0.674932	0	0
11731657_s_at	VAV3	10451	vav 3 guanine nucleotide exchange factor	chr1p13.3	6.64076	6.15311	1.40215	0.487643	0.00683583	0.160531	0	0
11751070_x_at	TOMM40	10452	translocase of outer mitochondrial membrane 40 homolog (yeast)	chr19q13	10.5385	10.4336	1.07545	0.104939	0.363278	0.67612	0	0
11719091_a_at	TAB1	10454	TGF-beta activated kinase 1/MAP3K7 binding protein 1	chr22q13.1	10.4212	10.497	-1.05401	-0.0758895	0.512417	0.776497	0	0
11761967_a_at	ECI2	10455	enoyl-CoA delta isomerase 2	chr6p24.3	5.60652	5.55989	1.03285	0.0466244	0.719287	0.887132	0	0
11741031_a_at	HAX1	10456	HCLS1 associated protein X-1	chr1q21.3	12.7338	12.6798	1.03816	0.0540286	0.503811	0.771914	0	0
11752544_a_at	GPNMB	10457	glycoprotein (transmembrane) nmb	chr7p15	9.15794	9.697	-1.45302	-0.539053	0.00433153	0.13954	0	0
11726574_a_at	BAIAP2	10458	BAI1-associated protein 2	chr17q25	7.78886	7.70715	1.05827	0.0817042	0.530261	0.786505	0	0
11722434_a_at	MAD2L2	10459	MAD2 mitotic arrest deficient-like 2 (yeast)	chr1p36	11.6237	11.5978	1.01807	0.0258387	0.770057	0.910248	0	0
11738933_at	CDX4	1046	caudal type homeobox 4	chrXq13.2	6.47773	6.50682	-1.02037	-0.0290907	0.728917	0.891691	0	0
11760424_x_at	TACC3	10460	transforming, acidic coiled-coil containing protein 3	chr4p16.3	8.98599	9.05511	-1.04908	-0.0691256	0.632304	0.845607	0	0
11745500_a_at	CLEC10A	10462	C-type lectin domain family 10, member A	chr17p13.1	6.49111	6.26544	1.16932	0.225672	0.244965	0.575296	0	0
11719317_x_at	PIBF1	10464	progesterone immunomodulatory binding factor 1	chr13q22.1	9.28681	9.50983	-1.16717	-0.223017	0.035026	0.272666	0	0
11761350_a_at	PPIH	10465	peptidylprolyl isomerase H (cyclophilin H)	chr1p34.1	7.65896	8.24614	-1.50231	-0.587179	0.00249465	0.113629	0	0
11742053_a_at	COG5	10466	component of oligomeric golgi complex 5	chr7q31	10.2108	10.0951	1.08348	0.115668	0.240986	0.571093	0	0
11715718_a_at	ZNHIT1	10467	zinc finger, HIT-type containing 1	chr7q22.1	11.2547	11.0809	1.12805	0.17383	0.0673705	0.345527	0	0
11732712_a_at	FST	10468	follistatin	chr5q11.2	8.78846	7.89412	1.85875	0.894335	1.72548e-05	0.00979725	0	0
11744280_a_at	TIMM44	10469	translocase of inner mitochondrial membrane 44 homolog (yeast)	chr19p13.3-p13.2	11.0957	11.0528	1.03014	0.0428386	0.688178	0.873561	0	0
11741438_a_at	CLGN	1047	calmegin	chr4q28.3-q31.1	7.41379	7.09544	1.24691	0.318353	0.0168049	0.214115	0	0
11727890_a_at	MIR6834 /// PFDN6	10471 /// 102465501	microRNA 6834 /// prefoldin subunit 6	chr6p21.3	9.304	9.03221	1.20731	0.271791	0.0117995	0.190638	0	0
11752327_a_at	ZBTB18	10472	zinc finger and BTB domain containing 18	chr1q44	6.52287	6.72734	-1.15226	-0.20447	0.0371871	0.277764	0	0
11736036_a_at	TADA3	10474	transcriptional adaptor 3	chr3p25.3	10.331	10.3976	-1.04728	-0.0666493	0.457511	0.743429	0	0
11736694_x_at	TRIM38	10475	tripartite motif containing 38	chr6p21.3	8.03783	8.26623	-1.17154	-0.228406	0.0790763	0.365414	0	0
11715874_s_at	ATP5H	10476	ATP synthase, H+ transporting, mitochondrial Fo complex, subunit d	chr17q25	11.9684	11.9043	1.04541	0.0640665	0.493673	0.765522	0	0
11742946_s_at	UBE2E3	10477	ubiquitin-conjugating enzyme E2E 3	chr2q32.1	10.7304	10.5107	1.16455	0.219772	0.0862111	0.375975	0	0
11719516_a_at	SLC9A6	10479	solute carrier family 9, subfamily A (NHE6, cation proton antiporter 6), member 6	chrXq26.3	10.811	10.7037	1.07721	0.107304	0.316304	0.63726	0	0
11739039_x_at	CEACAM5	1048	carcinoembryonic antigen-related cell adhesion molecule 5	chr19q13.1-q13.2	7.35002	6.58132	1.70373	0.768695	0.0023722	0.1107	0	0
11763816_a_at	EIF3M	10480	eukaryotic translation initiation factor 3, subunit M	chr11p13	8.31941	8.24559	1.0525	0.0738187	0.476487	0.755068	0	0
11727052_at	HOXB13	10481	homeobox B13	chr17q21.2	8.28504	8.1668	1.08541	0.118241	0.310171	0.631391	0	0
11751750_a_at	NXF1	10482	nuclear RNA export factor 1	chr11q12-q13	11.3696	11.6883	-1.24713	-0.318617	0.00559919	0.152557	0	0
11736831_a_at	SEC23B	10483	Sec23 homolog B (S. cerevisiae)	chr20p11.23	10.6686	10.6027	1.0467	0.065842	0.541308	0.793535	0	0
11747925_a_at	SEC23A	10484	Sec23 homolog A (S. cerevisiae)	chr14q21.1	9.94223	9.88274	1.0421	0.0594875	0.632042	0.845463	0	0
11733694_a_at	C1orf61	10485	chromosome 1 open reading frame 61	chr1q22	7.03431	6.8889	1.10605	0.145416	0.123886	0.435826	0	0
11756919_a_at	CAP2	10486	CAP, adenylate cyclase-associated protein, 2 (yeast)	chr6p22.3	7.79043	7.98899	-1.14755	-0.198553	0.0827895	0.371151	0	0
11723024_a_at	CREB3	10488	cAMP responsive element binding protein 3	chr9p13.3	9.60691	9.34324	1.20053	0.26367	0.0304343	0.259114	0	0
11754553_a_at	LRRC41	10489	leucine rich repeat containing 41	chr1p34.1	11.1161	11.2385	-1.08856	-0.122426	0.178106	0.503865	0	0
11763691_at	VTI1B	10490	vesicle transport through interaction with t-SNAREs 1B	chr14q24.1	7.55186	7.12183	1.34727	0.430036	0.0228711	0.23476	0	0
11746897_a_at	CRTAP	10491	cartilage associated protein	chr3p22.3	11.3153	11.3972	-1.05845	-0.0819499	0.33898	0.656316	0	0
11744468_at	SYNCRIP	10492	synaptotagmin binding, cytoplasmic RNA interacting protein	chr6q14-q15	10.0017	10.016	-1.00997	-0.014316	0.899342	0.963378	0	0
11720305_a_at	VAT1	10493	vesicle amine transport 1	chr17q21	10.8232	10.9928	-1.12473	-0.169582	0.0749673	0.357697	0	0
11747385_a_at	STK25	10494	serine/threonine kinase 25	chr2q37.3	8.12277	8.26035	-1.10006	-0.137579	0.216815	0.546319	0	0
11739902_a_at	ENOX2	10495	ecto-NOX disulfide-thiol exchanger 2	chrXq25	8.14458	7.84341	1.23214	0.301165	0.0578287	0.325444	0	0
11717679_a_at	UNC13B	10497	unc-13 homolog B (C. elegans)	chr9p13.3	7.53345	7.33214	1.14974	0.201312	0.0549129	0.320025	0	0
11754363_s_at	CARM1	10498	coactivator-associated arginine methyltransferase 1	chr19p13.2	10.3962	10.3611	1.02464	0.0351129	0.675718	0.867638	0	0
11739713_at	NCOA2	10499	nuclear receptor coactivator 2	chr8q13.3	7.69214	7.83849	-1.10677	-0.146349	0.184131	0.511026	0	0
11745995_x_at	ADARB2	105	adenosine deaminase, RNA-specific, B2 (non-functional)	chr10p15.3	8.58443	8.9556	-1.2934	-0.371173	0.0333744	0.266714	0	0
11726294_s_at	CEBPA	1050	CCAAT/enhancer binding protein (C/EBP), alpha	chr19q13.1	9.90754	9.09679	1.75413	0.810756	8.56251e-05	0.02844	0	0
11746551_a_at	SEMA6C	10500	sema domain, transmembrane domain (TM), and cytoplasmic domain, (semaphorin) 6C	chr1q21.2	8.30983	8.23327	1.0545	0.0765616	0.381086	0.690079	0	0
11752587_a_at	SEMA6B	10501	sema domain, transmembrane domain (TM), and cytoplasmic domain, (semaphorin) 6B	chr19p13.3	7.37205	7.22372	1.10829	0.148332	0.114985	0.42287	0	0
11761336_at	SEMA4F	10505	sema domain, immunoglobulin domain (Ig), transmembrane domain (TM) and short cytoplasmic domain, (semaphorin) 4F	chr2p13.1	7.64627	7.25377	1.31267	0.392499	0.0561767	0.322432	0	0
11730004_a_at	SEMA4D	10507	sema domain, immunoglobulin domain (Ig), transmembrane domain (TM) and short cytoplasmic domain, (semaphorin) 4D	chr9q22.2	6.92969	7.16514	-1.17727	-0.235449	0.274314	0.602477	0	0
11718296_a_at	SEMA4B	10509	sema domain, immunoglobulin domain (Ig), transmembrane domain (TM) and short cytoplasmic domain, (semaphorin) 4B	chr15q25	9.95099	10.2811	-1.25713	-0.330136	0.00381093	0.132471	0	0
11743077_s_at	CEBPB	1051	CCAAT/enhancer binding protein (C/EBP), beta	chr20q13.1	8.46006	8.61147	-1.11066	-0.151416	0.303738	0.626698	0	0
11723668_at	SEMA3C	10512	sema domain, immunoglobulin domain (Ig), short basic domain, secreted, (semaphorin) 3C	chr7q21-q31	5.99264	6.11981	-1.09215	-0.127167	0.311355	0.632414	0	0
11724573_at	APPBP2	10513	amyloid beta precursor protein (cytoplasmic tail) binding protein 2	chr17q23.2	9.34062	9.49524	-1.11313	-0.15462	0.204646	0.533577	0	0
11750032_a_at	MYBBP1A	10514	MYB binding protein (P160) 1a	chr17p13.3	11.0672	10.7995	1.20391	0.267726	0.0223821	0.23251	0	0
11743043_a_at	FBLN5	10516	fibulin 5	chr14q32.1	6.23591	6.31286	-1.05478	-0.0769471	0.481212	0.758328	0	0
11760798_at	CIB2	10518	calcium and integrin binding family member 2	chr15q24	8.2943	8.16383	1.09465	0.130475	0.520059	0.780809	0	0
11743135_s_at	CEBPD	1052	CCAAT/enhancer binding protein (C/EBP), delta	chr8p11.2-p11.1	8.2446	8.03851	1.15356	0.206088	0.305486	0.628089	0	0
11729066_a_at	ZNF211	10520	zinc finger protein 211	chr19q13.4	7.91849	8.30373	-1.30607	-0.385232	0.0270084	0.250227	0	0
11725408_a_at	DEAF1	10522	DEAF1 transcription factor	chr11p15.5	10.6119	10.5867	1.01765	0.025241	0.790905	0.920125	0	0
11747199_a_at	CHERP	10523	calcium homeostasis endoplasmic reticulum protein	chr19p13.1	10.3873	10.2228	1.12078	0.164498	0.086929	0.376822	0	0
11722613_a_at	KAT5	10524	K(lysine) acetyltransferase 5	chr11q13	9.76626	10.1506	-1.3053	-0.384376	0.022258	0.232134	0	0
11748625_x_at	HYOU1	10525	hypoxia up-regulated 1	chr11q23.1-q23.3	10.1306	9.88788	1.18319	0.242679	0.097484	0.395019	0	0
11724868_a_at	IPO8	10526	importin 8	chr12p11.21	9.23986	9.12085	1.08599	0.119006	0.197881	0.526161	0	0
11725670_s_at	IPO7	10527	importin 7	chr11p15.4	10.2285	9.86098	1.29009	0.367476	0.0377428	0.278962	0	0
11730881_a_at	NEBL	10529	nebulette	chr10p12	8.69427	8.55276	1.10306	0.141505	0.265143	0.594198	0	0
11734346_at	CEBPE	1053	CCAAT/enhancer binding protein (C/EBP), epsilon	chr14q11.2	7.10918	7.18456	-1.05364	-0.075382	0.56808	0.809164	0	0
11745253_a_at	PITRM1	10531	pitrilysin metallopeptidase 1	chr10p15.2	11.4133	11.5325	-1.08614	-0.119204	0.250639	0.580786	0	0
11727027_a_at	ATG7	10533	autophagy related 7	chr3p25.3	9.00934	8.9867	1.01581	0.022634	0.807936	0.928266	0	0
11733842_a_at	SSSCA1	10534	Sjogren syndrome/scleroderma autoantigen 1	chr11q13.1	12.551	12.3632	1.13899	0.187752	0.0534284	0.316844	0	0
11757017_x_at	RNASEH2A	10535	ribonuclease H2, subunit A	chr19p13.2	12.4129	12.164	1.18834	0.248944	0.0513899	0.312539	0	0
11757183_x_at	LEPREL2	10536	leprecan-like 2	chr12p13	8.74782	8.70743	1.0284	0.0403982	0.751254	0.90143	0	0
11724374_at	BATF	10538	basic leucine zipper transcription factor, ATF-like	chr14q24.3	7.51539	7.44927	1.04689	0.0661152	0.55166	0.799547	0	0
11758763_at	GLRX3	10539	glutaredoxin 3	chr10q26	6.54011	6.87884	-1.26463	-0.338721	0.0960184	0.392973	0	0
11756957_a_at	DCTN2	10540	dynactin 2 (p50)	chr12q13.3	11.3289	11.4669	-1.10043	-0.138063	0.195898	0.524307	0	0
11742893_at	LAMTOR5	10542	late endosomal/lysosomal adaptor, MAPK and MTOR activator 5	chr1p13.3	8.457	8.43126	1.018	0.0257385	0.770415	0.910347	0	0
11737798_a_at	PROCR	10544	protein C receptor, endothelial	chr20q11.2	10.5428	9.55539	1.98265	0.987428	8.35042e-05	0.0284329	0	0
11731088_at	TM9SF1	10548	transmembrane 9 superfamily member 1	chr14q11.2	7.0567	7.1798	-1.08908	-0.123106	0.287648	0.614167	0	0
11748862_s_at	ARL6IP5	10550	ADP-ribosylation factor-like 6 interacting protein 5	chr3p14	9.20699	9.14454	1.04424	0.0624476	0.46272	0.746337	0	0
11726250_at	AGR2	10551	anterior gradient 2	chr7p21.3	5.5905	5.53612	1.03841	0.0543772	0.596579	0.826484	0	0
11732375_a_at	HTATIP2	10553	HIV-1 Tat interactive protein 2, 30kDa	chr11p15.1	8.81085	8.91019	-1.07128	-0.0993344	0.380257	0.689411	0	0
11730933_a_at	AGPAT1	10554	1-acylglycerol-3-phosphate O-acyltransferase 1	chr6p21.3	10.4996	10.5372	-1.02638	-0.0375587	0.680224	0.869936	0	0
11720544_x_at	AGPAT2	10555	1-acylglycerol-3-phosphate O-acyltransferase 2	chr9q34.3	10.5343	10.1003	1.35098	0.434005	0.00223945	0.109273	0	0
11719582_at	RPP30	10556	ribonuclease P/MRP 30kDa subunit	chr10q23.31	8.55049	8.95594	-1.3245	-0.405447	0.00570798	0.152748	0	0
11730118_a_at	RPP38	10557	ribonuclease P/MRP 38kDa subunit	chr10p13	9.68462	9.51286	1.12643	0.171756	0.193293	0.521847	0	0
11752171_s_at	SPTLC1	10558	serine palmitoyltransferase, long chain base subunit 1	chr9q22.2	9.80093	9.95791	-1.11495	-0.156979	0.228112	0.557983	0	0
11762300_at	SLC35A1	10559	solute carrier family 35 (CMP-sialic acid transporter), member A1	chr6q15	5.46158	5.55348	-1.06578	-0.0919064	0.499611	0.769331	0	0
11744866_x_at	CEL	1056	carboxyl ester lipase	chr9q34.3	6.03701	6.12634	-1.06388	-0.0893289	0.409144	0.710701	0	0
11723149_a_at	SLC19A2	10560	solute carrier family 19 (thiamine transporter), member 2	chr1q23.3	6.48346	6.2398	1.18399	0.243656	0.0336597	0.267708	0	0
11719886_a_at	IFI44	10561	interferon-induced protein 44	chr1p31.1	5.80834	6.05201	-1.18401	-0.243679	0.0331722	0.266442	0	0
11718131_a_at	OLFM4	10562	olfactomedin 4	chr13q14.3	6.52358	6.34127	1.1347	0.18231	0.440302	0.732037	0	0
11720162_at	CXCL13	10563	chemokine (C-X-C motif) ligand 13	chr4q21	6.41358	6.34969	1.04528	0.063888	0.524615	0.782897	0	0
11721062_s_at	ARFGEF2	10564	ADP-ribosylation factor guanine nucleotide-exchange factor 2 (brefeldin A-inhibited)	chr20q13.13	9.20789	9.02618	1.13422	0.181701	0.0726293	0.354304	0	0
11720577_a_at	ARFGEF1	10565	ADP-ribosylation factor guanine nucleotide-exchange factor 1 (brefeldin A-inhibited)	chr8q13	7.05632	7.07706	-1.01448	-0.0207396	0.850682	0.945494	0	0
11727534_a_at	AKAP3	10566	A kinase (PRKA) anchor protein 3	chr12p13.3	9.13109	9.08256	1.03422	0.0485378	0.563133	0.805941	0	0
11716287_at	RABAC1	10567	Rab acceptor 1 (prenylated)	chr19q13.2	11.426	11.3866	1.0277	0.0394254	0.670378	0.864919	0	0
11758272_at	SLC34A2	10568	solute carrier family 34 (type II sodium/phosphate contransporter), member 2	chr4p15.2	4.86309	5.07288	-1.15652	-0.209788	0.0856744	0.375252	0	0
11757348_s_at	SLU7	10569	SLU7 splicing factor homolog (S. cerevisiae)	chr5q33.3	10.5487	10.5495	-1.0005	-0.00071981	0.99452	0.998058	0	0
11760015_at	CELP	1057	carboxyl ester lipase pseudogene	chr9q34.3	6.56372	6.73184	-1.12359	-0.168118	0.314532	0.635655	0	0
11730333_at	DPYSL4	10570	dihydropyrimidinase-like 4	chr10q26	9.33965	8.9901	1.27417	0.349553	0.00640114	0.157939	0	0
11760882_a_at	SIVA1	10572	SIVA1, apoptosis-inducing factor	chr14q32.33	7.35563	7.09685	1.19647	0.258783	0.159189	0.481585	0	0
11754055_x_at	MRPL28	10573	mitochondrial ribosomal protein L28	chr16p13.3	11.6678	11.6091	1.04151	0.0586752	0.517065	0.779233	0	0
11737913_s_at	CCT7	10574	chaperonin containing TCP1, subunit 7 (eta)	chr2p13.2	13.73	13.7617	-1.02222	-0.0317019	0.700209	0.878735	0	0
11732127_a_at	CCT4	10575	chaperonin containing TCP1, subunit 4 (delta)	chr2p15	11.5419	11.682	-1.10191	-0.140011	0.14476	0.463134	0	0
11760168_at	NPC2	10577	Niemann-Pick disease, type C2	chr14q24.3	8.36583	8.07226	1.22567	0.293571	0.169596	0.494117	0	0
11763755_a_at	GNLY	10578	granulysin	chr2p11.2	6.1475	5.95243	1.14478	0.195071	0.277823	0.606029	0	0
11727916_a_at	CENPA /// SLC35F6	1058 /// 54978	centromere protein A /// solute carrier family 35, member F6	chr2p23.3	9.68641	9.65768	1.02011	0.0287293	0.853964	0.946714	0	0
11746303_a_at	SORBS1	10580	sorbin and SH3 domain containing 1	chr10q23.33	8.40698	8.4318	-1.01735	-0.0248195	0.781753	0.915525	0	0
11757436_x_at	IFITM2	10581	interferon induced transmembrane protein 2	chr11p15.5	11.8963	12.0764	-1.13291	-0.180038	0.0575461	0.325372	0	0
11736982_at	COLEC10	10584	collectin sub-family member 10 (C-type lectin)	chr8q23-q24.1	5.85828	5.90163	-1.0305	-0.0433403	0.665704	0.862388	0	0
11759137_at	POMT1	10585	protein-O-mannosyltransferase 1	chr9q34.1	8.40032	8.57395	-1.12789	-0.173629	0.230865	0.561026	0	0
11729331_at	MAB21L2	10586	mab-21-like 2 (C. elegans)	chr4q31	7.57614	7.52296	1.03755	0.0531791	0.54596	0.796539	0	0
11744999_a_at	TXNRD2	10587	thioredoxin reductase 2	chr22q11.21	9.91684	9.89168	1.0176	0.0251644	0.781919	0.9156	0	0
11722404_s_at	MTHFS /// ST20-MTHFS	10588 /// 100528021	5,10-methenyltetrahydrofolate synthetase (5-formyltetrahydrofolate cyclo-ligase) /// ST20-MTHFS readthrough	chr15q25.1	11.5651	11.3472	1.16299	0.217836	0.0422004	0.289864	0	0
11717593_x_at	CENPB	1059	centromere protein B, 80kDa	chr20p13	8.05053	8.55539	-1.41899	-0.504861	0.00125022	0.0889014	0	0
11721389_a_at	SCGN	10590	secretagogin, EF-hand calcium binding protein	chr6p22.3-p22.1	7.5749	7.6349	-1.04247	-0.06	0.656966	0.858179	0	0
11731099_a_at	DNPH1	10591	2'-deoxynucleoside 5'-phosphate N-hydrolase 1	chr6p21.1	11.8935	11.7247	1.12414	0.168827	0.140636	0.45804	0	0
11740118_a_at	SMC2	10592	structural maintenance of chromosomes 2	chr9q31.1	8.31867	8.42	-1.07276	-0.101325	0.394945	0.699851	0	0
11715531_at	PRPF8	10594	pre-mRNA processing factor 8	chr17p13.3	12.1628	12.1957	-1.02307	-0.0329038	0.706255	0.881404	0	0
11752060_x_at	ERN2	10595	endoplasmic reticulum to nucleus signaling 2	chr16p12.2	8.78824	8.81076	-1.01573	-0.0225169	0.818212	0.932783	0	0
11745762_x_at	AHSA1	10598	AHA1, activator of heat shock 90kDa protein ATPase homolog 1 (yeast)	chr14q24	9.91311	9.59773	1.24434	0.315383	0.0132427	0.19816	0	0
11739848_at	SLCO1B1	10599	solute carrier organic anion transporter family, member 1B1	chr12p	5.65938	5.60522	1.03825	0.0541571	0.545438	0.796142	0	0
11723114_s_at	CENPC	1060	centromere protein C	chr4q13.2	7.73664	7.41689	1.24811	0.319747	0.0369476	0.27702	0	0
11725415_a_at	USP16	10600	ubiquitin specific peptidase 16	chr21q22.11	10.4784	10.5308	-1.03701	-0.0524258	0.609686	0.833386	0	0
11720499_at	CDC42EP3	10602	CDC42 effector protein (Rho GTPase binding) 3	chr2p21	10.8976	11.2287	-1.25797	-0.331092	0.00944883	0.176937	0	0
11744089_at	SH2B2	10603	SH2B adaptor protein 2	chr7q22	7.50542	7.63329	-1.09268	-0.127871	0.177806	0.503622	0	0
11733936_a_at	PAIP1	10605	poly(A) binding protein interacting protein 1	chr5p12	9.03044	9.34182	-1.2409	-0.311381	0.0604187	0.33129	0	0
11754596_x_at	PAICS	10606	phosphoribosylaminoimidazole carboxylase, phosphoribosylaminoimidazole succinocarboxamide synthetase	chr4q12	11.2799	11.2822	-1.00159	-0.0022983	0.977223	0.991909	0	0
11722026_a_at	TBL3	10607	transducin (beta)-like 3	chr16p13.3	11.3215	10.9959	1.25318	0.325598	0.00888412	0.173846	0	0
11754299_a_at	MIR4800 /// MXD4	10608 /// 100616358	microRNA 4800 /// MAX dimerization protein 4	chr4p16.3	9.79138	10.2235	-1.34921	-0.432115	0.003766	0.132471	0	0
11722600_x_at	LEPREL4	10609	leprecan-like 4	chr17q21.2	8.82392	9.11254	-1.22147	-0.288619	0.0252761	0.244885	0	0
11742883_at	ST6GALNAC2	10610	ST6 (alpha-N-acetyl-neuraminyl-2,3-beta-galactosyl-1,3)-N-acetylgalactosaminide alpha-2,6-sialyltransferase 2	chr17q25.1	7.95301	7.57382	1.30061	0.379188	0.0172736	0.21571	0	0
11740369_x_at	PDLIM5	10611	PDZ and LIM domain 5	chr4q22	6.17425	6.03479	1.10149	0.13946	0.221871	0.551989	0	0
11729393_a_at	TRIM3	10612	tripartite motif containing 3	chr11p15.5	7.43161	7.56067	-1.09359	-0.129068	0.353873	0.668441	0	0
11730914_a_at	ERLIN1	10613	ER lipid raft associated 1	chr10q24.31	7.89826	7.73513	1.11971	0.16313	0.290209	0.616505	0	0
11721000_at	HEXIM1	10614	hexamethylene bis-acetamide inducible 1	chr17q21.31	8.24827	8.38514	-1.09952	-0.136871	0.190812	0.518792	0	0
11720319_at	SPAG5	10615	sperm associated antigen 5	chr17q11.2	9.53749	9.47857	1.04169	0.058923	0.538934	0.792431	0	0
11752690_a_at	RBCK1	10616	RanBP-type and C3HC4-type zinc finger containing 1	chr20p13	9.09724	9.26864	-1.12615	-0.171404	0.133036	0.448343	0	0
11716113_a_at	STAMBP	10617	STAM binding protein	chr2p13.1	10.5241	10.5077	1.0114	0.0163563	0.840114	0.940396	0	0
11716902_a_at	TGOLN2	10618	trans-golgi network protein 2	chr2p11.2	9.4713	9.34759	1.08953	0.123706	0.286979	0.61392	0	0
11754676_a_at	CENPE	1062	centromere protein E, 312kDa	chr4q24-q25	9.72541	9.74841	-1.01607	-0.0230012	0.839499	0.940336	0	0
11748808_a_at	ARID3B	10620	AT rich interactive domain 3B (BRIGHT-like)	chr15q24	9.639	9.69859	-1.04217	-0.0595887	0.53967	0.792657	0	0
11730842_a_at	POLR3F	10621	polymerase (RNA) III (DNA directed) polypeptide F, 39 kDa	chr20p11.23	7.67437	7.37482	1.23075	0.299543	0.0444539	0.295534	0	0
11740007_at	POLR3G	10622	polymerase (RNA) III (DNA directed) polypeptide G (32kD)	chr5q14.3	6.74952	6.14848	1.51681	0.601038	0.000624188	0.0683313	0	0
11721550_x_at	POLR3C	10623	polymerase (RNA) III (DNA directed) polypeptide C (62kD)	chr1q21.1	11.1898	11.2404	-1.03573	-0.0506428	0.638126	0.848537	0	0
11720759_s_at	IVNS1ABP	10625	influenza virus NS1A binding protein	chr1q25.1-q31.1	7.93249	7.81975	1.08128	0.112736	0.387414	0.694111	0	0
11728668_x_at	LOC101930303 /// TRIM16 /// TRIM16L	10626 /// 147166 /// 101930303	uncharacterized LOC101930303 /// tripartite motif containing 16 /// tripartite motif containing 16-like	chr17p11.2	10.2262	10.0395	1.13817	0.18671	0.0692234	0.348425	0	0
11748544_s_at	TXNIP	10628	thioredoxin interacting protein	chr1q21.1	10.7064	11.198	-1.40608	-0.491679	0.00166109	0.0981459	0	0
11747503_a_at	TAF6L	10629	TAF6-like RNA polymerase II, p300/CBP-associated factor (PCAF)-associated factor, 65kDa	chr11q12.3	9.17368	9.17589	-1.00154	-0.00221311	0.987137	0.995159	0	0
11743295_a_at	CENPF	1063	centromere protein F, 350/400kDa	chr1q41	10.4147	10.4056	1.00633	0.00911027	0.932164	0.975577	0	0
11724737_a_at	PDPN	10630	podoplanin	chr1p36.21	9.82769	9.91574	-1.06293	-0.0880518	0.351739	0.666848	0	0
11747927_a_at	POSTN	10631	periostin, osteoblast specific factor	chr13q13.3	5.79029	5.76065	1.02076	0.0296382	0.76198	0.906234	0	0
11721238_s_at	ATP5L	10632	ATP synthase, H+ transporting, mitochondrial Fo complex, subunit G	chr11q23.3	10.0977	10.2023	-1.07515	-0.104537	0.390012	0.695838	0	0
11730662_a_at	RASL10A	10633	RAS-like, family 10, member A	chr22q12.2	7.62472	6.97757	1.56607	0.647146	0.000333045	0.0534123	0	0
11723087_at	GAS2L1	10634	growth arrest-specific 2 like 1	chr22q12.2	7.698	7.89549	-1.14671	-0.197496	0.108392	0.41245	0	0
11743190_s_at	RAD51AP1	10635	RAD51 associated protein 1	chr12p13.2-p13.1	8.75922	8.79765	-1.027	-0.0384293	0.783897	0.91658	0	0
11748699_a_at	RGS14	10636	regulator of G-protein signaling 14	chr5q35.3	7.48204	7.29457	1.13876	0.187466	0.0572697	0.324922	0	0
11755164_a_at	LEFTY1	10637	left-right determination factor 1	chr1q42.1	6.52029	6.35157	1.12406	0.168723	0.257229	0.586953	0	0
11719459_at	EXOC5	10640	exocyst complex component 5	chr14q22.3	8.82219	8.92416	-1.07324	-0.101972	0.264532	0.593659	0	0
11727101_at	IGF2BP1	10642	insulin-like growth factor 2 mRNA binding protein 1	chr17q21.32	9.44632	9.30231	1.10497	0.144011	0.197657	0.526135	0	0
11756285_s_at	IGF2BP3	10643	insulin-like growth factor 2 mRNA binding protein 3	chr7p11	8.44112	8.41276	1.01985	0.0283617	0.786303	0.917828	0	0
11741712_a_at	IGF2BP2	10644	insulin-like growth factor 2 mRNA binding protein 2	chr3q27.2	12.8154	12.9933	-1.13126	-0.177933	0.111264	0.417112	0	0
11731375_a_at	CAMKK2	10645	calcium/calmodulin-dependent protein kinase kinase 2, beta	chr12q24.2	7.30455	7.31202	-1.00519	-0.00746674	0.966846	0.988528	0	0
11731886_at	SCGB1D2	10647	secretoglobin, family 1D, member 2	chr11q13	7.29304	6.8582	1.35176	0.434839	0.00365953	0.131818	0	0
11741181_at	SCGB1D1	10648	secretoglobin, family 1D, member 1	chr11q13	6.65683	6.58288	1.05259	0.0739434	0.534481	0.789198	0	0
11728579_a_at	SLMO1	10650	slowmo homolog 1 (Drosophila)	chr18p11.21	8.74851	9.00947	-1.19827	-0.260954	0.0552655	0.320593	0	0
11730835_a_at	MTX2	10651	metaxin 2	chr2q31.1	10.4557	10.3397	1.08377	0.116061	0.237785	0.567859	0	0
11718980_a_at	YKT6	10652	YKT6 v-SNARE homolog (S. cerevisiae)	chr7p15.1	11.1141	11.1274	-1.00925	-0.0132881	0.889518	0.960106	0	0
11745496_a_at	SPINT2	10653	serine peptidase inhibitor, Kunitz type, 2	chr19q13.1	6.57757	6.24573	1.25861	0.331831	0.0265916	0.249407	0	0
11730547_a_at	PMVK	10654	phosphomevalonate kinase	chr1q22	11.6889	11.3709	1.24659	0.317991	0.0356561	0.274456	0	0
11727728_a_at	DMRT2	10655	doublesex and mab-3 related transcription factor 2	chr9p24.3	7.44385	7.36409	1.05684	0.0797583	0.417071	0.716363	0	0
11732318_a_at	KHDRBS3	10656	KH domain containing, RNA binding, signal transduction associated 3	chr8q24.2	10.7011	9.25709	2.72076	1.44401	7.89218e-06	0.00599465	1	1
11715939_a_at	KHDRBS1	10657	KH domain containing, RNA binding, signal transduction associated 1	chr1p32	9.41438	9.38985	1.01715	0.0245351	0.821299	0.933775	0	0
11736054_a_at	CELF1	10658	CUGBP, Elav-like family member 1	chr11p11	11.5266	11.7288	-1.15045	-0.202198	0.0589252	0.327991	0	0
11753149_a_at	CELF2	10659	CUGBP, Elav-like family member 2	chr10p13	7.66941	7.77112	-1.07304	-0.101702	0.361908	0.675083	0	0
11721638_s_at	CES1 /// CES1P1 /// LOC100653057	1066 /// 51716 /// 100653057	carboxylesterase 1 /// carboxylesterase 1 pseudogene 1 /// liver carboxylesterase 1-like	chr16q12.2 /// chr16q22.2	7.75526	7.58242	1.12728	0.172843	0.25317	0.583134	0	0
11741935_at	LBX1	10660	ladybird homeobox 1	chr10q24	6.8221	7.04507	-1.16713	-0.222964	0.0801154	0.367266	0	0
11730138_at	KLF1	10661	Kruppel-like factor 1 (erythroid)	chr19p13.2	6.13886	6.36197	-1.16725	-0.223114	0.0280132	0.253497	0	0
11729977_a_at	CXCR6	10663	chemokine (C-X-C motif) receptor 6	chr3p21	6.8336	7.09983	-1.20267	-0.266239	0.197547	0.526135	0	0
11733640_a_at	C6orf10	10665	chromosome 6 open reading frame 10	chr6p21.3	5.89665	6.15779	-1.19843	-0.26114	0.0128854	0.196215	0	0
11756610_a_at	CD226	10666	CD226 molecule	chr18q22.3	5.4924	5.65479	-1.11914	-0.162393	0.0916293	0.385176	0	0
11744182_a_at	FARS2	10667	phenylalanyl-tRNA synthetase 2, mitochondrial	chr6p25.1	9.66844	9.79804	-1.09399	-0.129598	0.2651	0.594198	0	0
11719126_a_at	CGRRF1	10668	cell growth regulator with ring finger domain 1	chr14q22.2	8.56487	8.77592	-1.15753	-0.211051	0.0532254	0.316388	0	0
11762146_a_at	CGREF1	10669	cell growth regulator with EF-hand domain 1	chr2p23.3	8.06802	7.94339	1.09023	0.124633	0.40701	0.709264	0	0
11755222_a_at	GNA13	10672	guanine nucleotide binding protein (G protein), alpha 13	chr17q24.3	8.6779	8.50759	1.1253	0.170311	0.10406	0.404922	0	0
11756867_a_at	TNFSF13B	10673	tumor necrosis factor (ligand) superfamily, member 13b	chr13q32-q34	6.14611	6.25532	-1.07864	-0.109208	0.417554	0.716761	0	0
11722981_a_at	CSPG5	10675	chondroitin sulfate proteoglycan 5 (neuroglycan C)	chr3p21.3	7.87453	8.023	-1.10839	-0.148465	0.120399	0.430188	0	0
11738150_a_at	AVIL	10677	advillin	chr12q14.1	5.66371	5.73281	-1.04906	-0.0690994	0.596531	0.826484	0	0
11744869_a_at	B3GNT2	10678	UDP-GlcNAc:betaGal beta-1,3-N-acetylglucosaminyltransferase 2	chr2p15	9.30907	9.24129	1.0481	0.0677798	0.527311	0.78476	0	0
11727555_a_at	GNB5	10681	guanine nucleotide binding protein (G protein), beta 5	chr15q21.2	9.15189	9.00632	1.10616	0.145564	0.188098	0.51539	0	0
11717859_a_at	EBP	10682	emopamil binding protein (sterol isomerase)	chrXp11.23-p11.22	12.2948	12.4225	-1.09252	-0.127656	0.163684	0.487124	0	0
11733221_a_at	DLL3	10683	delta-like 3 (Drosophila)	chr19q13	9.77185	9.36926	1.32187	0.402585	0.00911132	0.175036	0	0
11739906_a_at	CLDN16	10686	claudin 16	chr3q28	6.01545	5.87903	1.09917	0.136418	0.333104	0.651284	0	0
11757849_s_at	PNMA2	10687	paraneoplastic Ma antigen 2	chr8p21.2	7.27978	7.25256	1.01905	0.0272215	0.858963	0.948508	0	0
11726506_at	FUT9	10690	fucosyltransferase 9 (alpha (1,3) fucosyltransferase)	chr6q16	5.52461	5.53816	-1.00944	-0.0135517	0.904275	0.965149	0	0
11735824_at	RRH	10692	retinal pigment epithelium-derived rhodopsin homolog	chr4q25	7.55983	7.84424	-1.21791	-0.284413	0.242148	0.572655	0	0
11745585_a_at	CCT6B	10693	chaperonin containing TCP1, subunit 6B (zeta 2)	chr17q12	10.91	11.165	-1.19334	-0.255003	0.0144969	0.204755	0	0
11762754_at	CCT8	10694	chaperonin containing TCP1, subunit 8 (theta)	chr21q22.11	5.47196	5.54557	-1.05235	-0.0736139	0.533898	0.788954	0	0
11739118_a_at	CNPY3	10695	canopy FGF signaling regulator 3	chr6p21.1	10.3731	10.2827	1.06463	0.0903525	0.306581	0.629038	0	0
11748464_a_at	CORIN	10699	corin, serine peptidase	chr4p13-p12	8.07806	8.30395	-1.1695	-0.225897	0.0904957	0.382971	0	0
11722266_at	ADCY1	107	adenylate cyclase 1 (brain)	chr7p13-p12	8.11878	8.23816	-1.08626	-0.119373	0.506322	0.773433	0	0
11742903_at	CETN3	1070	centrin, EF-hand protein, 3	chr5q14.3	11.0604	10.8923	1.12358	0.168108	0.0749824	0.357697	0	0
11727217_a_at	CETP	1071	cholesteryl ester transfer protein, plasma	chr16q21	5.63943	5.5298	1.07896	0.109636	0.456657	0.743049	0	0
11749041_a_at	USP39	10713	ubiquitin specific peptidase 39	chr2p11.2	11.0444	11.1783	-1.09727	-0.133921	0.147199	0.466763	0	0
11733103_a_at	POLD3	10714	polymerase (DNA-directed), delta 3, accessory subunit	chr11q14	9.37699	9.53033	-1.11214	-0.153339	0.10971	0.414526	0	0
11728000_a_at	CERS1 /// GDF1	2657 /// 10715	ceramide synthase 1 /// growth differentiation factor 1	chr19p12	10.4223	10.2862	1.09893	0.136095	0.174842	0.500266	0	0
11738415_a_at	TBR1	10716	T-box, brain, 1	chr2q24	6.36634	6.43995	-1.05235	-0.0736127	0.428191	0.724019	0	0
11761701_at	AP4B1	10717	adaptor-related protein complex 4, beta 1 subunit	chr1p13.2	7.07452	7.37566	-1.23212	-0.30114	0.122745	0.434268	0	0
11755959_a_at	NRG3	10718	neuregulin 3	chr10q22-q23	6.87071	6.89171	-1.01466	-0.0209913	0.886573	0.959257	0	0
11757818_x_at	CFL1	1072	cofilin 1 (non-muscle)	chr11q13	12.4566	12.3545	1.0734	0.102194	0.325308	0.644938	0	0
11715272_s_at	UGT2B11	10720	UDP glucuronosyltransferase 2 family, polypeptide B11	chr4q13.2	5.09231	5.15177	-1.04208	-0.0594605	0.571966	0.811285	0	0
11729096_a_at	POLQ	10721	polymerase (DNA directed), theta	chr3q13.33	9.42127	9.55149	-1.09446	-0.130224	0.288781	0.615272	0	0
11753256_a_at	SLC12A7	10723	solute carrier family 12 (potassium/chloride transporter), member 7	chr5p15	9.18742	9.14912	1.0269	0.0382952	0.652712	0.855678	0	0
11759573_at	MGEA5	10724	meningioma expressed antigen 5 (hyaluronidase)	chr10q24.1-q24.3	6.03126	6.02042	1.00755	0.0108448	0.942284	0.979049	0	0
11738447_a_at	NFAT5	10725	nuclear factor of activated T-cells 5, tonicity-responsive	chr16q22.1	8.54428	8.68186	-1.10005	-0.137575	0.135745	0.452058	0	0
11751818_x_at	PTGES3	10728	prostaglandin E synthase 3 (cytosolic)	chr12q13.3|12	10.0129	9.98138	1.02212	0.0315586	0.740245	0.897132	0	0
11718118_s_at	CFL2	1073	cofilin 2 (muscle)	chr14q12	9.31723	9.17965	1.10006	0.137581	0.144204	0.462559	0	0
11761958_s_at	TCR-alpha /// TRAV12-3 /// TRAV12-3 /// YME1L1	10730	SubName: Full=V-alpha; Flags: Fragment; /// T cell receptor alpha variable 12-3 /// --- /// YME1-like 1 ATPase	chr10p14	7.86972	8.4334	-1.47803	-0.563675	0.171618	0.496433	0	0
11743923_at	TCFL5	10732	transcription factor-like 5 (basic helix-loop-helix)	chr20q13.33	8.75667	8.9317	-1.12899	-0.17503	0.23072	0.560918	0	0
11732242_a_at	PLK4	10733	polo-like kinase 4	chr4q28	11.7059	11.6445	1.04351	0.0614485	0.462771	0.746337	0	0
11732167_a_at	STAG3	10734	stromal antigen 3	chr7q22.1	6.93359	6.78096	1.11159	0.15263	0.197479	0.526085	0	0
11743520_a_at	STAG2	10735	stromal antigen 2	chrXq25	11.6452	11.9369	-1.22407	-0.291687	0.0132164	0.197973	0	0
11725907_at	SIX2	10736	SIX homeobox 2	chr2p21	7.66839	7.95594	-1.22057	-0.28755	0.0066774	0.159965	0	0
11737642_x_at	RFPL2	10739	ret finger protein-like 2	chr22q12.3	7.87265	7.9618	-1.06374	-0.0891485	0.479896	0.757289	0	0
11756524_a_at	RBBP9	10741	retinoblastoma binding protein 9	chr20p11.2	9.2896	9.22716	1.04423	0.0624431	0.705639	0.881148	0	0
11725105_a_at	RAI2	10742	retinoic acid induced 2	chrXp22	8.40796	8.50589	-1.07023	-0.097924	0.287533	0.614089	0	0
11719979_a_at	RAI1	10743	retinoic acid induced 1	chr17p11.2	8.86535	8.92778	-1.04422	-0.0624242	0.686906	0.873097	0	0
11743212_x_at	PTTG2	10744	pituitary tumor-transforming 2	chr4p12	7.61625	7.45444	1.11869	0.161813	0.273812	0.601917	0	0
11745290_a_at	PHTF1	10745	putative homeodomain transcription factor 1	chr1p13	7.13674	7.09443	1.02976	0.0423013	0.831128	0.937888	0	0
11739317_at	MAP3K2	10746	mitogen-activated protein kinase kinase kinase 2	chr2q14.3	10.9025	11.029	-1.09165	-0.126515	0.27038	0.599183	0	0
11740562_at	MASP2	10747	mannan-binding lectin serine peptidase 2	chr1p36.3-p36.2	9.40725	9.61719	-1.15664	-0.209939	0.174965	0.500396	0	0
11750495_x_at	KLRAP1	10748	killer cell lectin-like receptor subfamily A pseudogene 1	chr12p13.2	5.60871	5.44045	1.1237	0.168255	0.148033	0.467916	0	0
11717776_at	KIF1C	10749	kinesin family member 1C	chr17p13.2	10.8614	10.7394	1.08822	0.121977	0.247784	0.578257	0	0
11715710_s_at	CTSC	1075	cathepsin C	chr11q14.2	10.0786	10.1045	-1.01813	-0.0259149	0.825889	0.935629	0	0
11739670_at	GRAP	10750	GRB2-related adaptor protein	chr17p11.2	6.74547	6.73296	1.00871	0.0125096	0.909868	0.96709	0	0
11756506_a_at	CHL1	10752	cell adhesion molecule L1-like	chr3p26.1	6.56414	7.07411	-1.42402	-0.509971	0.00881616	0.173247	0	0
11737581_a_at	CAPN9	10753	calpain 9	chr1q42.11-q42.3	7.11278	7.08421	1.02	0.0285716	0.792123	0.920647	0	0
11740160_a_at	GIPC1	10755	GIPC PDZ domain containing family, member 1	chr19p13.1	9.10853	9.04878	1.04229	0.059752	0.484389	0.760228	0	0
11758741_at	TRAF3IP2	10758	TRAF3 interacting protein 2	chr6q21	6.58677	6.85592	-1.2051	-0.269154	0.0411087	0.288152	0	0
11722315_a_at	PLAC1	10761	placenta-specific 1	chrXq26	8.88589	9.07362	-1.13898	-0.187736	0.04706	0.302616	0	0
11727853_a_at	NUP50	10762	nucleoporin 50kDa	chr22q13.31	7.9639	7.91183	1.03675	0.0520684	0.720183	0.88759	0	0
11718688_a_at	NES	10763	nestin	chr1q23.1	7.62702	7.75019	-1.08913	-0.123172	0.305496	0.628089	0	0
11749455_a_at	KDM5B	10765	lysine (K)-specific demethylase 5B	chr1q32.1	7.76565	8.23472	-1.38421	-0.469068	0.0024966	0.113629	0	0
11717819_a_at	TOB2	10766	transducer of ERBB2, 2	chr22q13.2	9.95212	10.2858	-1.26022	-0.333671	0.00482826	0.145227	0	0
11722415_a_at	HBS1L	10767	HBS1-like translational GTPase	chr6q23.3	9.38071	9.36031	1.01424	0.020405	0.8389	0.940217	0	0
11755901_x_at	AHCYL1	10768	adenosylhomocysteinase-like 1	chr1p13.2	8.91105	8.90102	1.00698	0.0100315	0.936634	0.977214	0	0
11755161_s_at	PLK2	10769	polo-like kinase 2	chr5q12.1-q13.2	8.65373	9.00335	-1.27423	-0.349621	0.0049543	0.146468	0	0
11744368_x_at	ZMYND11	10771	zinc finger, MYND-type containing 11	chr10p14	8.53126	8.62291	-1.06559	-0.091653	0.344887	0.661221	0	0
11721310_s_at	SRSF10	10772	serine/arginine-rich splicing factor 10	chr1p36.11	8.61625	8.72928	-1.0815	-0.11303	0.346456	0.662481	0	0
11729724_at	ZBTB6	10773	zinc finger and BTB domain containing 6	chr9q33.2	9.76154	9.75376	1.00541	0.00777939	0.946069	0.980663	0	0
11727800_a_at	POP4	10775	processing of precursor 4, ribonuclease P/MRP subunit (S. cerevisiae)	chr19q12	10.0887	9.9141	1.12869	0.174649	0.0632805	0.337323	0	0
11718976_x_at	ARPP19	10776	cAMP-regulated phosphoprotein, 19kDa	chr15q21.2	10.2297	10.1281	1.07296	0.101602	0.353898	0.668441	0	0
11728309_a_at	ARPP21	10777	cAMP-regulated phosphoprotein, 21kDa	chr3p22.3	5.64241	5.87173	-1.17228	-0.229312	0.166336	0.490171	0	0
11750557_x_at	ZNF271	10778	zinc finger protein 271	chr18q12	8.27361	8.50747	-1.17598	-0.233861	0.0543953	0.318766	0	0
11732422_at	ZNF234	10780	zinc finger protein 234	chr19q13.31	6.79722	6.73848	1.04155	0.0587361	0.636827	0.847957	0	0
11755811_a_at	ZNF266	10781	zinc finger protein 266	chr19p13.2	11.0072	11.1022	-1.06808	-0.0950212	0.287785	0.614237	0	0
11758517_s_at	ZNF274	10782	zinc finger protein 274	chr19qter	9.76931	9.97956	-1.15689	-0.210246	0.0819971	0.37001	0	0
11725182_a_at	NEK6	10783	NIMA-related kinase 6	chr9q33.3-q34.11	8.9138	8.97366	-1.04237	-0.0598651	0.518983	0.780239	0	0
11739323_a_at	WDR4	10785	WD repeat domain 4	chr21q22.3	7.3877	7.30006	1.06263	0.0876437	0.419627	0.718097	0	0
11760987_a_at	SLC17A3	10786	solute carrier family 17 (organic anion transporter), member 3	chr6p21.3	5.58776	5.56489	1.01598	0.0228741	0.840132	0.940396	0	0
11715858_s_at	NCKAP1	10787	NCK-associated protein 1	chr2q32	11.391	11.3398	1.03614	0.0512185	0.615242	0.836786	0	0
11745509_a_at	IQGAP2	10788	IQ motif containing GTPase activating protein 2	chr5q13.3	7.02945	7.16607	-1.09933	-0.136625	0.386112	0.692952	0	0
11739557_a_at	VAMP5	10791	vesicle-associated membrane protein 5	chr2p11.2	7.64596	7.61661	1.02055	0.0293528	0.780177	0.91483	0	0
11761145_a_at	LOC285902 /// ZNF273	10793 /// 285902	uncharacterized LOC285902 /// zinc finger protein 273	chr7q11.21	5.4363	5.16695	1.20526	0.269345	0.0147538	0.20564	0	0
11740310_a_at	ZNF460	10794	zinc finger protein 460	chr19q13.4	8.46341	8.15	1.24264	0.31341	0.0183122	0.218121	0	0
11749645_x_at	ZNF268	10795	zinc finger protein 268	chr12q24.33	7.83851	8.07462	-1.17781	-0.236108	0.0386106	0.281287	0	0
11745892_a_at	MTHFD2	10797	methylenetetrahydrofolate dehydrogenase (NADP+ dependent) 2, methenyltetrahydrofolate cyclohydrolase	chr2p13.1	7.40361	7.04023	1.28644	0.363379	0.00860062	0.171163	0	0
11738922_at	OR5I1	10798	olfactory receptor, family 5, subfamily I, member 1	chr11q11	6.22398	6.76291	-1.45289	-0.538928	0.00611844	0.155498	0	0
11724083_a_at	RPP40	10799	ribonuclease P/MRP 40kDa subunit	chr6p25.1	8.94744	8.8005	1.10722	0.146947	0.203965	0.533039	0	0
11720997_a_at	ADCY2	108	adenylate cyclase 2 (brain)	chr5p15.3	8.09036	7.76822	1.25019	0.322142	0.248998	0.579156	0	0
11722757_at	CFTR	1080	cystic fibrosis transmembrane conductance regulator (ATP-binding cassette sub-family C, member 7)	chr7q31.2	6.34141	6.42328	-1.05839	-0.081872	0.492296	0.76481	0	0
11735157_at	CYSLTR1	10800	cysteinyl leukotriene receptor 1	chrXq13.2-q21.1	5.3507	5.25382	1.06946	0.0968799	0.323347	0.643488	0	0
11747883_x_at	2020-09-09	10801	septin 9	chr17q25	12.0011	12.2449	-1.18412	-0.243818	0.0716504	0.352503	0	0
11743926_a_at	SEC24A	10802	SEC24 family member A	chr5q31.1	9.36634	9.29668	1.04946	0.0696533	0.496061	0.766706	0	0
11732390_a_at	CCR9	10803	chemokine (C-C motif) receptor 9	chr3p21.3	6.09534	5.97269	1.08874	0.122656	0.28427	0.61128	0	0
11733922_s_at	GJB6	10804	gap junction protein, beta 6, 30kDa	chr13q12	7.10659	6.77618	1.25737	0.330406	0.0226716	0.233635	0	0
11759903_s_at	SDCCAG8	10806	serologically defined colon cancer antigen 8	chr1q43	7.61283	7.11484	1.41224	0.49799	0.00212095	0.107111	0	0
11716565_a_at	SDCCAG3	10807	serologically defined colon cancer antigen 3	chr9q34.3	11.1042	10.7916	1.24194	0.312592	0.00838089	0.169697	0	0
11747105_a_at	HSPH1	10808	heat shock 105kDa/110kDa protein 1	chr13q12.3	10.311	9.95267	1.28191	0.358292	0.00872674	0.172632	0	0
11715807_a_at	STARD10	10809	StAR-related lipid transfer (START) domain containing 10	chr11q13	8.66343	8.85088	-1.13874	-0.187442	0.0637342	0.338135	0	0
11743032_at	CGA	1081	glycoprotein hormones, alpha polypeptide	chr6q12-q21	8.72511	8.62585	1.07123	0.0992694	0.638683	0.8488	0	0
11719976_at	WASF3	10810	WAS protein family, member 3	chr13q12	7.07872	7.08578	-1.00491	-0.00706679	0.968935	0.988864	0	0
11731870_a_at	NOXA1	10811	NADPH oxidase activator 1	chr9q34.3	8.64218	8.7951	-1.11181	-0.152915	0.11872	0.428151	0	0
11761944_x_at	UTP14A	10813	UTP14, U3 small nucleolar ribonucleoprotein, homolog A (yeast)	chrXq26.1	8.65405	9.08479	-1.34793	-0.430741	0.0395478	0.284008	0	0
11736124_a_at	CPLX2	10814	complexin 2	chr5q35.2	6.11655	5.78549	1.25794	0.331058	0.071058	0.351764	0	0
11758141_s_at	CPLX1	10815	complexin 1	chr4p16.3	9.10361	8.82384	1.214	0.279769	0.00896149	0.174249	0	0
11732953_at	SPINT3	10816	serine peptidase inhibitor, Kunitz type, 3	chr20q12-q13.1	7.57496	7.31813	1.19485	0.256831	0.0538601	0.317666	0	0
11727216_at	FRS3	10817	fibroblast growth factor receptor substrate 3	chr6p21.1	8.00674	7.98274	1.01678	0.0240007	0.7828	0.915991	0	0
11743790_a_at	FRS2	10818	fibroblast growth factor receptor substrate 2	chr12q15	5.87494	5.83362	1.02906	0.041324	0.63362	0.846107	0	0
11735444_a_at	NEU3	10825	sialidase 3 (membrane sialidase)	chr11q13.5	8.61302	8.49559	1.0848	0.117429	0.357755	0.672086	0	0
11761305_at	FAXDC2	10826	fatty acid hydroxylase domain containing 2	chr5q31-q32	6.93318	6.94144	-1.00574	-0.00826131	0.92755	0.973491	0	0
11730797_a_at	FAM114A2	10827	family with sequence similarity 114, member A2	chr5q31-q33	8.06857	7.8849	1.13577	0.183672	0.243756	0.574039	0	0
11747527_a_at	ZNF275	10838	zinc finger protein 275	chrXq28	8.81405	8.71239	1.07301	0.10166	0.448158	0.737082	0	0
11761127_at	CEACAM3	1084	carcinoembryonic antigen-related cell adhesion molecule 3	chr19q13.2	6.82779	6.67856	1.10898	0.149236	0.307045	0.629204	0	0
11761771_a_at	ALDH1L1	10840	aldehyde dehydrogenase 1 family, member L1	chr3q21.3	7.04764	7.02281	1.01736	0.0248304	0.815183	0.931264	0	0
11731938_a_at	FTCD	10841	formimidoyltransferase cyclodeaminase	chr21q22.3	8.02396	8.05292	-1.02028	-0.028962	0.820607	0.933547	0	0
11741774_a_at	PPP1R17	10842	protein phosphatase 1, regulatory subunit 17	chr7p15	5.86443	5.74439	1.08677	0.120041	0.202653	0.531252	0	0
11761282_x_at	TUBGCP2	10844	tubulin, gamma complex associated protein 2	chr10q26.3	8.07964	7.81594	1.20055	0.263701	0.154199	0.475135	0	0
11763988_a_at	CLPX	10845	caseinolytic mitochondrial matrix peptidase chaperone subunit	chr15q22.31	9.74984	9.7131	1.02579	0.0367378	0.700538	0.878735	0	0
11736800_a_at	PDE10A	10846	phosphodiesterase 10A	chr6q26	6.60818	6.25763	1.27505	0.35055	0.00787073	0.165972	0	0
11721551_a_at	SRCAP	10847	Snf2-related CREBBP activator protein	chr16p11.2	8.26625	8.31458	-1.03406	-0.0483248	0.747691	0.900268	0	0
11750250_a_at	PPP1R13L	10848	protein phosphatase 1, regulatory subunit 13 like	chr19q13.32	9.10853	9.27481	-1.12217	-0.166289	0.0861262	0.375771	0	0
11739615_at	CD3EAP	10849	CD3e molecule, epsilon associated protein	chr19q13.3	11.6259	11.4182	1.15482	0.207663	0.0418461	0.289298	0	0
11715295_s_at	CCL27	10850	chemokine (C-C motif) ligand 27	chr9p13	7.93806	8.10453	-1.12231	-0.166468	0.162576	0.485407	0	0
11722662_a_at	HPSE	10855	heparanase	chr4q21.3	8.13956	7.78434	1.27918	0.355221	0.0376964	0.278781	0	0
11760563_at	RUVBL2	10856	RuvB-like AAA ATPase 2	chr19q13.3	7.15503	7.82206	-1.5878	-0.667025	0.022367	0.232436	0	0
11715489_a_at	PGRMC1	10857	progesterone receptor membrane component 1	chrXq22-q24	8.31781	8.29945	1.01281	0.0183609	0.848608	0.944614	0	0
11749235_a_at	CYP46A1	10858	cytochrome P450, family 46, subfamily A, polypeptide 1	chr14q32.1	8.16016	8.09201	1.04838	0.0681572	0.563926	0.806529	0	0
11749432_a_at	LILRB1	10859	leukocyte immunoglobulin-like receptor, subfamily B (with TM and ITIM domains), member 1	chr19q13.4	5.07086	5.15647	-1.06114	-0.0856139	0.503129	0.77136	0	0
11741569_a_at	SLC26A1	10861	solute carrier family 26 (anion exchanger), member 1	chr4p16.3	6.57287	6.73033	-1.11532	-0.157457	0.232766	0.563051	0	0
11736746_a_at	ADAM28	10863	ADAM metallopeptidase domain 28	chr8p21.2	7.92066	7.97036	-1.03505	-0.0496944	0.757982	0.904662	0	0
11747887_a_at	SLC22A7	10864	solute carrier family 22 (organic anion transporter), member 7	chr6p21.1	7.74244	7.73075	1.00813	0.011687	0.917514	0.969741	0	0
11747766_a_at	ARID5A	10865	AT rich interactive domain 5A (MRF1-like)	chr2q11.2	9.32286	9.70195	-1.30052	-0.379091	0.00579118	0.153179	0	0
11720922_a_at	HCP5	10866	HLA complex P5 (non-protein coding)	chr6p21.3	6.65384	6.88031	-1.16997	-0.226474	0.0854173	0.374565	0	0
11717082_a_at	TSPAN9	10867	tetraspanin 9	chr12p13.33-p13.32	10.1287	9.92631	1.15062	0.202412	0.0522392	0.314001	0	0
11720891_a_at	USP20	10868	ubiquitin specific peptidase 20	chr9q34.11	8.79958	8.75117	1.03413	0.0484127	0.632827	0.845701	0	0
11761972_a_at	USP19	10869	ubiquitin specific peptidase 19	chr3p21.31	11.0809	10.7216	1.2828	0.359293	0.00807095	0.167133	0	0
11751355_a_at	CEACAM7	1087	carcinoembryonic antigen-related cell adhesion molecule 7	chr19q13.2	6.38587	6.43956	-1.03792	-0.0536955	0.760056	0.905472	0	0
11722680_at	HCST	10870	hematopoietic cell signal transducer	chr19q13.1	7.58351	7.53415	1.0348	0.0493545	0.79836	0.923147	0	0
11728502_a_at	CD300C	10871	CD300c molecule	chr17q25.1	7.00494	6.72784	1.21175	0.277092	0.0123436	0.194395	0	0
11749202_a_at	ME3	10873	malic enzyme 3, NADP(+)-dependent, mitochondrial	chr11cen-q22.3	9.26589	9.54413	-1.21272	-0.278241	0.0990842	0.397499	0	0
11728376_s_at	NMU	10874	neuromedin U	chr4q12	8.50307	8.26826	1.17676	0.234815	0.180674	0.506559	0	0
11758630_s_at	FGL2	10875	fibrinogen-like 2	chr7q11.23	6.03821	6.09104	-1.0373	-0.0528296	0.692226	0.875472	0	0
11732623_at	EDDM3A	10876	epididymal protein 3A	chr14q11.2	5.52283	5.4808	1.02956	0.0420268	0.782514	0.915895	0	0
11742140_a_at	CFHR4	10877	complement factor H-related 4	chr1q32	5.06745	5.19064	-1.08914	-0.123192	0.178649	0.50457	0	0
11747213_x_at	CFHR3	10878	complement factor H-related 3	chr1q32	5.72226	5.61504	1.07715	0.107225	0.47122	0.751829	0	0
11758685_s_at	CEACAM8	1088	carcinoembryonic antigen-related cell adhesion molecule 8	chr19q13.2	5.48858	5.54693	-1.04127	-0.0583451	0.572595	0.811566	0	0
11730892_at	ACTL7A	10881	actin-like 7A	chr9q31	6.73594	6.53988	1.14557	0.196063	0.25457	0.584517	0	0
11718748_at	C1QL1	10882	complement component 1, q subcomponent-like 1	chr17q21	11.513	11	1.42707	0.513055	0.000932831	0.0795436	0	0
11718854_a_at	MRPS30	10884	mitochondrial ribosomal protein S30	chr5q11	11.7419	11.6903	1.03642	0.0516021	0.547972	0.797725	0	0
11742734_s_at	WDR3	10885	WD repeat domain 3	chr1p12	9.75089	9.03543	1.64201	0.71546	0.000782208	0.0741251	0	0
11756628_a_at	NPFFR2	10886	neuropeptide FF receptor 2	chr4q21	5.72873	5.64426	1.0603	0.0844708	0.548993	0.798131	0	0
11732973_at	PROKR1	10887	prokineticin receptor 1	chr2p13.1	6.17749	6.24	-1.04428	-0.0625047	0.519338	0.780556	0	0
11731825_at	GPR83	10888	G protein-coupled receptor 83	chr11q21	6.42228	6.47148	-1.03469	-0.0491981	0.690539	0.874704	0	0
11750522_a_at	CEACAM4	1089	carcinoembryonic antigen-related cell adhesion molecule 4	chr19q13.2	7.47217	7.23395	1.17954	0.238223	0.0595437	0.329696	0	0
11758142_s_at	RAB10	10890	RAB10, member RAS oncogene family	chr2p23.3	10.6177	10.6386	-1.01461	-0.0209276	0.858003	0.948126	0	0
11750479_a_at	PPARGC1A	10891	peroxisome proliferator-activated receptor gamma, coactivator 1 alpha	chr4p15.1	7.9541	8.17588	-1.16617	-0.221772	0.0797006	0.366556	0	0
11726438_a_at	MALT1	10892	mucosa associated lymphoid tissue lymphoma translocation gene 1	chr18q21	9.17312	9.27198	-1.07093	-0.0988671	0.350715	0.666006	0	0
11722769_at	MMP24	10893	matrix metallopeptidase 24 (membrane-inserted)	chr20q11.2	8.5419	8.51826	1.01652	0.0236387	0.813644	0.930649	0	0
11748698_s_at	LYVE1	10894	lymphatic vessel endothelial hyaluronan receptor 1	chr11p15	6.90896	6.84795	1.0432	0.0610115	0.727864	0.891052	0	0
11750481_at	PPBPP2	10895	pro-platelet basic protein pseudogene 2	chr4q13.3	6.96769	7.47289	-1.41932	-0.505204	0.0349466	0.272458	0	0
11738494_at	OCLM	10896	oculomedin	chr1q25	6.62138	6.51369	1.0775	0.107688	0.542453	0.794342	0	0
11732159_a_at	YIF1A	10897	Yip1 interacting factor homolog A (S. cerevisiae)	chr11q13	11.9051	11.8321	1.05191	0.0730071	0.439099	0.731153	0	0
11747753_a_at	CPSF4	10898	cleavage and polyadenylation specific factor 4, 30kDa	chr7q22.1	9.02516	8.89811	1.09206	0.127058	0.286245	0.613284	0	0
11753251_a_at	JTB	10899	jumping translocation breakpoint	chr1q21	11.0038	10.551	1.36871	0.452814	0.0107555	0.185645	0	0
11716872_a_at	ADCY3	109	adenylate cyclase 3	chr2p23.3	10.9624	10.8646	1.07012	0.0977778	0.242332	0.572867	0	0
11725435_a_at	RUNDC3A	10900	RUN domain containing 3A	chr17q21.31	7.48594	7.61082	-1.09042	-0.124879	0.23067	0.560891	0	0
11761093_at	DHRS4	10901	dehydrogenase/reductase (SDR family) member 4	chr14q11.2	5.94018	6.11639	-1.12992	-0.176215	0.0921651	0.386182	0	0
11732129_at	BRD8	10902	bromodomain containing 8	chr5q31	6.57908	6.68641	-1.07723	-0.10733	0.589407	0.821784	0	0
11723864_s_at	MTMR11	10903	myotubularin related protein 11	chr1q12-q21	8.60231	9.01972	-1.33553	-0.417412	0.0117383	0.190546	0	0
11758641_s_at	BLCAP	10904	bladder cancer associated protein	chr20q11.23	10.8217	10.5846	1.17858	0.237055	0.0851615	0.374074	0	0
11759016_at	MAN1A2	10905	mannosidase, alpha, class 1A, member 2	chr1p13	7.16494	7.08944	1.05373	0.0755063	0.481083	0.758246	0	0
11740997_a_at	TRAFD1	10906	TRAF-type zinc finger domain containing 1	chr12q	7.29444	7.47741	-1.13522	-0.182971	0.0945871	0.39066	0	0
11734679_a_at	TXNL4A	10907	thioredoxin-like 4A	chr18q23	9.52206	9.13671	1.30618	0.385348	0.0263555	0.248473	0	0
11719565_x_at	PNPLA6	10908	patatin-like phospholipase domain containing 6	chr19p13.2	10.1293	10.1117	1.01233	0.0176732	0.835979	0.939169	0	0
11754522_a_at	SUGT1	10910	SGT1, suppressor of G2 allele of SKP1 (S. cerevisiae)	chr13q14.3	9.43416	9.42925	1.00341	0.00491025	0.955374	0.98461	0	0
11734605_a_at	UTS2	10911	urotensin 2	chr1p36	5.91548	5.69624	1.16412	0.219239	0.141292	0.458819	0	0
11756314_a_at	GADD45G	10912	growth arrest and DNA-damage-inducible, gamma	chr9q22.1-q22.2	8.85195	8.8818	-1.0209	-0.0298444	0.747668	0.900268	0	0
11751007_a_at	EDAR	10913	ectodysplasin A receptor	chr2q13	7.82815	7.79023	1.02663	0.0379197	0.746564	0.899909	0	0
11759554_at	PAPOLA	10914	poly(A) polymerase alpha	chr14q32.31	7.91372	8.1767	-1.19995	-0.262979	0.0789094	0.365052	0	0
11717044_a_at	TCERG1	10915	transcription elongation regulator 1	chr5q31	9.7229	9.62989	1.06659	0.0930085	0.383323	0.691488	0	0
11748489_s_at	MAGED2	10916	melanoma antigen family D, 2	chrXp11.2	11.2131	11.3068	-1.06715	-0.0937641	0.296289	0.621537	0	0
11734979_at	BTNL3	10917	butyrophilin-like 3	chr5q35.3	7.62464	7.15766	1.38221	0.466979	0.0286731	0.25473	0	0
11742682_s_at	COPS8	10920	COP9 signalosome subunit 8	chr2q37.3	10.517	10.4403	1.05456	0.0766453	0.422929	0.720215	0	0
11745771_s_at	RNPS1	10921	RNA binding protein S1, serine-rich domain	chr16p13.3	10.6383	10.6518	-1.00938	-0.013465	0.893245	0.961075	0	0
11738095_x_at	FASTK	10922	Fas-activated serine/threonine kinase	chr7q35	9.09865	8.99822	1.07209	0.100426	0.249676	0.579742	0	0
11720598_x_at	SUB1	10923	SUB1 homolog (S. cerevisiae)	chr5p13.3	10.5531	10.1727	1.30172	0.380415	0.0074731	0.16391	0	0
11723585_a_at	SMPDL3A	10924	sphingomyelin phosphodiesterase, acid-like 3A	chr6q22.31	7.13389	6.76833	1.28838	0.365558	0.00376753	0.132471	0	0
11747731_a_at	DBF4	10926	DBF4 zinc finger	chr7q21.3	8.83057	9.30976	-1.39396	-0.479193	0.00109114	0.0848374	0	0
11720102_a_at	SPIN1	10927	spindlin 1	chr9q22.1	9.96933	10.2512	-1.21579	-0.281889	0.0165052	0.213154	0	0
11749530_s_at	RALBP1	10928	ralA binding protein 1	chr18p11.3	10.0921	9.96636	1.0911	0.12578	0.177238	0.503167	0	0
11722351_at	SRSF8	10929	serine/arginine-rich splicing factor 8	chr11q22	11.6047	11.7543	-1.10928	-0.149618	0.117078	0.425817	0	0
11726676_a_at	APOBEC2	10930	apolipoprotein B mRNA editing enzyme, catalytic polypeptide-like 2	chr6p21	6.64016	6.69719	-1.04032	-0.0570322	0.579166	0.815753	0	0
11742732_s_at	MORF4L1	10933	mortality factor 4 like 1	chr15q24	10.6942	10.9243	-1.17292	-0.230108	0.09245	0.386772	0	0
11742648_x_at	MORF4L1	10933	mortality factor 4 like 1	chr15q24	9.40344	9.48675	-1.05944	-0.0833069	0.394581	0.699563	0	0
11754018_a_at	PRDX3	10935	peroxiredoxin 3	chr10q25-q26	13.1813	13.2314	-1.03531	-0.0500599	0.54289	0.794616	0	0
11741420_a_at	GPR75	10936	G protein-coupled receptor 75	chr2p16	8.76078	8.99351	-1.17506	-0.23273	0.0190398	0.220181	0	0
11752886_a_at	EHD1	10938	EH-domain containing 1	chr11q13	9.53675	9.62306	-1.06165	-0.0863084	0.434957	0.728087	0	0
11723138_at	POP1	10940	processing of precursor 1, ribonuclease P/MRP subunit (S. cerevisiae)	chr8q22.1	9.922	9.39857	1.43737	0.523428	0.0012491	0.0889014	0	0
11737634_a_at	UGT2A1 /// UGT2A2	10941 /// 574537	UDP glucuronosyltransferase 2 family, polypeptide A1, complex locus /// UDP glucuronosyltransferase 2 family, polypeptide A2	chr4q13 /// chr4q13.3	4.90832	4.96566	-1.04055	-0.0573414	0.550642	0.798897	0	0
11724138_at	PRSS21	10942	protease, serine, 21 (testisin)	chr16p13.3	7.64457	7.29845	1.27114	0.346119	0.00607144	0.154985	0	0
11729286_a_at	MSL3	10943	male-specific lethal 3 homolog (Drosophila)	chrXp22.3	8.96857	9.05842	-1.06426	-0.0898485	0.445267	0.735939	0	0
11723636_at	C11orf58	10944	chromosome 11 open reading frame 58	chr11p15.1	6.9897	6.76106	1.17173	0.228639	0.0705101	0.351076	0	0
11744015_a_at	KDELR1	10945	KDEL (Lys-Asp-Glu-Leu) endoplasmic reticulum protein retention receptor 1	chr19q13.3	11.4991	11.4439	1.03901	0.055206	0.561884	0.805333	0	0
11718113_a_at	SF3A3	10946	splicing factor 3a, subunit 3, 60kDa	chr1p34.3	11.1578	10.9636	1.14406	0.194157	0.0682841	0.347243	0	0
11727883_a_at	AP3M2	10947	adaptor-related protein complex 3, mu 2 subunit	chr8p11.2	8.77559	8.69564	1.05698	0.0799486	0.399515	0.703845	0	0
11758753_a_at	STARD3	10948	StAR-related lipid transfer (START) domain containing 3	chr17q11-q12	8.73283	8.46469	1.20425	0.268137	0.0514504	0.312602	0	0
11716291_s_at	HNRNPA0	10949	heterogeneous nuclear ribonucleoprotein A0	chr5q31	12.0079	12.1806	-1.12715	-0.172679	0.0677024	0.346069	0	0
11729163_a_at	BTG3	10950	BTG family, member 3	chr21q21.1	11.1611	10.9969	1.12055	0.164205	0.0953562	0.392131	0	0
11715546_s_at	CBX1	10951	chromobox homolog 1	chr17q21.32	12.2603	12.2176	1.03006	0.042729	0.639306	0.849152	0	0
11716938_a_at	SEC61B	10952	Sec61 beta subunit	chr9q22.32-q31.3	11.8687	11.7135	1.11354	0.155151	0.143828	0.462009	0	0
11716352_a_at	TOMM34	10953	translocase of outer mitochondrial membrane 34	---	11.0399	10.9358	1.0748	0.104065	0.297111	0.62204	0	0
11716919_a_at	MIR7110 /// PDIA5	10954 /// 102465667	microRNA 7110 /// protein disulfide isomerase family A, member 5	chr3q21.1	9.4369	9.27837	1.11615	0.158536	0.146428	0.465743	0	0
11730169_s_at	SERINC3	10955	serine incorporator 3	chr20q13.12	10.6006	10.404	1.14599	0.196593	0.0793381	0.365877	0	0
11751704_a_at	OS9	10956	osteosarcoma amplified 9, endoplasmic reticulum lectin	chr12q13	11.1144	11.1476	-1.02329	-0.0332194	0.685758	0.87251	0	0
11753514_s_at	PNRC1	10957	proline-rich nuclear receptor coactivator 1	chr6q15	9.8924	10.2031	-1.2403	-0.310685	0.0245095	0.242357	0	0
11751577_a_at	TMED2	10959	transmembrane emp24 domain trafficking protein 2	chr12q24.31	10.6201	10.6771	-1.04026	-0.0569421	0.494095	0.765793	0	0
11723919_x_at	LMAN2	10960	lectin, mannose-binding 2	chr5q35.3	11.9206	11.8292	1.06541	0.0914022	0.362868	0.67572	0	0
11753491_s_at	ERP29	10961	endoplasmic reticulum protein 29	chr12q24.13	8.18239	8.4119	-1.17244	-0.229509	0.0635504	0.337704	0	0
11753830_a_at	MLLT11	10962	myeloid/lymphoid or mixed-lineage leukemia (trithorax homolog, Drosophila); translocated to, 11	chr1q21	10.4276	10.6374	-1.15653	-0.209801	0.0815957	0.369572	0	0
11743042_a_at	STIP1	10963	stress-induced phosphoprotein 1	chr11q13	12.3101	12.2787	1.02197	0.0313516	0.734297	0.89405	0	0
11723234_at	IFI44L	10964	interferon-induced protein 44-like	chr1p31.1	7.32033	7.55091	-1.1733	-0.230572	0.230685	0.560891	0	0
11751063_a_at	RAB40B	10966	RAB40B, member RAS oncogene family	chr17q25.3	11.2502	10.9086	1.2672	0.34164	0.0624775	0.335859	0	0
11760295_at	EBNA1BP2	10969	EBNA1 binding protein 2	chr1p35-p33	7.52537	7.7306	-1.15287	-0.205231	0.151121	0.471538	0	0
11746889_a_at	CKAP4	10970	cytoskeleton-associated protein 4	chr12q23.3	12.3229	12.4318	-1.07847	-0.108985	0.21855	0.548382	0	0
11715559_x_at	YWHAQ	10971	tyrosine 3-monooxygenase/tryptophan 5-monooxygenase activation protein, theta	chr2p25.1	11.6188	11.7145	-1.0686	-0.0957162	0.307983	0.629823	0	0
11715545_at	TMED10	10972	transmembrane emp24-like trafficking protein 10 (yeast)	chr14q24.3	9.3587	9.58326	-1.16842	-0.224561	0.0583718	0.326721	0	0
11720264_at	ASCC3	10973	activating signal cointegrator 1 complex subunit 3	chr6q16	9.31498	9.46323	-1.10822	-0.148249	0.186197	0.513206	0	0
11717306_x_at	ADIRF	10974	adipogenesis regulatory factor	chr10q23.2	7.51455	7.81012	-1.22737	-0.295572	0.0283167	0.253804	0	0
11716307_at	UQCR11	10975	ubiquinol-cytochrome c reductase, complex III subunit XI	chr19p13.3	10.3435	10.5301	-1.13813	-0.186663	0.0474077	0.303322	0	0
11735630_a_at	CLP1	10978	cleavage and polyadenylation factor I subunit 1	chr11q12	9.70081	9.56328	1.10002	0.137534	0.267865	0.596993	0	0
11718181_s_at	FERMT2	10979	fermitin family member 2	chr14q22.1	8.98812	9.02272	-1.02428	-0.0346034	0.783637	0.916419	0	0
11757481_a_at	COPS6	10980	COP9 signalosome subunit 6	chr7q22.1	12.3855	12.2844	1.07261	0.101126	0.249179	0.579322	0	0
11719411_at	RAB32	10981	RAB32, member RAS oncogene family	chr6q24.3	11.5059	11.5691	-1.04475	-0.0631636	0.490569	0.763833	0	0
11759301_at	MAPRE2	10982	microtubule-associated protein, RP/EB family, member 2	chr18q12.1	7.07916	7.62085	-1.45567	-0.541687	0.0373041	0.277764	0	0
11752715_a_at	CCNI	10983	cyclin I	chr4q21.1	12.1917	12.2623	-1.05021	-0.0706746	0.420726	0.718872	0	0
11757232_at	KCNQ1OT1 /// LOC101927338	10984 /// 101927338	KCNQ1 opposite strand/antisense transcript 1 (non-protein coding) /// uncharacterized LOC101927338	chr11p15	7.43173	7.43371	-1.00137	-0.00198202	0.992452	0.997403	0	0
11754844_x_at	COPS5	10987	COP9 signalosome subunit 5	chr8q13.1	11.732	11.798	-1.04688	-0.066092	0.489174	0.762903	0	0
11716176_s_at	METAP2	10988	methionyl aminopeptidase 2	chr12q22	9.50182	9.44389	1.04097	0.0579328	0.582343	0.817592	0	0
11715552_a_at	IMMT	10989	inner membrane protein, mitochondrial	chr2p11.2|2	7.63644	8.15411	-1.43164	-0.517667	0.000393518	0.0578044	0	0
11739141_a_at	LILRB5	10990	leukocyte immunoglobulin-like receptor, subfamily B (with TM and ITIM domains), member 5	chr19q13.4	7.79963	7.78058	1.01329	0.0190494	0.865715	0.95105	0	0
11725113_at	SLC38A3	10991	solute carrier family 38, member 3	chr3p21.3	6.61327	6.50401	1.07867	0.109258	0.377633	0.687229	0	0
11715582_s_at	SF3B2	10992	splicing factor 3b, subunit 2, 145kDa	chr11q13.1	12.2981	12.2109	1.06224	0.0871105	0.347005	0.662909	0	0
11758039_s_at	SDS	10993	serine dehydratase	chr12q24.13	5.87366	5.67374	1.14863	0.199913	0.0716813	0.352507	0	0
11745248_a_at	ILVBL	10994	ilvB (bacterial acetolactate synthase)-like	chr19p13.1	10.1842	10.1517	1.02278	0.0325018	0.794299	0.921539	0	0
11757586_a_at	SLC27A5	10998	solute carrier family 27 (fatty acid transporter), member 5	chr19q13.43	9.54794	9.49337	1.03855	0.0545697	0.562193	0.80559	0	0
11745047_a_at	SLC27A4	10999	solute carrier family 27 (fatty acid transporter), member 4	chr9q34.11	9.09468	8.80591	1.22159	0.288762	0.0908085	0.383395	0	0
11720187_a_at	SLC27A3	11000	solute carrier family 27 (fatty acid transporter), member 3	chr1q21.3	9.26499	9.17841	1.06186	0.0865871	0.315935	0.636798	0	0
11718213_a_at	SLC27A2	11001	solute carrier family 27 (fatty acid transporter), member 2	chr15q21.2	8.79381	8.3525	1.35783	0.441307	0.00988562	0.180158	0	0
11745868_a_at	KIF2C	11004	kinesin family member 2C	chr1p34.1	10.4534	10.2692	1.13616	0.18417	0.126772	0.439874	0	0
11754963_a_at	SPINK5	11005	serine peptidase inhibitor, Kazal type 5	chr5q32	8.79365	9.16743	-1.29575	-0.373785	0.0154017	0.207311	0	0
11759040_at	LILRB4	11006	leukocyte immunoglobulin-like receptor, subfamily B (with TM and ITIM domains), member 4	chr19q13.4	5.01232	4.94019	1.05127	0.0721314	0.622926	0.840497	0	0
11721484_at	CCDC85B	11007	coiled-coil domain containing 85B	chr11q12.1	6.56443	6.85206	-1.22064	-0.287632	0.0562252	0.322562	0	0
11731834_a_at	IL24	11009	interleukin 24	chr1q32	6.48994	6.49684	-1.00479	-0.00689556	0.974895	0.991154	0	0
11721235_at	CHAD	1101	chondroadherin	chr17q21.33	6.43114	6.68505	-1.19244	-0.253914	0.154876	0.476033	0	0
11721838_a_at	GLIPR1	11010	GLI pathogenesis-related 1	chr12q21.2	8.08666	8.11801	-1.02197	-0.0313471	0.765475	0.907942	0	0
11726735_a_at	TLK2	11011	tousled-like kinase 2	chr17q23	10.7144	10.7537	-1.02757	-0.0392316	0.660583	0.859966	0	0
11729069_a_at	KLK11	11012	kallikrein-related peptidase 11	chr19q13.33	5.37312	5.50107	-1.09274	-0.127953	0.210745	0.540092	0	0
11720240_at	TMSB15A /// TMSB15B	11013 /// 286527	thymosin beta 15a /// thymosin beta 15B	chrXq21.33-q22.3 /// chrXq22.2	11.5131	11.5025	1.00735	0.010561	0.947184	0.981193	0	0
11715573_s_at	KDELR2	11014	KDEL (Lys-Asp-Glu-Leu) endoplasmic reticulum protein retention receptor 2	chr7p22.1	12.7654	12.8492	-1.05977	-0.0837451	0.358539	0.672612	0	0
11730045_a_at	KDELR3	11015	KDEL (Lys-Asp-Glu-Leu) endoplasmic reticulum protein retention receptor 3	chr22q13.1	9.51268	9.33649	1.1299	0.176194	0.175714	0.501321	0	0
11759607_a_at	ATF7	11016	activating transcription factor 7	chr12q13	8.57892	8.54038	1.02707	0.0385388	0.75062	0.90127	0	0
11743659_a_at	SNRNP27	11017	small nuclear ribonucleoprotein 27kDa (U4/U6.U5)	chr2p13.3	9.29635	9.33082	-1.02418	-0.0344705	0.669379	0.86452	0	0
11718782_s_at	TMED1	11018	transmembrane emp24 protein transport domain containing 1	chr19p13.2	10.6241	10.5163	1.07755	0.107753	0.44338	0.734463	0	0
11760515_x_at	LIAS	11019	lipoic acid synthetase	chr4p14	5.76308	5.81558	-1.03706	-0.0524994	0.579397	0.815851	0	0
11758124_s_at	RCBTB2	1102	regulator of chromosome condensation (RCC1) and BTB (POZ) domain containing protein 2	chr13q14.3	6.81966	7.16914	-1.2741	-0.349481	0.0911352	0.384216	0	0
11720865_a_at	IFT27	11020	intraflagellar transport 27 homolog (Chlamydomonas)	chr22q13.1	10.59	10.3871	1.15103	0.20293	0.0403049	0.285955	0	0
11753403_x_at	RAB35	11021	RAB35, member RAS oncogene family	chr12q24.31	9.05128	9.20145	-1.1097	-0.150174	0.129955	0.444116	0	0
11715177_s_at	TDRKH	11022	tudor and KH domain containing	chr1q21	6.70287	6.42373	1.21347	0.279134	0.0481292	0.304563	0	0
11742463_at	VAX1	11023	ventral anterior homeobox 1	chr10q26.1	7.11194	7.34098	-1.17206	-0.229042	0.0453779	0.298044	0	0
11750413_x_at	LILRA1	11024	leukocyte immunoglobulin-like receptor, subfamily A (with TM domain), member 1	chr19q13.4	6.05635	5.74194	1.2435	0.314406	0.00530622	0.149632	0	0
11762685_x_at	LILRB3	11025	leukocyte immunoglobulin-like receptor, subfamily B (with TM and ITIM domains), member 3	chr19q13.4	6.82842	6.86492	-1.02562	-0.0364933	0.738598	0.896145	0	0
11730656_a_at	LILRA3	11026	leukocyte immunoglobulin-like receptor, subfamily A (without TM domain), member 3	chr19q13.4	6.38548	6.38444	1.00072	0.00104236	0.993928	0.997898	0	0
11736462_a_at	LILRA2	11027	leukocyte immunoglobulin-like receptor, subfamily A (with TM domain), member 2	chr19q13.4	7.86949	7.59897	1.20624	0.270518	0.0351063	0.273041	0	0
11735829_a_at	CHAT	1103	choline O-acetyltransferase	chr10q11.2	7.1951	7.49767	-1.23334	-0.302574	0.108138	0.412085	0	0
11732444_a_at	RBPMS	11030	RNA binding protein with multiple splicing	chr8p12	6.79655	6.74522	1.03622	0.0513286	0.798317	0.923147	0	0
11757833_a_at	RAB31	11031	RAB31, member RAS oncogene family	chr18p11.3	10.7274	10.5592	1.1237	0.168259	0.0744792	0.357043	0	0
11751433_x_at	ADAP1	11033	ArfGAP with dual PH domains 1	chr7p22.3	7.9444	7.85266	1.06565	0.0917387	0.549188	0.798153	0	0
11757438_x_at	DSTN	11034	destrin (actin depolymerizing factor)	chr20p12.1	12.4932	12.405	1.06308	0.0882508	0.384686	0.691902	0	0
11751012_a_at	RIPK3	11035	receptor-interacting serine-threonine kinase 3	chr14q11.2	7.06621	6.95669	1.07886	0.109512	0.260551	0.589872	0	0
11739699_at	STON1	11037	stonin 1	chr2p16.3	7.69443	7.7811	-1.06192	-0.0866687	0.434125	0.727526	0	0
11739421_a_at	RCC1	1104	regulator of chromosome condensation 1	chr1p36.1	10.7727	10.4496	1.25106	0.323147	0.00625754	0.156837	0	0
11721810_at	PIM2	11040	Pim-2 proto-oncogene, serine/threonine kinase	chrXp11.23	5.8965	6.06378	-1.12294	-0.167283	0.0766582	0.36042	0	0
11751305_a_at	B3GNT1	11041	UDP-GlcNAc:betaGal beta-1,3-N-acetylglucosaminyltransferase 1	chr11q13.2	10.1075	10.0607	1.03296	0.0467842	0.609339	0.833291	0	0
11724127_a_at	MID2	11043	midline 2	chrXq22.3	7.79825	7.9246	-1.09153	-0.126356	0.183644	0.510466	0	0
11748383_a_at	PAPD7	11044	PAP associated domain containing 7	chr5p15	8.53314	8.58976	-1.04002	-0.0566172	0.631223	0.844698	0	0
11753307_a_at	UPK1A	11045	uroplakin 1A	chr19q13.13	7.93676	7.92512	1.0081	0.0116353	0.919157	0.970299	0	0
11718931_a_at	SLC35D2	11046	solute carrier family 35 (UDP-GlcNAc/UDP-glucose transporter), member D2	chr9q22.32	9.08775	9.03383	1.03808	0.0539227	0.557126	0.801992	0	0
11750079_a_at	ADRM1	11047	adhesion regulating molecule 1	chr20q13.33	11.8492	11.8809	-1.02216	-0.0316188	0.728706	0.891567	0	0
11754992_a_at	CHD1	1105	chromodomain helicase DNA binding protein 1	chr5q15-q21	11.1881	11.3121	-1.0897	-0.123933	0.24099	0.571093	0	0
11756899_a_at	NUDT21	11051	nudix (nucleoside diphosphate linked moiety X)-type motif 21	chr16q12.2	9.66172	9.90589	-1.18441	-0.244169	0.02365	0.238783	0	0
11758140_s_at	CPSF6	11052	cleavage and polyadenylation specific factor 6, 68kDa	chr12q15	6.94991	7.15811	-1.15525	-0.208202	0.228973	0.559066	0	0
11744786_x_at	OGFR	11054	opioid growth factor receptor	chr20q13.3	10.0642	9.99536	1.04887	0.0688306	0.50288	0.77133	0	0
11729363_at	ZPBP	11055	zona pellucida binding protein	chr7p14.3	6.48217	6.4936	-1.00795	-0.0114301	0.900645	0.963942	0	0
11757922_s_at	DDX52	11056	DEAD (Asp-Glu-Ala-Asp) box polypeptide 52	chr17q21.1	9.5101	9.33687	1.12758	0.173233	0.156516	0.478714	0	0
11718472_s_at	ABHD2	11057	abhydrolase domain containing 2	chr15q26.1	8.57562	8.33442	1.18198	0.241205	0.101172	0.400531	0	0
11758956_at	WWP1	11059	WW domain containing E3 ubiquitin protein ligase 1	chr8q21	6.32242	6.58676	-1.20109	-0.264344	0.0293118	0.256412	0	0
11762358_at	CHD2	1106	chromodomain helicase DNA binding protein 2	chr15q26	8.32252	8.45927	-1.09943	-0.136753	0.368508	0.67982	0	0
11736645_at	WWP2	11060	WW domain containing E3 ubiquitin protein ligase 2	chr16q22.1	9.1034	8.86923	1.17623	0.234168	0.0944488	0.390514	0	0
11762741_at	LECT1	11061	leukocyte cell derived chemotaxin 1	chr13q14.3	5.2884	5.29201	-1.0025	-0.00360935	0.974465	0.990886	0	0
11743619_a_at	DUS4L	11062	dihydrouridine synthase 4-like (S. cerevisiae)	chr7q22-q31	9.0164	8.89769	1.08576	0.11871	0.270627	0.599413	0	0
11731630_a_at	SOX30	11063	SRY (sex determining region Y)-box 30	chr5q33	7.24438	7.2148	1.02071	0.0295763	0.786358	0.91787	0	0
11723378_a_at	CNTRL	11064	centriolin	chr9q33.2	8.52827	8.49341	1.02446	0.0348621	0.755124	0.90328	0	0
11733695_a_at	UBE2C	11065	ubiquitin-conjugating enzyme E2C	chr20q13.12	12.2881	12.3858	-1.07005	-0.0976768	0.270807	0.599413	0	0
11759104_at	SNRNP35	11066	small nuclear ribonucleoprotein 35kDa (U11/U12)	chr12q24.31	5.63321	5.47288	1.11754	0.160331	0.184224	0.511157	0	0
11751548_a_at	C10orf10	11067	chromosome 10 open reading frame 10	chr10q11.21	9.76217	10.0839	-1.2498	-0.321698	0.0661057	0.343668	0	0
11756999_a_at	CYB561D2	11068	cytochrome b561 family, member D2	chr3p21.3	9.61276	9.64062	-1.0195	-0.0278585	0.77057	0.910347	0	0
11736717_a_at	RAPGEF4	11069	Rap guanine nucleotide exchange factor (GEF) 4	chr2q31-q32	8.31887	8.41502	-1.06892	-0.096151	0.440549	0.732251	0	0
11750714_a_at	CHD3	1107	chromodomain helicase DNA binding protein 3	chr17p13.1	9.19782	9.46535	-1.20375	-0.267535	0.0158244	0.209886	0	0
11718421_at	TMEM115	11070	transmembrane protein 115	chr3p21.3	10.4663	10.6162	-1.10943	-0.149825	0.111802	0.417984	0	0
11744445_a_at	DUSP14	11072	dual specificity phosphatase 14	chr17q12	8.8208	8.86391	-1.03033	-0.0431055	0.621222	0.839794	0	0
11743823_at	TOPBP1	11073	topoisomerase (DNA) II binding protein 1	chr3q22.1	10.6577	10.6092	1.03416	0.048453	0.556005	0.801556	0	0
11728409_a_at	TRIM31	11074	tripartite motif containing 31	chr6p21.3	8.41028	7.9391	1.38624	0.471178	0.00575843	0.152882	0	0
11758790_a_at	STMN2	11075	stathmin 2	chr8q21.13	8.6046	8.59702	1.00526	0.00757439	0.98595	0.994641	0	0
11728892_at	TPPP	11076	tubulin polymerization promoting protein	chr5p15.3	8.40372	8.38625	1.01219	0.0174769	0.892557	0.960951	0	0
11728558_a_at	HSF2BP	11077	heat shock transcription factor 2 binding protein	chr21q22.3	9.60532	9.55889	1.03271	0.0464284	0.609654	0.833375	0	0
11727155_a_at	TRIOBP	11078	TRIO and F-actin binding protein	chr22q13.1	7.76572	7.72507	1.02858	0.040649	0.69353	0.876203	0	0
11744509_a_at	RER1	11079	retention in endoplasmic reticulum sorting receptor 1	chr1p36	10.0881	9.81567	1.20782	0.272403	0.122101	0.432925	0	0
11748943_a_at	CHD4	1108	chromodomain helicase DNA binding protein 4	chr12p13	10.4419	10.5196	-1.05537	-0.0777482	0.376101	0.686058	0	0
11759287_at	DNAJB4	11080	DnaJ (Hsp40) homolog, subfamily B, member 4	chr1p31.1	8.16573	8.19678	-1.02176	-0.0310514	0.778056	0.913949	0	0
11741353_a_at	ESM1	11082	endothelial cell-specific molecule 1	chr5q11.2	5.59653	5.50903	1.06253	0.0874988	0.485858	0.760937	0	0
11743519_at	DIDO1	11083	death inducer-obliterator 1	chr20q13.33	10.1882	10.6273	-1.35581	-0.439158	0.000979955	0.0813726	0	0
11734058_at	ADAM30	11085	ADAM metallopeptidase domain 30	chr1p12	6.1635	6.34871	-1.13698	-0.185207	0.26646	0.595353	0	0
11736525_a_at	ADAM29 /// LOC101928551	11086 /// 101928551	ADAM metallopeptidase domain 29 /// uncharacterized LOC101928551	chr4q34	7.76274	8.11097	-1.27299	-0.348224	0.45008	0.738558	0	0
11731677_at	AKR1C4	1109	aldo-keto reductase family 1, member C4	chr10p15.1	6.1653	6.21241	-1.03319	-0.0471098	0.60336	0.829757	0	0
11718375_x_at	WDR5	11091	WD repeat domain 5	chr9q34	10.7238	10.4391	1.21816	0.284701	0.0300281	0.258283	0	0
11742401_a_at	C9orf9	11092	chromosome 9 open reading frame 9	chr9q34	9.81346	9.69685	1.08418	0.116608	0.204029	0.533051	0	0
11728139_a_at	ADAMTS13	11093	ADAM metallopeptidase with thrombospondin type 1 motif, 13	chr9q34	8.21809	8.42195	-1.15178	-0.203861	0.0391899	0.283021	0	0
11720936_a_at	CACFD1	11094	calcium channel flower domain containing 1	chr9q34	10.5167	10.4072	1.07885	0.109494	0.3915	0.696878	0	0
11731704_a_at	ADAMTS8	11095	ADAM metallopeptidase with thrombospondin type 1 motif, 8	chr11q25	7.70933	7.42104	1.22119	0.288282	0.0290241	0.255942	0	0
11726857_at	ADAMTS5	11096	ADAM metallopeptidase with thrombospondin type 1 motif, 5	chr21q21.3	7.37377	7.66741	-1.22573	-0.29364	0.0553476	0.320694	0	0
11760676_at	NUPL2	11097	nucleoporin like 2	chr7p15	8.02137	8.34585	-1.25221	-0.324477	0.0469702	0.302546	0	0
11749254_a_at	PRSS23	11098	protease, serine, 23	chr11q14.1	8.7107	8.82006	-1.07875	-0.109357	0.517165	0.779284	0	0
11722527_s_at	PTPN21	11099	protein tyrosine phosphatase, non-receptor type 21	chr14q31.3	6.4648	6.68659	-1.16618	-0.221791	0.187726	0.515111	0	0
11740037_a_at	ADCY5	111	adenylate cyclase 5	chr3q21.1	7.98098	7.94433	1.02573	0.0366544	0.732304	0.89328	0	0
11748145_x_at	HNRNPUL1	11100	heterogeneous nuclear ribonucleoprotein U-like 1	chr19q13.2	11.4599	11.6255	-1.12165	-0.165622	0.103894	0.404564	0	0
11739391_a_at	ATE1	11101	arginyltransferase 1	chr10q26.13	9.85139	10.148	-1.22825	-0.296599	0.0171601	0.215416	0	0
11743368_a_at	RPP14	11102	ribonuclease P/MRP 14kDa subunit	chr3p14.3	8.80583	8.87955	-1.05242	-0.0737152	0.43928	0.731298	0	0
11728684_at	KRR1	11103	KRR1, small subunit (SSU) processome component, homolog (yeast)	chr12q21.2	9.46478	9.42884	1.02522	0.035932	0.68405	0.871942	0	0
11735927_a_at	PRDM7	11105	PR domain containing 7	chr16q24.3	7.17799	6.84125	1.2629	0.336742	0.0158054	0.209801	0	0
11734184_a_at	PRDM5	11107	PR domain containing 5	chr4q25-q26	8.43832	8.97587	-1.45151	-0.537555	0.0017699	0.1003	0	0
11718167_s_at	PRDM4	11108	PR domain containing 4	chr12q23-q24.1	10.6979	10.656	1.02947	0.0419047	0.625098	0.841578	0	0
11759013_at	CHEK1	1111	checkpoint kinase 1	chr11q24.2	8.5109	8.81099	-1.23122	-0.300085	0.0208079	0.227152	0	0
11716211_a_at	HIBADH	11112	3-hydroxyisobutyrate dehydrogenase	chr7p15.2	11.4811	11.6996	-1.16353	-0.21851	0.0259462	0.246767	0	0
11752591_a_at	CIT /// MIR1178	11113 /// 100302274	citron rho-interacting serine/threonine kinase /// microRNA 1178	chr12q24 /// chr12q24.23	8.58345	8.83356	-1.1893	-0.250113	0.0900671	0.382223	0	0
11751329_s_at	FGFR1OP	11116	FGFR1 oncogene partner	chr6q27	11.2603	10.9909	1.20532	0.269413	0.0123036	0.194177	0	0
11729870_x_at	EMILIN1	11117	elastin microfibril interfacer 1	chr2p23.3-p23.2	5.71504	5.51017	1.15258	0.204863	0.0431321	0.292429	0	0
11730806_at	BTN3A2	11118	butyrophilin, subfamily 3, member A2	chr6p22.1	9.47543	9.39267	1.05904	0.0827619	0.453623	0.741305	0	0
11740447_x_at	BTN3A1	11119	butyrophilin, subfamily 3, member A1	chr6p22.1	7.61058	7.89149	-1.21496	-0.280913	0.0163925	0.212521	0	0
11717621_a_at	FOXN3	1112	forkhead box N3	chr14q31.3	9.39632	9.33768	1.04148	0.0586395	0.619911	0.839228	0	0
11747874_x_at	BTN2A1	11120	butyrophilin, subfamily 2, member A1	chr6p22.1	11.204	11.2514	-1.0334	-0.0473954	0.58121	0.816892	0	0
11734239_a_at	PTPRT	11122	protein tyrosine phosphatase, receptor type, T	chr20q12-q13	7.37227	7.2757	1.06923	0.0965673	0.674764	0.866954	0	0
11758904_at	RCAN3	11123	RCAN family member 3	chr1p35.3-p33	8.69496	8.83392	-1.10111	-0.138953	0.287048	0.613922	0	0
11758754_a_at	FAF1	11124	Fas (TNFRSF6) associated factor 1	chr1p33	8.84363	8.66212	1.13407	0.181507	0.360907	0.6744	0	0
11735864_a_at	CD160	11126	CD160 molecule	chr1q21.1	5.83062	6.21938	-1.30927	-0.388763	0.0108373	0.186133	0	0
11724788_at	KIF3A	11127	kinesin family member 3A	chr5q31	6.73814	6.84971	-1.0804	-0.111564	0.6189	0.838746	0	0
11762066_at	POLR3A	11128	polymerase (RNA) III (DNA directed) polypeptide A, 155kDa	chr10q22-q23	6.77523	6.91279	-1.10005	-0.137566	0.182029	0.508368	0	0
11720785_a_at	CLASRP	11129	CLK4-associating serine/arginine rich protein	chr19q13.3	9.10596	9.36974	-1.20061	-0.263772	0.0654662	0.342032	0	0
11740253_a_at	ZWINT	11130	ZW10 interacting kinetochore protein	chr10q21-q22	10.5723	10.4975	1.05318	0.0747496	0.419019	0.717683	0	0
11753259_a_at	CAPN11	11131	calpain 11	chr6p12	7.4568	7.26196	1.1446	0.194841	0.0376189	0.278504	0	0
11748050_a_at	CAPN10	11132	calpain 10	chr2q37.3	8.5996	8.43014	1.12464	0.169463	0.206098	0.535107	0	0
11722835_a_at	KPTN	11133	kaptin (actin binding protein)	chr19q13.32	9.07514	9.11809	-1.03022	-0.0429494	0.609288	0.833267	0	0
11722206_x_at	CDC42EP1	11135	CDC42 effector protein (Rho GTPase binding) 1	chr22q13.1	10.2914	10.0171	1.20945	0.274348	0.0266956	0.249582	0	0
11726940_a_at	SLC7A9	11136	solute carrier family 7 (amino acid transporter light chain, bo,+ system), member 9	chr19q13.1	7.87746	8.43419	-1.47093	-0.556729	0.000617074	0.0683313	0	0
11739313_a_at	PWP1	11137	PWP1 homolog (S. cerevisiae)	chr12q23.3	10.1547	9.67029	1.39906	0.484454	0.00951221	0.177221	0	0
11760497_at	TBC1D8	11138	TBC1 domain family, member 8 (with GRAM domain)	chr2q11.2	8.30501	8.06609	1.18011	0.23892	0.295376	0.620592	0	0
11717474_a_at	CHGB	1114	chromogranin B (secretogranin 1)	chr20p12.3	8.0151	7.87459	1.10229	0.140507	0.162475	0.485331	0	0
11715719_x_at	CDC37	11140	cell division cycle 37	chr19p13.2	10.9893	10.9166	1.05165	0.0726526	0.486298	0.761168	0	0
11737250_at	IL1RAPL1	11141	interleukin 1 receptor accessory protein-like 1	chrXp22.1-p21.3	8.72006	9.004	-1.21752	-0.283943	0.0264718	0.248898	0	0
11758657_s_at	PKIG	11142	protein kinase (cAMP-dependent, catalytic) inhibitor gamma	chr20q12-q13.1	9.88395	9.78133	1.07372	0.102617	0.308552	0.630148	0	0
11752292_s_at	KAT7	11143	K(lysine) acetyltransferase 7	chr17q21.32	10.5063	10.7169	-1.15714	-0.210569	0.0341274	0.269323	0	0
11762081_at	DMC1	11144	DNA meiotic recombinase 1	chr22q13.1	5.19996	5.14039	1.04216	0.0595718	0.613842	0.835907	0	0
11741020_a_at	PLA2G16	11145	phospholipase A2, group XVI	chr11q12.3	10.0067	10.1393	-1.09621	-0.132527	0.264795	0.594015	0	0
11728835_a_at	GLMN	11146	glomulin, FKBP associated protein	chr1p22.1	8.92885	9.10209	-1.12759	-0.173241	0.093284	0.388266	0	0
11737218_x_at	HHLA3	11147	HERV-H LTR-associating 3	chr1p31.1	8.23005	8.09112	1.10109	0.138932	0.19357	0.521915	0	0
11755393_a_at	HHLA2	11148	HERV-H LTR-associating 2	chr3q13.13	5.50941	5.80442	-1.2269	-0.295013	0.209775	0.538976	0	0
11725916_a_at	BVES	11149	blood vessel epicardial substance	chr6q21	7.87857	7.98282	-1.07494	-0.104252	0.332694	0.650913	0	0
11748230_a_at	CORO1A	11151	coronin, actin binding protein, 1A	chr16p11.2	7.47206	7.29619	1.12964	0.175869	0.150978	0.471367	0	0
11761778_a_at	WDR45	11152	WD repeat domain 45	chrXp11.23	7.77712	7.77403	1.00215	0.00309466	0.9727	0.990076	0	0
11754610_a_at	FICD	11153	FIC domain containing	chr12q24.1	8.51766	8.65339	-1.09865	-0.13573	0.241515	0.57187	0	0
11735288_x_at	AP4S1	11154	adaptor-related protein complex 4, sigma 1 subunit	chr14q12	5.34738	5.38435	-1.02596	-0.0369704	0.7238	0.889074	0	0
11736593_a_at	LDB3	11155	LIM domain binding 3	chr10q22.3-q23.2	8.20836	8.40569	-1.14658	-0.197338	0.208687	0.537872	0	0
11729282_x_at	PTP4A3	11156	protein tyrosine phosphatase type IVA, member 3	chr8q24.3	9.62129	9.57988	1.02912	0.0414126	0.638514	0.848716	0	0
11721138_x_at	LSM6	11157	LSM6 homolog, U6 small nuclear RNA associated (S. cerevisiae)	chr4q31.22	11.4105	11.3313	1.05643	0.0791913	0.384268	0.691678	0	0
11721944_x_at	RABL2A /// RABL2B	11158 /// 11159	RAB, member of RAS oncogene family-like 2A /// RAB, member of RAS oncogene family-like 2B	chr22q13.33 /// chr2q13	9.66735	9.51701	1.10983	0.150341	0.089845	0.381972	0	0
11756624_x_at	RABL2A	11159	RAB, member of RAS oncogene family-like 2A	chr2q13	8.62815	8.50674	1.08779	0.121404	0.181024	0.506916	0	0
11756316_a_at	CHI3L1	1116	chitinase 3-like 1 (cartilage glycoprotein-39)	chr1q32.1	5.98579	6.00128	-1.0108	-0.0154924	0.860966	0.949259	0	0
11731044_at	ERLIN2	11160	ER lipid raft associated 2	chr8p11.2	9.87035	9.92433	-1.03812	-0.0539798	0.636901	0.84801	0	0
11757616_s_at	C14orf1	11161	chromosome 14 open reading frame 1	chr14q24.3	10.7408	10.5689	1.12649	0.171835	0.209254	0.538508	0	0
11746372_a_at	NUDT6	11162	nudix (nucleoside diphosphate linked moiety X)-type motif 6	chr4q26	10.4261	10.3388	1.06235	0.08726	0.352476	0.667354	0	0
11756280_a_at	NUDT5	11164	nudix (nucleoside diphosphate linked moiety X)-type motif 5	chr10p14	10.6818	10.4615	1.165	0.220332	0.0652593	0.341673	0	0
11722380_at	NUDT3 /// RPS10-NUDT3	11165 /// 100529239	nudix (nucleoside diphosphate linked moiety X)-type motif 3 /// RPS10-NUDT3 readthrough	chr6p21 /// chr6p21.2	10.0389	10.0053	1.02356	0.0335931	0.705854	0.881294	0	0
11733474_at	SOX21	11166	SRY (sex determining region Y)-box 21	chr13q31-q32	5.46213	5.07399	1.30871	0.388143	0.00367875	0.13183	0	0
11715651_s_at	FSTL1	11167	follistatin-like 1	chr3q13.33	10.6557	10.4846	1.12591	0.171096	0.12158	0.432088	0	0
11734600_a_at	PSIP1	11168	PC4 and SFRS1 interacting protein 1	chr9p22.3	8.8619	8.94928	-1.06244	-0.0873778	0.447922	0.737058	0	0
11725709_a_at	WDHD1	11169	WD repeat and HMG-box DNA binding protein 1	chr14q22.2	8.68008	8.62823	1.0366	0.0518551	0.574684	0.812629	0	0
11762118_at	CHI3L2	1117	chitinase 3-like 2	chr1p13.3	5.20326	5.10839	1.06797	0.0948658	0.462005	0.745852	0	0
11721033_a_at	FAM107A	11170	family with sequence similarity 107, member A	chr3p21.1	8.11131	7.82609	1.21859	0.285216	0.0516374	0.313057	0	0
11731217_at	INSL6	11172	insulin-like 6	chr9p24	5.57867	5.55109	1.0193	0.0275809	0.760017	0.905469	0	0
11760813_a_at	ADAMTS7	11173	ADAM metallopeptidase with thrombospondin type 1 motif, 7	chr15q24.2	6.41567	6.59619	-1.13329	-0.180514	0.0890623	0.380598	0	0
11752137_a_at	ADAMTS6	11174	ADAM metallopeptidase with thrombospondin type 1 motif, 6	chr5q12	5.83356	5.90871	-1.05347	-0.0751499	0.60479	0.830797	0	0
11753181_a_at	BAZ2A	11176	bromodomain adjacent to zinc finger domain, 2A	chr12q13.3	9.53077	9.70117	-1.12537	-0.1704	0.0884448	0.379454	0	0
11720443_s_at	BAZ1A	11177	bromodomain adjacent to zinc finger domain, 1A	chr14q13.2	10.8183	10.5185	1.23096	0.29978	0.0115464	0.190111	0	0
11754147_a_at	LZTS1	11178	leucine zipper, putative tumor suppressor 1	chr8p22	7.24105	7.27012	-1.02035	-0.0290688	0.783428	0.916354	0	0
11750300_a_at	ZNF277	11179	zinc finger protein 277	chr7q31.1	10.215	10.1601	1.03874	0.054832	0.659802	0.859677	0	0
11756970_a_at	CHIT1	1118	chitinase 1 (chitotriosidase)	chr1q32.1	7.31891	7.08925	1.17256	0.229662	0.157989	0.48034	0	0
11753166_a_at	WDR6	11180	WD repeat domain 6	chr3p21.31	9.47376	9.55171	-1.05552	-0.0779488	0.425376	0.722054	0	0
11731361_a_at	TREH	11181	trehalase (brush-border membrane glycoprotein)	chr11q23.3	7.361	7.41225	-1.03616	-0.0512482	0.549581	0.798336	0	0
11749263_a_at	SLC2A6	11182	solute carrier family 2 (facilitated glucose transporter), member 6	chr9q34	8.31918	8.29899	1.01409	0.0201901	0.865219	0.950918	0	0
11724906_a_at	MAP4K5	11183	mitogen-activated protein kinase kinase kinase kinase 5	chr14q11.2-q21	8.46623	8.33627	1.09426	0.129953	0.188396	0.515489	0	0
11753102_a_at	MAP4K1	11184	mitogen-activated protein kinase kinase kinase kinase 1	chr19q13.1-q13.4	7.66361	7.64102	1.01578	0.0225861	0.819142	0.933	0	0
11720749_a_at	INMT	11185	indolethylamine N-methyltransferase	chr7p14.3	6.63033	6.81995	-1.14046	-0.189622	0.064498	0.340105	0	0
11722247_a_at	RASSF1	11186	Ras association (RalGDS/AF-6) domain family member 1	chr3p21.3	9.06664	9.12474	-1.04109	-0.058099	0.628599	0.843167	0	0
11724791_at	PKP3	11187	plakophilin 3	chr11p15	7.84989	8.06953	-1.16444	-0.219639	0.0411027	0.288152	0	0
11754599_a_at	NISCH	11188	nischarin	chr3p21.1	8.50426	8.52902	-1.01731	-0.0247613	0.822062	0.934126	0	0
11732614_a_at	CELF3	11189	CUGBP, Elav-like family member 3	chr1q21	6.54685	6.95272	-1.32489	-0.40587	0.00716118	0.162171	0	0
11736286_a_at	CHKA	1119	choline kinase alpha	chr11q13.2	8.67411	8.71142	-1.02619	-0.0373031	0.731424	0.892829	0	0
11752316_a_at	CEP250	11190	centrosomal protein 250kDa	chr20q11.22	7.53112	7.34891	1.13462	0.182213	0.101708	0.40153	0	0
11722220_a_at	WBP4	11193	WW domain binding protein 4	chr13q14.11	10.6224	10.4057	1.16212	0.216761	0.0493373	0.307779	0	0
11745455_a_at	ABCB8	11194	ATP-binding cassette, sub-family B (MDR/TAP), member 8	chr7q36	7.88705	7.78226	1.07534	0.104787	0.346518	0.662495	0	0
11725036_a_at	SEC23IP	11196	SEC23 interacting protein	chr10q25-q26	8.86141	8.74591	1.08336	0.115508	0.380757	0.689735	0	0
11742807_a_at	WIF1	11197	WNT inhibitory factor 1	chr12q14.3	5.46334	5.54866	-1.06092	-0.0853189	0.472947	0.752828	0	0
11724372_at	ANXA10	11199	annexin A10	chr4q33	5.76461	5.7754	-1.00751	-0.0107877	0.916155	0.969093	0	0
11761681_a_at	ADCY6	112	adenylate cyclase 6	chr12q12-q13	6.46862	6.34211	1.09165	0.126513	0.562636	0.805799	0	0
11721893_a_at	CHEK2 /// LOC101929031	11200 /// 101929031	checkpoint kinase 2 /// uncharacterized LOC101929031	chr22q12.1	9.4805	9.7132	-1.17503	-0.2327	0.257504	0.587119	0	0
11755435_a_at	POLI	11201	polymerase (DNA directed) iota	chr18q21.1	6.9946	7.18235	-1.13899	-0.187751	0.373428	0.683767	0	0
11731283_a_at	KLK8	11202	kallikrein-related peptidase 8	chr19q13	7.09206	7.02506	1.04753	0.0669951	0.519493	0.780632	0	0
11733638_at	CHM	1121	choroideremia (Rab escort protein 1)	chrXq21.2	6.26594	6.53985	-1.20908	-0.273915	0.0104825	0.184121	0	0
11725257_at	FZD10	11211	frizzled class receptor 10	chr12q24.33	7.78549	7.13851	1.56588	0.646978	0.00171177	0.0991329	0	0
11737783_a_at	PROSC	11212	proline synthetase co-transcribed homolog (bacterial)	chr8p11.2	9.765	9.67086	1.06743	0.0941408	0.465861	0.74853	0	0
11726894_a_at	IRAK3	11213	interleukin-1 receptor-associated kinase 3	chr12q14.3	6.75474	6.71481	1.02806	0.0399256	0.709983	0.882687	0	0
11761456_at	AKAP13	11214	A kinase (PRKA) anchor protein 13	chr15q24-q25	6.14794	6.11257	1.02482	0.0353737	0.862207	0.949845	0	0
11722671_at	AKAP11	11215	A kinase (PRKA) anchor protein 11	chr13q14.11	6.4842	6.83451	-1.27483	-0.35031	0.0355937	0.274438	0	0
11739360_a_at	AKAP10	11216	A kinase (PRKA) anchor protein 10	chr17p11.1	9.37389	9.58934	-1.16107	-0.215453	0.0583313	0.326671	0	0
11718995_at	DDX20	11218	DEAD (Asp-Glu-Ala-Asp) box polypeptide 20	chr1p21.1-p13.2	9.66117	9.49858	1.11929	0.162584	0.21664	0.546213	0	0
11740897_a_at	HAUS7 /// TREX2	11219 /// 55559	HAUS augmin-like complex, subunit 7 /// three prime repair exonuclease 2	chrXq28	8.12593	8.20588	-1.05698	-0.0799548	0.407439	0.709512	0	0
11722934_s_at	CHML	1122	choroideremia-like (Rab escort protein 2)	chr1q43	9.29192	8.92839	1.28657	0.363534	0.0192883	0.221287	0	0
11729169_a_at	DUSP10	11221	dual specificity phosphatase 10	chr1q41	7.19781	7.36345	-1.12166	-0.165637	0.145005	0.463557	0	0
11756158_s_at	MST1L	11223	macrophage stimulating 1-like	chr1p36.13	5.40785	5.54821	-1.10218	-0.140365	0.183438	0.510121	0	0
11739667_at	GALNT6	11226	polypeptide N-acetylgalactosaminyltransferase 6	chr12q13	7.80995	7.97053	-1.11774	-0.160582	0.157414	0.479622	0	0
11759752_at	GALNT5	11227	polypeptide N-acetylgalactosaminyltransferase 5	chr2q24.1	5.96969	5.61739	1.2766	0.352307	0.0628448	0.336697	0	0
11760503_a_at	RASSF8	11228	Ras association (RalGDS/AF-6) domain family (N-terminal) member 8	chr12p12.3	7.89919	8.0617	-1.11923	-0.162509	0.164492	0.487869	0	0
11741137_a_at	CHN1	1123	chimerin 1	chr2q31.1	11.6546	11.6232	1.02204	0.0314536	0.71324	0.884287	0	0
11716446_at	PRAF2	11230	PRA1 domain family, member 2	chrXp11.23	10.3007	10.3285	-1.01945	-0.0277867	0.729092	0.891825	0	0
11718862_at	SEC63	11231	SEC63 homolog (S. cerevisiae)	chr6q21	8.78577	8.77498	1.00751	0.0107942	0.941197	0.978703	0	0
11723763_a_at	POLG2	11232	polymerase (DNA directed), gamma 2, accessory subunit	chr17q	9.32954	9.35504	-1.01783	-0.0254974	0.76316	0.906767	0	0
11736706_a_at	HPS5	11234	Hermansky-Pudlak syndrome 5	chr11p14	9.57864	9.63542	-1.04014	-0.0567818	0.610047	0.833566	0	0
11718803_a_at	PDCD10	11235	programmed cell death 10	chr3q26.1	8.98487	9.17098	-1.13769	-0.186109	0.157489	0.479714	0	0
11719850_at	RNF139	11236	ring finger protein 139	chr8q24	6.27676	6.25655	1.01411	0.0202083	0.84115	0.940876	0	0
11740117_a_at	RNF24	11237	ring finger protein 24	chr20p13	8.61804	8.8685	-1.18959	-0.25046	0.0420331	0.289508	0	0
11729521_at	CA5B	11238	carbonic anhydrase VB, mitochondrial	chrXp21.1	6.93759	6.87141	1.04694	0.0661803	0.473886	0.75348	0	0
11744026_at	EGLN2 /// RAB4B /// RAB4B-EGLN2	53916 /// 112398 /// 100529264	egl-9 family hypoxia-inducible factor 2 /// RAB4B, member RAS oncogene family /// RAB4B-EGLN2 readthrough (NMD candidate)	chr19q /// chr19q13.2	7.27202	7.50309	-1.17371	-0.23107	0.298482	0.623193	0	0
11760606_s_at	EGLN3	112399	egl-9 family hypoxia-inducible factor 3	chr14q13.1	5.75934	5.6499	1.0788	0.109433	0.295834	0.621043	0	0
11721936_a_at	CHN2	1124	chimerin 2	chr7p15.3	7.52122	7.4332	1.06291	0.0880225	0.443752	0.734853	0	0
11727597_at	PADI2	11240	peptidyl arginine deiminase, type II	chr1p36.13	8.69828	8.77765	-1.05655	-0.0793625	0.52475	0.782907	0	0
11731604_at	BIRC8	112401	baculoviral IAP repeat containing 8	---	5.91602	5.88808	1.01955	0.0279356	0.857763	0.947968	0	0
11716428_a_at	PMF1 /// PMF1-BGLAP	11243 /// 100527963	polyamine-modulated factor 1 /// PMF1-BGLAP readthrough	chr1q /// chr1q12	11.1092	10.9516	1.11542	0.157592	0.116379	0.424794	0	0
11726648_a_at	ZHX1	11244	zinc fingers and homeoboxes 1	chr8q24.13	7.06723	7.31539	-1.18769	-0.248159	0.0245558	0.242479	0	0
11736656_a_at	GPR176	11245	G protein-coupled receptor 176	chr15q14-q15.1	6.42969	6.29953	1.09442	0.130166	0.385619	0.692748	0	0
11716322_s_at	PRKCDBP	112464	protein kinase C, delta binding protein	chr11p15.4	8.22312	8.32634	-1.07417	-0.103221	0.463715	0.74687	0	0
11741289_s_at	NXPH4	11247	neurexophilin 4	chr12q13.3	9.92621	9.31168	1.53107	0.614539	0.000278408	0.0510988	0	0
11754960_a_at	PRRT2	112476	proline-rich transmembrane protein 2	chr16p11.2	6.83827	7.05672	-1.16348	-0.218449	0.0359778	0.274798	0	0
11750309_a_at	ERI2	112479	ERI1 exoribonuclease family member 2	chr16p12.3	5.99704	5.95935	1.02647	0.0376893	0.745212	0.899333	0	0
11728100_at	NXPH3	11248	neurexophilin 3	chr17q21.33	7.16344	6.72008	1.35977	0.443359	0.0168961	0.214336	0	0
11720958_a_at	SAT2	112483	spermidine/spermine N1-acetyltransferase family member 2	chr17p13.1	11.1062	10.9996	1.0767	0.10662	0.365841	0.677654	0	0
11728044_a_at	DTD2	112487	D-tyrosyl-tRNA deacylase 2 (putative)	chr14q12	9.2515	9.05996	1.14198	0.191539	0.0889516	0.380301	0	0
11731266_at	NXPH2	11249	neurexophilin 2	chr2q22.1	6.08607	6.20229	-1.08389	-0.116218	0.46204	0.745852	0	0
11728067_at	PTGDR2	11251	prostaglandin D2 receptor 2	chr11q12-q13.3	9.04861	9.06672	-1.01264	-0.0181144	0.878789	0.956284	0	0
11745763_a_at	PACSIN2	11252	protein kinase C and casein kinase substrate in neurons 2	chr22q13.2-q13.33	10.1872	10.2537	-1.04713	-0.0664473	0.531527	0.787355	0	0
11721458_s_at	MAN1B1	11253	mannosidase, alpha, class 1B, member 1	chr9q34	11.1751	11.0549	1.08688	0.120196	0.260057	0.589448	0	0
11732565_at	SLC6A14	11254	solute carrier family 6 (amino acid transporter), member 14	chrXq23	6.01098	6.34267	-1.25849	-0.331689	0.0211808	0.228526	0	0
11751743_a_at	HRH3	11255	histamine receptor H3	chr20q13.33	5.75224	5.876	-1.08957	-0.123753	0.251784	0.582007	0	0
11753903_a_at	TP53TG1	11257	TP53 target 1 (non-protein coding)	chr7q21.1	9.17628	9.46894	-1.2249	-0.292668	0.00695675	0.161214	0	0
11738121_a_at	SNX18	112574	sorting nexin 18	chr5q11.2	9.02549	9.13367	-1.07786	-0.108172	0.29062	0.616949	0	0
11735108_a_at	DCTN3	11258	dynactin 3 (p22)	chr9p13	12.4023	12.3094	1.06649	0.0928771	0.277939	0.606109	0	0
11718904_s_at	FILIP1L	11259	filamin A interacting protein 1-like	chr3q12.1	6.23853	6.44168	-1.15121	-0.203151	0.0652553	0.341673	0	0
11716831_at	XPOT	11260	exportin, tRNA	chr12q14.2	10.886	10.6441	1.18255	0.241897	0.132438	0.447583	0	0
11721951_a_at	MRAP2	112609	melanocortin 2 receptor accessory protein 2	chr6q14.2	6.16648	6.33569	-1.12444	-0.169205	0.243607	0.573974	0	0
11756650_a_at	CHP1	11261	calcineurin-like EF-hand protein 1	chr15q13.3	10.6098	10.7477	-1.10033	-0.137932	0.178373	0.504187	0	0
11746240_a_at	RWDD2A	112611	RWD domain containing 2A	chr6q14.2	8.78743	8.87668	-1.06382	-0.0892473	0.413284	0.713728	0	0
11721702_a_at	CMTM7	112616	CKLF-like MARVEL transmembrane domain containing 7	chr3p22.3	9.25577	8.9722	1.21721	0.283577	0.0131344	0.197649	0	0
11751605_a_at	LOC101928789 /// SP140	11262 /// 101928789	uncharacterized LOC101928789 /// SP140 nuclear body protein	chr2q37.1	5.92711	6.3112	-1.30503	-0.384086	0.0697528	0.349536	0	0
11746824_x_at	PXMP4	11264	peroxisomal membrane protein 4, 24kDa	chr20q11.22	7.46296	7.46782	-1.00337	-0.0048593	0.975587	0.991328	0	0
11718621_at	DUSP12	11266	dual specificity phosphatase 12	chr1q21-q22	10.7416	10.7686	-1.01892	-0.0270382	0.738408	0.896073	0	0
11735033_a_at	SNF8	11267	SNF8, ESCRT-II complex subunit	chr17q21.32	12.0606	11.7495	1.2407	0.311153	0.012717	0.196104	0	0
11763277_at	DDX19B	11269	DEAD (Asp-Glu-Ala-Asp) box polypeptide 19B	chr16q22.1	8.42853	8.3869	1.02928	0.0416371	0.739151	0.896417	0	0
11758106_at	NRM	11270	nurim (nuclear envelope membrane protein)	chr6p21.33	10.3664	10.5881	-1.16607	-0.221657	0.0359176	0.274713	0	0
11754558_a_at	FAM71E1	112703	family with sequence similarity 71, member E1	chr19q13.33	8.55711	8.67545	-1.08548	-0.118335	0.188873	0.516084	0	0
11733986_x_at	TUBA3E	112714	tubulin, alpha 3e	chr2q21.1	6.1221	6.30121	-1.13219	-0.179114	0.234467	0.564605	0	0
11754519_x_at	PRR4	11272	proline rich 4 (lacrimal)	chr12p13	8.22218	8.48217	-1.19747	-0.259985	0.0196599	0.222749	0	0
11734806_a_at	RDH13	112724	retinol dehydrogenase 13 (all-trans/9-cis)	chr19q13.42	11.8272	11.6064	1.16539	0.220814	0.0308695	0.260395	0	0
11750258_a_at	ATXN2L	11273	ataxin 2-like	chr16p11	11.1795	11.2997	-1.08688	-0.120189	0.206615	0.535524	0	0
11721349_s_at	LOC102725067 /// USP18	11274 /// 102725067	uncharacterized LOC102725067 /// ubiquitin specific peptidase 18	chr22q11.21	9.0788	8.77777	1.23203	0.301035	0.0173366	0.216038	0	0
11738223_a_at	IL17F	112744	interleukin 17F	chr6p12	7.19745	7.52991	-1.25916	-0.332458	0.0708037	0.351402	0	0
11724676_a_at	KLHL2	11275	kelch-like family member 2	chr4q21.2	6.73651	6.61591	1.08719	0.120598	0.360978	0.67447	0	0
11757618_a_at	IFT43	112752	intraflagellar transport 43 homolog (Chlamydomonas)	chr14q24.3	10.2803	10.1486	1.09564	0.131768	0.139521	0.457016	0	0
11729946_at	STX1B	112755	syntaxin 1B	chr16p11.2	5.72566	5.90356	-1.13124	-0.177902	0.271898	0.600458	0	0
11752976_a_at	SYNRG	11276	synergin, gamma	chr17q12	8.58319	8.5898	-1.00459	-0.00661009	0.962229	0.986936	0	0
11720276_s_at	ATRIP /// TREX1	11277 /// 84126	ATR interacting protein /// three prime repair exonuclease 1	chr3p21.31	7.10755	7.38537	-1.21236	-0.277819	0.0575605	0.325372	0	0
11756436_x_at	C1orf85	112770	chromosome 1 open reading frame 85	chr1q22	8.361	8.40455	-1.03065	-0.043551	0.612999	0.835339	0	0
11745057_a_at	KLF12	11278	Kruppel-like factor 12	chr13q22	9.35589	9.61241	-1.19459	-0.256518	0.0444665	0.295534	0	0
11752862_a_at	KLF8	11279	Kruppel-like factor 8	chrXp11.21	9.07151	9.13154	-1.04248	-0.0600261	0.72537	0.889763	0	0
11727799_at	CHRM1	1128	cholinergic receptor, muscarinic 1	chr11q13	6.46197	6.66596	-1.15189	-0.203998	0.0772824	0.361774	0	0
11761862_at	SCN11A	11280	sodium channel, voltage-gated, type XI, alpha subunit	chr3p22.2	5.54038	5.76565	-1.169	-0.225277	0.0895308	0.381505	0	0
11755594_a_at	KRT71	112802	keratin 71	chr12q13.13	6.45663	6.54748	-1.065	-0.090851	0.370604	0.681571	0	0
11740792_s_at	POU6F2	11281	POU class 6 homeobox 2	chr7p14.1	8.7974	9.08808	-1.22322	-0.290679	0.0188892	0.220058	0	0
11720366_at	FDX1L	112812	ferredoxin 1-like	chr19p13.2	11.0341	10.8884	1.10626	0.145687	0.133748	0.449212	0	0
11731830_a_at	HOGA1	112817	4-hydroxy-2-oxoglutarate aldolase 1	chr10q24.2	7.6753	7.84438	-1.12434	-0.169077	0.241728	0.572184	0	0
11744042_x_at	MGAT4B	11282	mannosyl (alpha-1,3-)-glycoprotein beta-1,4-N-acetylglucosaminyltransferase, isozyme B	chr5q35	8.09933	8.45169	-1.27665	-0.352368	0.0250303	0.244084	0	0
11740643_a_at	CYP4F8	11283	cytochrome P450, family 4, subfamily F, polypeptide 8	chr19p13.1	7.02406	6.64418	1.30124	0.379884	0.0132633	0.19816	0	0
11744073_a_at	PNKP	11284	polynucleotide kinase 3'-phosphatase	chr19q13.3-q13.4	10.2846	10.3165	-1.02235	-0.03189	0.742243	0.898253	0	0
11731008_a_at	WDR89	112840	WD repeat domain 89	chr14q23.2	8.89585	8.70255	1.14338	0.1933	0.0538431	0.317642	0	0
11725152_at	L3HYPDH	112849	L-3-hydroxyproline dehydratase (trans-)	chr14q23.1	10.4749	10.2214	1.19208	0.253477	0.0348745	0.272182	0	0
11748293_x_at	B4GALT7	11285	xylosylprotein beta 1,4-galactosyltransferase, polypeptide 7	chr5q35.2-q35.3	7.74111	7.95582	-1.16047	-0.214709	0.063277	0.337323	0	0
11721487_s_at	TP53RK	112858	TP53 regulating kinase	chr20q13.2	7.33987	7.29698	1.03017	0.0428861	0.636076	0.847619	0	0
11730975_at	CCDC101	112869	coiled-coil domain containing 101	chr16p11.2	11.3752	11.4859	-1.07973	-0.110671	0.243407	0.573876	0	0
11755144_a_at	PHF21B	112885	PHD finger protein 21B	chr22q13.31	9.90221	8.56048	2.53455	1.34173	9.25929e-07	0.00212484	1	1
11740620_a_at	CHRM2	1129	cholinergic receptor, muscarinic 2	chr7q31-q35	6.09378	6.2834	-1.14046	-0.189615	0.0987218	0.396839	0	0
11716371_a_at	VPS26B	112936	vacuolar protein sorting 26 homolog B (S. pombe)	chr11q25	9.0969	9.20862	-1.08051	-0.111718	0.283361	0.610599	0	0
11737671_at	GLB1L3	112937	galactosidase, beta 1-like 3	chr11q25	5.01404	5.06206	-1.03385	-0.0480233	0.613912	0.835974	0	0
11758367_s_at	NACC1	112939	nucleus accumbens associated 1, BEN and BTB (POZ) domain containing	chr19p13.2	7.69631	7.59443	1.07317	0.101882	0.317928	0.638936	0	0
11733257_x_at	CCDC104	112942	coiled-coil domain containing 104	chr2p16.1	10.7355	10.4942	1.18205	0.241289	0.033328	0.266689	0	0
11720990_a_at	MED8	112950	mediator complex subunit 8	chr1p34.2	8.61999	8.51596	1.07478	0.104036	0.503206	0.771395	0	0
11718232_s_at	KTI12 /// TXNDC12	51060 /// 112970	KTI12 homolog, chromatin associated (S. cerevisiae) /// thioredoxin domain containing 12 (endoplasmic reticulum)	chr1p32.3	9.20541	9.1659	1.02777	0.0395143	0.665746	0.862388	0	0
11720747_a_at	ADCY7	113	adenylate cyclase 7	chr16q12.1	8.55624	8.78628	-1.17286	-0.230035	0.146745	0.466268	0	0
11722982_a_at	LYST	1130	lysosomal trafficking regulator	chr1q42.1-q42.2	7.1087	7.65805	-1.46342	-0.549348	0.00285901	0.119638	0	0
11720092_a_at	RPUSD1	113000	RNA pseudouridylate synthase domain containing 1	chr16p13.3	10.2099	9.91051	1.23059	0.299354	0.0209905	0.228003	0	0
11754952_x_at	PLCD3	113026	phospholipase C, delta 3	chr17q21.31	9.83189	10.0716	-1.18077	-0.239723	0.0320233	0.263684	0	0
11739053_a_at	SLCO2B1	11309	solute carrier organic anion transporter family, member 2B1	chr11q13	6.83027	6.80584	1.01708	0.0244319	0.881474	0.957339	0	0
11734640_at	PTH2	113091	parathyroid hormone 2	chr19q13.33	8.26688	8.53748	-1.20631	-0.270597	0.0561052	0.322358	0	0
11731806_a_at	CHRM3	1131	cholinergic receptor, muscarinic 3	chr1q43	9.61369	9.69019	-1.05445	-0.0764957	0.373647	0.683828	0	0
11753355_a_at	VPS45	11311	vacuolar protein sorting 45 homolog (S. cerevisiae)	chr1q21.2	9.19391	9.23019	-1.02547	-0.0362869	0.727087	0.890719	0	0
11755624_a_at	MTFR2	113115	mitochondrial fission regulator 2	chr6q23.3	9.25851	9.01544	1.18351	0.243067	0.017886	0.21778	0	0
11733938_x_at	LYPLA2	11313	lysophospholipase II	chr1p36.11	11.5399	11.3753	1.12086	0.164609	0.122073	0.432912	0	0
11718182_at	CDCA5	113130	cell division cycle associated 5	chr11q12.1	10.3209	10.3759	-1.03887	-0.0550196	0.571567	0.811248	0	0
11724683_a_at	CD300A	11314	CD300a molecule	chr17q25.1	6.19078	6.14	1.03583	0.0507839	0.642338	0.850593	0	0
11746228_a_at	AHNAK2	113146	AHNAK nucleoprotein 2	chr14q32.33	8.25614	8.516	-1.19736	-0.259854	0.149256	0.469323	0	0
11741238_a_at	COPE	11316	coatomer protein complex, subunit epsilon	chr19p13.11	10.8221	10.8961	-1.05267	-0.0740519	0.409189	0.710705	0	0
11737165_at	RBPJL	11317	recombination signal binding protein for immunoglobulin kappa J region-like	chr20q13.12	6.30319	6.32686	-1.01655	-0.0236764	0.818508	0.932783	0	0
11727260_x_at	IZUMO4	113177	IZUMO family member 4	chr19p13.3	7.23837	7.15858	1.05686	0.0797833	0.517556	0.779334	0	0
11733504_at	GPR182	11318	G protein-coupled receptor 182	chr12q13.3	6.3889	6.23229	1.11466	0.156602	0.495329	0.766408	0	0
11719426_at	CHST14	113189	carbohydrate (N-acetylgalactosamine 4-0) sulfotransferase 14	chr15q15.1	9.94658	10.2075	-1.19826	-0.260943	0.0119186	0.191601	0	0
11758807_at	ECD	11319	ecdysoneless homolog (Drosophila)	chr10q22.3	8.38076	8.35267	1.01966	0.0280939	0.751207	0.90143	0	0
11746745_a_at	CHRM4	1132	cholinergic receptor, muscarinic 4	chr11p12-p11.2	9.61105	7.58419	4.07518	2.02686	3.04948e-06	0.00342179	1	1
11739493_at	MGAT4A	11320	mannosyl (alpha-1,3-)-glycoprotein beta-1,4-N-acetylglucosaminyltransferase, isozyme A	chr2q12	6.71571	6.94071	-1.16878	-0.224999	0.0511258	0.3119	0	0
11761715_at	CASC4	113201	cancer susceptibility candidate 4	chr15q15.3	8.07934	8.28341	-1.15194	-0.204067	0.377196	0.686769	0	0
11761798_a_at	TMC6	11322	transmembrane channel-like 6	chr17q25.3	7.07008	7.1273	-1.04046	-0.0572191	0.680848	0.870096	0	0
11724174_at	KIF12	113220	kinesin family member 12	chr9q32	7.9166	8.03927	-1.08875	-0.122674	0.309149	0.630518	0	0
11736680_a_at	SLC46A1	113235	solute carrier family 46 (folate transporter), member 1	chr17q11.2	8.54856	8.75405	-1.15307	-0.205484	0.13705	0.454061	0	0
11715680_s_at	C12orf57	113246	chromosome 12 open reading frame 57	chr12p13.31	12.3599	12.1745	1.13708	0.185336	0.0815464	0.369523	0	0
11757400_s_at	DDX42	11325	DEAD (Asp-Glu-Ala-Asp) box helicase 42	chr17q23.3	12.4598	12.5743	-1.08259	-0.114489	0.202173	0.530941	0	0
11719612_a_at	LARP4	113251	La ribonucleoprotein domain family, member 4	chr12q13.12	10.5304	10.6963	-1.12189	-0.165929	0.081599	0.369572	0	0
11747010_a_at	VSIG4	11326	V-set and immunoglobulin domain containing 4	chrXq12-q13.3	6.88277	7.03362	-1.11022	-0.150849	0.434879	0.728087	0	0
11723995_a_at	GLCCI1	113263	glucocorticoid induced transcript 1	chr7p21.3	5.87403	5.71898	1.11346	0.155053	0.193021	0.521403	0	0
11747991_x_at	TMEM106A	113277	transmembrane protein 106A	chr17q21.31	6.69124	6.72133	-1.02108	-0.0300914	0.737682	0.895839	0	0
11722045_at	SLC52A3	113278	solute carrier family 52 (riboflavin transporter), member 3	chr20p13	5.89419	5.94934	-1.03897	-0.05515	0.591877	0.823623	0	0
11763729_at	FKBP9	11328	FK506 binding protein 9, 63 kDa	chr7p11.1	8.81181	8.68632	1.09089	0.125499	0.3552	0.669732	0	0
11716485_at	STK38	11329	serine/threonine kinase 38	chr6p21	8.16191	7.92538	1.17816	0.236536	0.127943	0.441606	0	0
11734327_a_at	CHRM5	1133	cholinergic receptor, muscarinic 5	chr15q26	5.5619	5.4652	1.06932	0.0966998	0.371246	0.682161	0	0
11721344_a_at	CTRC	11330	chymotrypsin C (caldecrin)	chr1p36.21	7.28665	6.91892	1.29031	0.367721	0.00275954	0.117977	0	0
11753313_a_at	PHB2	11331	prohibitin 2	chr12p13	12.2446	12.2385	1.00421	0.00606045	0.94475	0.980168	0	0
11761259_at	ACOT7	11332	acyl-CoA thioesterase 7	chr1p36	6.31109	6.68072	-1.29202	-0.369632	0.00943717	0.176932	0	0
11717303_at	PDAP1	11333	PDGFA associated protein 1	chr7q22.1	9.16841	9.23456	-1.04692	-0.0661444	0.573991	0.81245	0	0
11718349_a_at	TUSC2	11334	tumor suppressor candidate 2	chr3p21.3	9.32307	9.59498	-1.2074	-0.271906	0.0269836	0.250103	0	0
200037_PM_s_at	CBX3	11335	chromobox homolog 3	chr7p15.2	11.1853	11.3451	-1.1172	-0.159889	0.140707	0.45804	0	0
11716926_a_at	EXOC3	11336	exocyst complex component 3	chr5p15.33	10.978	10.8814	1.06925	0.0965967	0.259709	0.589264	0	0
11763219_at	GABARAP	11337	GABA(A) receptor-associated protein	chr17p13.1	8.30956	8.38704	-1.05518	-0.0774829	0.597902	0.827181	0	0
11717941_at	U2AF2	11338	U2 small nuclear RNA auxiliary factor 2	chr19q13.42	8.94887	9.35138	-1.32181	-0.402516	0.0272422	0.250998	0	0
11727543_at	OIP5	11339	Opa interacting protein 5	chr15q15.1	9.79143	9.64061	1.11021	0.150827	0.177039	0.502921	0	0
11741163_a_at	CHRNA1	1134	cholinergic receptor, nicotinic, alpha 1 (muscle)	chr2q31.1	5.34918	5.45822	-1.07851	-0.109039	0.344554	0.660916	0	0
11715159_at	SFT2D1	113402	SFT2 domain containing 1	chr6q27	11.3956	10.9332	1.3778	0.462366	0.00690864	0.160817	0	0
11757502_x_at	SCRG1	11341	stimulator of chondrogenesis 1	chr4q34.1	5.59781	5.61791	-1.01403	-0.0201015	0.806661	0.927491	0	0
11742804_a_at	TEX261	113419	testis expressed 261	chr2p13.3	10.912	10.9665	-1.03848	-0.0544801	0.616332	0.83705	0	0
11758506_s_at	RNF13	11342	ring finger protein 13	chr3q25.1	10.3915	10.3071	1.0602	0.0843369	0.325872	0.645369	0	0
11717766_a_at	MGLL	11343	monoglyceride lipase	chr3q21.3	8.89744	9.16841	-1.20662	-0.270974	0.073691	0.355676	0	0
11757051_a_at	TWF2	11344	twinfilin actin-binding protein 2	chr3p21.1	9.49728	9.39691	1.07205	0.100375	0.4542	0.741756	0	0
11718226_at	SMIM12	113444	small integral membrane protein 12	chr1p34.3	11.5901	11.3156	1.20961	0.274544	0.0770555	0.361359	0	0
11728661_a_at	GABARAPL2	11345	GABA(A) receptor-associated protein-like 2	chr16q22.1	11.7856	11.5257	1.1974	0.259906	0.0263021	0.24831	0	0
11748880_a_at	AZIN2	113451	antizyme inhibitor 2	chr1p35.1	7.84712	7.98687	-1.10171	-0.139749	0.604225	0.83046	0	0
11719146_x_at	TMEM54	113452	transmembrane protein 54	chr1p35-p34	9.97624	10.0365	-1.04265	-0.0602547	0.505437	0.772847	0	0
11731689_x_at	TUBA3C /// TUBA3D	7278 /// 113457	tubulin, alpha 3c /// tubulin, alpha 3d	chr13q11 /// chr2q21.1	6.87247	7.05023	-1.13112	-0.177758	0.237548	0.567569	0	0
11748182_s_at	SYNPO	11346	synaptopodin	chr5q33.1	6.4462	6.89175	-1.36183	-0.445548	0.0719295	0.353117	0	0
11750665_a_at	CHRNA2	1135	cholinergic receptor, nicotinic, alpha 2 (neuronal)	chr8p21	7.93516	7.35691	1.49304	0.578251	0.000283631	0.0515877	0	0
11756856_a_at	HELQ	113510	helicase, POLQ-like	chr4q21.23	9.49346	9.68318	-1.14054	-0.189721	0.149168	0.469323	0	0
11753567_s_at	CKLF-CMTM1 /// CMTM1	113540 /// 100529251	CKLF-CMTM1 readthrough /// CKLF-like MARVEL transmembrane domain containing 1	chr16q21	6.48647	6.7123	-1.16945	-0.225826	0.0202435	0.224256	0	0
11759134_a_at	CHRNA3	1136	cholinergic receptor, nicotinic, alpha 3 (neuronal)	chr15q24	9.24839	9.07316	1.12914	0.175223	0.102057	0.401811	0	0
11763839_a_at	CYP2U1	113612	cytochrome P450, family 2, subfamily U, polypeptide 1	chr4q25	9.20555	9.38751	-1.13442	-0.181961	0.0563418	0.322631	0	0
11743885_s_at	ADPRHL1	113622	ADP-ribosylhydrolase like 1	chr13q34	7.51697	7.59276	-1.05394	-0.0757988	0.537331	0.791364	0	0
11744304_a_at	MFSD3	113655	major facilitator superfamily domain containing 3	chr8q24.3	9.3534	9.09643	1.19497	0.25697	0.0137905	0.200587	0	0
11724173_at	SDSL	113675	serine dehydratase-like	chr12q24.13	10.3606	10.0935	1.20338	0.267094	0.0372736	0.277764	0	0
11737001_at	CHRNA4	1137	cholinergic receptor, nicotinic, alpha 4 (neuronal)	chr20q13.33	7.2487	7.35758	-1.07839	-0.108882	0.537633	0.791508	0	0
11731757_at	KLHDC7B	113730	kelch domain containing 7B	chr22q13.33	7.46969	7.53673	-1.04757	-0.0670439	0.515321	0.778318	0	0
11737489_a_at	ODF3	113746	outer dense fiber of sperm tails 3	chr11p15.5	6.89353	7.07154	-1.13132	-0.178009	0.166007	0.489592	0	0
11721984_at	ZBED6CL	113763	ZBED6 C-terminal like	chr7q36.1	7.91404	7.61842	1.22741	0.295617	0.0848155	0.373613	0	0
11742872_s_at	PIK3IP1	113791	phosphoinositide-3-kinase interacting protein 1	chr22q12.2	6.83521	6.93925	-1.07478	-0.104038	0.53864	0.792187	0	0
11735216_a_at	CHRNA5	1138	cholinergic receptor, nicotinic, alpha 5 (neuronal)	chr15q24	9.33093	8.73733	1.50901	0.5936	0.00023749	0.0478586	0	0
11720694_a_at	HENMT1	113802	HEN1 methyltransferase homolog 1 (Arabidopsis)	chr1p13.3	6.29896	6.22985	1.04907	0.069116	0.639665	0.84938	0	0
11716980_a_at	SLC35A4	113829	solute carrier family 35, member A4	chr5q31.3	10.9836	11.0938	-1.07941	-0.110248	0.214699	0.54451	0	0
11755677_a_at	ZNF257	113835	zinc finger protein 257	chr19q13	6.70342	6.68205	1.01492	0.0213707	0.891777	0.960752	0	0
11755938_a_at	DTX2 /// LOC102725292	113878 /// 102725292	deltex 2, E3 ubiquitin ligase /// probable E3 ubiquitin-protein ligase DTX2-like	chr7q11.23	8.66963	8.58374	1.06134	0.085889	0.481389	0.758388	0	0
11733501_a_at	ADCY8	114	adenylate cyclase 8 (brain)	chr8q24	6.72507	6.76761	-1.02993	-0.0425401	0.70752	0.881824	0	0
11727246_at	CHRNB1	1140	cholinergic receptor, nicotinic, beta 1 (muscle)	chr17p13.1	6.912	7.14454	-1.1749	-0.23254	0.0448065	0.296262	0	0
11738458_at	ZIM3	114026	zinc finger, imprinted 3	---	5.20462	5.05474	1.10948	0.149877	0.118273	0.427785	0	0
11718205_a_at	TOE1	114034	target of EGR1, member 1 (nuclear)	chr1p33	10.1575	9.77986	1.29924	0.377665	0.00411997	0.13707	0	0
11744714_at	LINC00310	114036	long intergenic non-protein coding RNA 310	chr21q22.11	7.25698	7.57314	-1.24501	-0.316159	0.00780386	0.165665	0	0
11745034_at	LINC00313	114038	long intergenic non-protein coding RNA 313	chr21q22.3	7.29663	7.55773	-1.1984	-0.261106	0.151978	0.472624	0	0
11750303_x_at	C21orf88	114041	chromosome 21 open reading frame 88	chr21q22.2	8.07306	8.33953	-1.20286	-0.266469	0.0966138	0.393423	0	0
11745578_a_at	C21orf90	114043	chromosome 21 open reading frame 90	chr21q22.3	6.69066	6.81358	-1.08894	-0.12292	0.242827	0.573382	0	0
11763778_a_at	MCM3AP-AS1	114044	MCM3AP antisense RNA 1	chr21q22.3	8.63237	8.52041	1.08069	0.111956	0.459793	0.744951	0	0
11760269_at	WBSCR22	114049	Williams Beuren syndrome chromosome region 22	chr7q11.23	8.59623	8.62272	-1.01854	-0.0264977	0.869972	0.953351	0	0
11725606_at	TRIM9	114088	tripartite motif containing 9	chr14q22.1	6.93774	6.8024	1.09836	0.135348	0.260669	0.590002	0	0
11732598_at	CHRNB2	1141	cholinergic receptor, nicotinic, beta 2 (neuronal)	chr1q21.3	8.26305	7.6988	1.47862	0.564248	0.00365328	0.131818	0	0
11754335_a_at	TXNRD3 /// TXNRD3NB	114112 /// 645840	thioredoxin reductase 3 /// thioredoxin reductase 3 neighbor	chr3q21.3	9.17025	9.21884	-1.03426	-0.0485926	0.600696	0.828597	0	0
11731799_at	UCN3	114131	urocortin 3	chr10p15.1	7.27051	7.244	1.01854	0.0265095	0.77508	0.9123	0	0
11736788_a_at	SIGLEC11	114132	sialic acid binding Ig-like lectin 11	chr19q13.33	8.03918	7.63159	1.32647	0.40759	0.00530981	0.149632	0	0
11725857_s_at	SLC2A13	114134	solute carrier family 2 (facilitated glucose transporter), member 13	chr12q12	5.38678	5.30625	1.0574	0.0805246	0.413853	0.714232	0	0
11755970_a_at	CHRNB3	1142	cholinergic receptor, nicotinic, beta 3 (neuronal)	chr8p11.2	5.64946	5.32091	1.25575	0.328549	0.0188974	0.220058	0	0
11721387_at	LACTB	114294	lactamase, beta	chr15q22.1	8.92839	8.71513	1.1593	0.21326	0.0861168	0.375771	0	0
11735476_a_at	PALM2	114299	paralemmin 2	chr9q31.3	7.80065	7.52362	1.2117	0.277034	0.137595	0.45477	0	0
11736941_at	CHRNB4	1143	cholinergic receptor, nicotinic, beta 4 (neuronal)	chr15q24	7.98385	7.56848	1.33363	0.415361	0.0185902	0.219064	0	0
11721469_at	EFHC1	114327	EF-hand domain (C-terminal) containing 1	chr6p12.3	6.59754	6.7818	-1.13624	-0.184264	0.244027	0.574348	0	0
11742400_x_at	CGB1	114335	chorionic gonadotropin, beta polypeptide 1	chr19q13.32	5.39602	5.31959	1.05441	0.0764302	0.573473	0.812136	0	0
11750952_a_at	CHRND	1144	cholinergic receptor, nicotinic, delta (muscle)	chr2q37.1	6.49846	6.52006	-1.01508	-0.0215952	0.820439	0.93349	0	0
11735601_at	CHRNE	1145	cholinergic receptor, nicotinic, epsilon (muscle)	chr17p13.2	7.85579	7.9241	-1.04848	-0.0683022	0.624432	0.841211	0	0
11738523_a_at	NLRP3	114548	NLR family, pyrin domain containing 3	chr1q44	7.65432	7.81731	-1.1196	-0.162987	0.0988202	0.396898	0	0
11716017_at	MAL2	114569	mal, T-cell differentiation protein 2 (gene/pseudogene)	chr8q23	8.28728	7.90808	1.30062	0.379194	0.00209114	0.106811	0	0
11736748_a_at	SLC22A9	114571	solute carrier family 22 (organic anion transporter), member 9	chr11q13.1	8.18766	8.35202	-1.12067	-0.164365	0.625119	0.841578	0	0
11757131_at	SNORD15B	114599	small nucleolar RNA, C/D box 15B	chr11q13.4	9.06242	9.3046	-1.18278	-0.242182	0.0471084	0.302616	0	0
11752947_a_at	CHRNG	1146	cholinergic receptor, nicotinic, gamma (muscle)	chr2q37.1	7.86263	8.04053	-1.13124	-0.177905	0.171886	0.496734	0	0
11760054_x_at	TIRAP	114609	toll-interleukin 1 receptor (TIR) domain containing adaptor protein	chr11q24.2	5.33645	5.48591	-1.10915	-0.149457	0.259481	0.588853	0	0
11730314_a_at	ERMAP	114625	erythroblast membrane-associated protein (Scianna blood group)	chr1p34.2	8.70309	8.99749	-1.22638	-0.294404	0.0167857	0.214115	0	0
11754797_a_at	CHUK	1147	conserved helix-loop-helix ubiquitous kinase	chr10q24-q25	7.45887	7.21135	1.18717	0.247528	0.0158069	0.209801	0	0
11719040_s_at	CYGB	114757	cytoglobin	chr17q25	7.55006	7.8287	-1.21306	-0.278645	0.035852	0.274504	0	0
11736761_at	CARD16	114769	caspase recruitment domain family, member 16	chr11q22	6.52695	6.8139	-1.22006	-0.286951	0.17226	0.49724	0	0
11759888_at	PGLYRP2	114770	peptidoglycan recognition protein 2	chr19p13.12	6.71698	6.80187	-1.06061	-0.0848926	0.491632	0.764391	0	0
11733753_at	PGLYRP3	114771	peptidoglycan recognition protein 3	chr1q21	7.86615	7.73413	1.09583	0.132018	0.436667	0.729286	0	0
11734387_at	PKD1L2	114780	polycystic kidney disease 1-like 2	chr16q23.2	6.32983	6.20196	1.09267	0.127862	0.253041	0.583061	0	0
11728546_a_at	BTBD9	114781	BTB (POZ) domain containing 9	chr6p21	8.63579	8.6396	-1.00264	-0.00380768	0.969059	0.988888	0	0
11735407_at	LMTK3	114783	lemur tyrosine kinase 3	chr19q13.33	7.37534	7.52716	-1.11097	-0.151824	0.349066	0.664562	0	0
11761692_at	CSMD2	114784	CUB and Sushi multiple domains 2	chr1p34.3	7.40797	7.10241	1.2359	0.305562	0.323172	0.643295	0	0
11751582_a_at	MBD6	114785	methyl-CpG binding domain protein 6	---	8.30888	8.5557	-1.18659	-0.246818	0.0719051	0.353077	0	0
11731971_at	XKR4	114786	XK, Kell blood group complex subunit-related family, member 4	chr8q12.1	5.72167	5.7246	-1.00204	-0.00293427	0.983181	0.993626	0	0
11726815_a_at	GPRIN1	114787	G protein regulated inducer of neurite outgrowth 1	chr5q35.2	10.1081	9.99314	1.08293	0.114938	0.185791	0.51288	0	0
11750476_a_at	CSMD3	114788	CUB and Sushi multiple domains 3	chr8q23.3	6.2426	6.26117	-1.01296	-0.0185748	0.821792	0.934016	0	0
11731740_a_at	SLC25A25	114789	solute carrier family 25 (mitochondrial carrier; phosphate carrier), member 25	chr9q34.11	8.36833	8.53239	-1.12043	-0.164053	0.234701	0.564839	0	0
11761571_at	STK11IP	114790	serine/threonine kinase 11 interacting protein	chr2q35	7.01368	7.13058	-1.0844	-0.1169	0.18454	0.51143	0	0
11734434_a_at	TUBGCP5	114791	tubulin, gamma complex associated protein 5	chr15q11.2	9.68059	9.97256	-1.22431	-0.291969	0.0174942	0.216689	0	0
11752446_a_at	KLHL32	114792	kelch-like family member 32	chr6q16.1	7.03274	7.06796	-1.02472	-0.0352258	0.778625	0.914142	0	0
11719980_a_at	FMNL2	114793	formin-like 2	chr2q23.3	9.30936	9.18618	1.08913	0.123175	0.267925	0.596996	0	0
11731225_a_at	ELFN2	114794	extracellular leucine-rich repeat and fibronectin type III domain containing 2	chr22q13.1	8.55727	8.49536	1.04384	0.0619029	0.51519	0.778318	0	0
11745052_a_at	TMEM132B	114795	transmembrane protein 132B	chr12q24.31	6.76974	6.17744	1.50765	0.592297	0.000541016	0.0646757	0	0
11731294_at	SLITRK1	114798	SLIT and NTRK-like family, member 1	chr13q31.1	6.23721	5.81401	1.34091	0.423208	0.021774	0.23072	0	0
11725202_s_at	ESCO1	114799	establishment of sister chromatid cohesion N-acetyltransferase 1	chr18q11.2	9.4216	9.24514	1.1301	0.176457	0.106641	0.409924	0	0
11744735_a_at	TMEM200A	114801	transmembrane protein 200A	chr6q23.1	5.50245	5.56086	-1.04132	-0.0584111	0.541405	0.793606	0	0
11763269_s_at	MYSM1	114803	Myb-like, SWIRM and MPN domains 1	chr1p32.1	8.74761	8.69329	1.03837	0.0543201	0.605247	0.831125	0	0
11755716_x_at	RNF157	114804	ring finger protein 157	chr17q25.1	8.5105	8.39278	1.08501	0.117712	0.268445	0.597387	0	0
11735081_at	GALNT13	114805	polypeptide N-acetylgalactosaminyltransferase 13	chr2q24.1	5.63544	5.68092	-1.03203	-0.04548	0.714484	0.884927	0	0
11745662_s_at	GNRHR2	114814	gonadotropin-releasing hormone (type 2) receptor 2, pseudogene	chr1q12	7.47702	7.70612	-1.1721	-0.229095	0.0398195	0.28447	0	0
11735038_a_at	SORCS1	114815	sortilin-related VPS10 domain containing receptor 1	chr10q23-q25	7.95176	7.77046	1.1339	0.181298	0.182425	0.508682	0	0
11745365_at	KLHL29	114818	kelch-like family member 29	chr2p24.1	7.02241	6.59928	1.34084	0.423133	0.0021792	0.10844	0	0
11728018_at	RHPN1	114822	rhophilin, Rho GTPase binding protein 1	chr8q24.3	7.62892	7.37782	1.19012	0.251103	0.0581682	0.326202	0	0
11756997_x_at	LENG8	114823	leukocyte receptor cluster (LRC) member 8	chr19q13.42	10.7857	10.9233	-1.10008	-0.137607	0.207672	0.536504	0	0
11735239_a_at	PNMA5	114824	paraneoplastic Ma antigen family member 5	chrXq28	6.67512	6.52604	1.10886	0.149075	0.262889	0.592218	0	0
11744323_s_at	PWWP2A	114825	PWWP domain containing 2A	chr5q33.3	9.35635	9.21865	1.10015	0.137699	0.327439	0.646341	0	0
11726181_at	SMYD4	114826	SET and MYND domain containing 4	chr17p13.3	10.0953	10.2811	-1.13746	-0.185818	0.205871	0.534932	0	0
11752263_a_at	FHAD1	114827	forkhead-associated (FHA) phosphopeptide binding domain 1	chr1p36.21	8.34992	7.90393	1.36225	0.445988	0.00133692	0.0905437	0	0
11734943_a_at	SLAMF6	114836	SLAM family member 6	chr1q23.2	6.35888	6.84147	-1.39724	-0.482583	0.056739	0.323638	0	0
11724061_s_at	OSBPL1A	114876	oxysterol binding protein-like 1A	chr18q11.1	8.05146	8.25955	-1.15516	-0.208091	0.142338	0.460217	0	0
11735165_s_at	OSBPL5	114879	oxysterol binding protein-like 5	chr11p15.4	9.29258	9.03303	1.19711	0.259551	0.03267	0.265641	0	0
11741550_a_at	OSBPL6	114880	oxysterol binding protein-like 6	chr2q32.1	8.97419	8.79733	1.13042	0.176859	0.13049	0.444798	0	0
11751119_a_at	OSBPL7	114881	oxysterol binding protein-like 7	chr17q21	8.42462	8.68028	-1.19388	-0.255656	0.136851	0.453858	0	0
11718642_s_at	OSBPL8	114882	oxysterol binding protein-like 8	chr12q14	8.88209	9.05448	-1.12693	-0.172396	0.187478	0.514633	0	0
11726539_a_at	OSBPL9	114883	oxysterol binding protein-like 9	chr1p32.3	11.0945	11.1279	-1.02345	-0.033442	0.720633	0.887812	0	0
11738808_a_at	OSBPL10	114884	oxysterol binding protein-like 10	chr3p22.3	9.23098	8.82515	1.32486	0.405836	0.00267059	0.116372	0	0
11723793_s_at	OSBPL11	114885	oxysterol binding protein-like 11	chr3q21	9.47797	9.45192	1.01822	0.0260516	0.819666	0.933144	0	0
11746017_a_at	C1QTNF1	114897	C1q and tumor necrosis factor related protein 1	chr17q25.3	8.99375	9.08818	-1.06765	-0.0944342	0.459518	0.744676	0	0
11727710_at	C1QTNF2	114898	C1q and tumor necrosis factor related protein 2	chr5q33.3	5.43029	5.64853	-1.16331	-0.218241	0.161267	0.484205	0	0
11734564_a_at	C1QTNF3	114899	C1q and tumor necrosis factor related protein 3	chr5p13	7.05532	7.17866	-1.08925	-0.123335	0.306987	0.629176	0	0
11755234_a_at	CIDEA	1149	cell death-inducing DFFA-like effector a	chr18p11.21|18	6.19965	6.15944	1.02826	0.0402101	0.711115	0.88326	0	0
11755769_a_at	C1QTNF6	114904	C1q and tumor necrosis factor related protein 6	chr22q13.1	7.60189	7.63422	-1.02266	-0.0323303	0.74903	0.90075	0	0
11741565_a_at	C1QTNF7	114905	C1q and tumor necrosis factor related protein 7	chr4p15.3	6.01262	5.91148	1.07262	0.101133	0.355186	0.669731	0	0
11719394_a_at	FBXO32	114907	F-box protein 32	chr8q24.13	8.5689	8.78788	-1.16391	-0.218981	0.167684	0.491916	0	0
11757574_s_at	TMEM123	114908	transmembrane protein 123	chr11q22.1	9.30717	9.46473	-1.11539	-0.157554	0.101869	0.401691	0	0
11744369_s_at	EPB41L4A-AS1	114915	EPB41L4A antisense RNA 1	chr5q22.2	12.4892	12.2868	1.15062	0.202407	0.0492525	0.307551	0	0
11733809_s_at	ARMCX5-GPRASP2 /// GPRASP2	114928 /// 100528062	ARMCX5-GPRASP2 readthrough /// G protein-coupled receptor associated sorting protein 2	chrXq22.1	9.63794	9.75048	-1.08113	-0.112541	0.211633	0.54119	0	0
11716168_s_at	MRFAP1L1	114932	Morf4 family associated protein 1-like 1	chr4p16.1	9.99187	9.49568	1.41049	0.496192	0.0158978	0.210487	0	0
11741987_a_at	TSGA13	114960	testis specific, 13	chr7q32	6.57904	6.7124	-1.09685	-0.133362	0.235295	0.56534	0	0
11726806_s_at	PTPMT1	114971	protein tyrosine phosphatase, mitochondrial 1	chr11p11.2	10.4911	10.3511	1.10189	0.139983	0.152598	0.473207	0	0
11722438_at	FLYWCH2	114984	FLYWCH family member 2	chr16p13.3	9.65426	9.75203	-1.07012	-0.0977686	0.357505	0.671822	0	0
11762432_a_at	WDR31	114987	WD repeat domain 31	chr9q32	7.40739	7.51126	-1.07465	-0.103873	0.419803	0.718323	0	0
11756922_a_at	VASN	114990	vasorin	chr16p13.3	8.26001	8.10961	1.10987	0.150395	0.173512	0.498636	0	0
11725533_at	ZNF618	114991	zinc finger protein 618	chr9q32	10.6318	10.724	-1.066	-0.0922017	0.338404	0.655974	0	0
11721065_at	ADCY9	115	adenylate cyclase 9	chr16p13.3	9.11649	8.93448	1.13446	0.182009	0.0805414	0.368189	0	0
11754870_x_at	MB21D1	115004	Mab-21 domain containing 1	chr6q13	5.38956	5.58007	-1.14117	-0.190508	0.125872	0.438312	0	0
11755813_a_at	SLC26A9	115019	solute carrier family 26 (anion exchanger), member 9	chr1q32.1	6.61778	6.52148	1.06903	0.0963083	0.507449	0.773957	0	0
11732353_s_at	NT5C3B	115024	5'-nucleotidase, cytosolic IIIB	chr17q21.2	11.2315	11.2003	1.02186	0.0311958	0.755509	0.903498	0	0
11719087_at	CCDC124	115098	coiled-coil domain containing 124	chr19p13.11	10.7155	10.5981	1.08474	0.117347	0.27992	0.607749	0	0
11717314_a_at	HAUS1	115106	HAUS augmin-like complex, subunit 1	chr18q21.1	9.84958	9.81575	1.02373	0.0338333	0.671386	0.865474	0	0
11750389_a_at	SLC26A7	115111	solute carrier family 26 (anion exchanger), member 7	chr8q23	5.16253	5.41784	-1.19359	-0.255308	0.0310984	0.261098	0	0
11725738_at	2020-03-03	115123	membrane-associated ring finger (C3HC4) 3, E3 ubiquitin protein ligase	chr5q23.2	9.57801	9.03238	1.45965	0.545625	0.00201259	0.10616	0	0
11740457_at	ZNF554	115196	zinc finger protein 554	chr19p13.3	8.96921	8.76754	1.15003	0.201676	0.249837	0.579832	0	0
11753004_a_at	CKB	1152	creatine kinase, brain	chr14q32	12.5958	12.6167	-1.01458	-0.0208796	0.808798	0.928609	0	0
11726301_a_at	ATG4A	115201	autophagy related 4A, cysteine peptidase	chrXq22.1-q22.3	9.90462	9.80907	1.06847	0.0955433	0.319692	0.640473	0	0
11715948_at	KCTD12	115207	potassium channel tetramerization domain containing 12	chr13q22.3	9.73269	8.52361	2.3119	1.20908	3.59431e-05	0.0157043	1	1
11731585_a_at	OMA1	115209	OMA1 zinc metallopeptidase	chr1p32.2-p32.1	9.78481	9.80862	-1.01664	-0.0238106	0.804481	0.926581	0	0
11724796_at	DDIT4L	115265	DNA-damage-inducible transcript 4-like	chr4q24	6.86515	7.02999	-1.12104	-0.164839	0.196156	0.524457	0	0
11737299_at	RAB42	115273	RAB42, member RAS oncogene family	chr1p35.3	6.16151	6.143	1.01291	0.0185038	0.842501	0.941608	0	0
11733127_at	SLC25A26	115286	solute carrier family 25 (S-adenosylmethionine carrier), member 26	chr3p14.1	9.47782	9.44125	1.02567	0.0365683	0.684609	0.872248	0	0
11718736_a_at	PCMTD1	115294	protein-L-isoaspartate (D-aspartate) O-methyltransferase domain containing 1	chr8q11.23	8.65817	8.89354	-1.17721	-0.235377	0.0683917	0.347243	0	0
11748124_a_at	CIRBP	1153	cold inducible RNA binding protein	chr19p13.3	9.67784	9.96404	-1.21942	-0.286198	0.0222498	0.232115	0	0
11724165_s_at	GPR146	115330	G protein-coupled receptor 146	chr7p22.3	8.26477	8.53912	-1.20945	-0.274352	0.0230863	0.235704	0	0
11736880_x_at	FCRL1	115350	Fc receptor-like 1	chr1q21-q22	6.28001	6.40752	-1.09241	-0.127509	0.266548	0.595353	0	0
11740478_a_at	FCRL3	115352	Fc receptor-like 3	chr1q21-q22	6.87245	6.80037	1.05123	0.07208	0.641887	0.850479	0	0
11743610_a_at	LRRC42	115353	leucine rich repeat containing 42	chr1p33-p32.1	10.0504	10.1962	-1.10639	-0.145866	0.141349	0.458942	0	0
11733950_at	GBP4	115361	guanylate binding protein 4	chr1p22.2	7.06723	6.52027	1.461	0.546956	0.0132622	0.19816	0	0
11733439_a_at	GBP5	115362	guanylate binding protein 5	chr1p22.2	6.21069	6.39284	-1.13458	-0.182159	0.215823	0.54552	0	0
11754686_a_at	LRRC56	115399	leucine rich repeat containing 56	chr11p15.5	8.71058	8.47263	1.17932	0.237955	0.0692164	0.348425	0	0
11724843_s_at	CISH	1154	cytokine inducible SH2-containing protein	chr3p21.3	7.06132	7.05042	1.00759	0.0109045	0.911881	0.967751	0	0
11718186_a_at	UHRF2	115426	ubiquitin-like with PHD and ring finger domains 2, E3 ubiquitin protein ligase	chr9p24.1	11.2191	11.1866	1.02277	0.0324747	0.726153	0.890198	0	0
11715580_a_at	TBCB	1155	tubulin folding cofactor B	chr19q13.11-q13.12	11.4491	11.3101	1.10116	0.139031	0.267649	0.596665	0	0
11721865_at	ZNF689	115509	zinc finger protein 689	chr16p11.2	9.86427	10.0274	-1.1197	-0.163111	0.130989	0.445644	0	0
11724172_s_at	FCHO2	115548	FCH domain only 2	chr5q13.2	6.19476	6.03303	1.11863	0.161734	0.171263	0.496048	0	0
11725006_a_at	ARHGEF25	115557	Rho guanine nucleotide exchange factor (GEF) 25	chr12q13.3	8.89682	8.96474	-1.0482	-0.0679176	0.483138	0.759552	0	0
11735159_x_at	ZNF501	115560	zinc finger protein 501	chr3p21.31	7.60547	7.55575	1.03507	0.0497244	0.610768	0.833927	0	0
11726113_a_at	FAM46B	115572	family with sequence similarity 46, member B	chr1p36.11	9.99519	10.1887	-1.14351	-0.193465	0.0940897	0.389936	0	0
11734246_a_at	SLC5A11	115584	solute carrier family 5 (sodium/inositol cotransporter), member 11	chr16p12.1	7.76226	7.85619	-1.06728	-0.0939344	0.471458	0.751932	0	0
11735764_a_at	NOSTRIN	115677	nitric oxide synthase trafficking	chr2q31.1	6.9848	6.92197	1.04451	0.0628234	0.604409	0.830529	0	0
11723399_at	ALPK2	115701	alpha-kinase 2	chr18q21.31	6.72397	6.75378	-1.02088	-0.0298145	0.807783	0.928219	0	0
11755041_x_at	ARHGAP33	115703	Rho GTPase activating protein 33	chr19q13.12	8.13885	8.28198	-1.1043	-0.143126	0.184242	0.511168	0	0
11724929_at	EVI5L	115704	ecotropic viral integration site 5-like	chr19p13.2	8.3611	8.22207	1.10116	0.13903	0.285952	0.613029	0	0
11732290_at	TRMT61A	115708	tRNA methyltransferase 61 homolog A (S. cerevisiae)	chr14q32	8.79487	8.43263	1.28542	0.362242	0.0186299	0.219259	0	0
11737426_a_at	RASGRP4	115727	RAS guanyl releasing protein 4	chr19q13.1	7.65562	7.34572	1.23962	0.309896	0.00880277	0.173155	0	0
11735607_a_at	C12orf56	115749	chromosome 12 open reading frame 56	chr12q14.2	7.17597	6.94343	1.1749	0.232541	0.0720621	0.353312	0	0
11744310_x_at	DIS3L	115752	DIS3 like exosome 3'-5' exoribonuclease	chr15q22.31	10.0051	10.2671	-1.19914	-0.261996	0.103494	0.404196	0	0
11740187_at	ARL11	115761	ADP-ribosylation factor-like 11	chr13q14.2	5.62414	5.6975	-1.05217	-0.0733631	0.562902	0.805874	0	0
11738695_a_at	FANCD2OS	115795	FANCD2 opposite strand	chr3p25.3	5.79046	5.85102	-1.04287	-0.0605579	0.518343	0.779805	0	0
11751767_a_at	CKM	1158	creatine kinase, muscle	chr19q13.32	6.8836	7.25695	-1.29536	-0.373356	0.00436601	0.139901	0	0
11738889_at	IQCD	115811	IQ motif containing D	chr12q24.13	7.9958	7.79961	1.14567	0.196188	0.0745527	0.35712	0	0
11718872_a_at	DHRS1	115817	dehydrogenase/reductase (SDR family) member 1	chr14q12	8.93073	8.96822	-1.02633	-0.0374892	0.737592	0.895839	0	0
11726723_a_at	WDFY2	115825	WD repeat and FYVE domain containing 2	chr13q14.3	8.2602	8.44294	-1.13504	-0.18274	0.127411	0.44102	0	0
11735055_at	RAB3C	115827	RAB3C, member RAS oncogene family	chr5q13	7.13412	7.15311	-1.01325	-0.0189878	0.859744	0.948812	0	0
11738005_at	NXNL1	115861	nucleoredoxin-like 1	chr19p13.11	6.70762	6.66483	1.03011	0.042797	0.619267	0.838897	0	0
11762272_x_at	CKMT1B	1159	creatine kinase, mitochondrial 1B	chr15q15	8.03321	7.80594	1.17062	0.227268	0.307103	0.629258	0	0
11761416_x_at	CTHRC1	115908	collagen triple helix repeat containing 1	chr8q22.3	5.9756	5.98706	-1.00797	-0.0114564	0.90998	0.96712	0	0
11720662_at	TSR3	115939	TSR3, 20S rRNA accumulation, homolog (S. cerevisiae)	chr16p13.3	10.2094	10.001	1.15537	0.208359	0.171031	0.495979	0	0
11727755_a_at	ZNF653	115950	zinc finger protein 653	chr19p13.2	9.52086	9.72672	-1.15338	-0.205862	0.0486518	0.305835	0	0
11723494_a_at	RNF166	115992	ring finger protein 166	chr16q24.3	8.61598	8.53937	1.05454	0.0766095	0.444773	0.735688	0	0
11729962_a_at	ADCYAP1	116	adenylate cyclase activating polypeptide 1 (pituitary)	chr18p11	8.03869	6.5081	2.88904	1.53059	2.66725e-07	0.00119716	1	1
11719876_at	CKMT2	1160	creatine kinase, mitochondrial 2 (sarcomeric)	chr5q13.3	7.05904	7.15407	-1.06809	-0.0950279	0.549616	0.798336	0	0
11748495_a_at	OSR2	116039	odd-skipped related transciption factor 2	chr8q22.2	8.20312	8.21514	-1.00837	-0.0120221	0.898872	0.963172	0	0
11742722_at	LRRC58	116064	leucine rich repeat containing 58	chr3q13.33	9.50682	9.53198	-1.01759	-0.0251582	0.758198	0.904672	0	0
11722499_a_at	LYSMD3	116068	LysM, putative peptidoglycan-binding, domain containing 3	chr5q14.3	6.81698	6.87901	-1.04394	-0.0620338	0.637579	0.848387	0	0
11724106_a_at	BATF2	116071	basic leucine zipper transcription factor, ATF-like 2	chr11q13.1	7.72914	7.44878	1.2145	0.280364	0.107534	0.410989	0	0
11728625_a_at	SLC22A12	116085	solute carrier family 22 (organic anion/urate transporter), member 12	chr11q13.1	7.0494	7.05461	-1.00362	-0.00520858	0.96371	0.9875	0	0
11737071_at	DIRC1	116093	disrupted in renal carcinoma 1	chr2q33	4.95449	4.93939	1.01052	0.0150956	0.900545	0.963855	0	0
11751144_a_at	ERCC8	1161	excision repair cross-complementation group 8	chr5q12.1	6.70013	7.03478	-1.26107	-0.33465	0.0901142	0.382227	0	0
11724363_a_at	FOXP4	116113	forkhead box P4	chr6p21.1	7.03628	6.8824	1.11256	0.153878	0.300853	0.624777	0	0
11724520_a_at	ZNF526	116115	zinc finger protein 526	chr19q13.2	8.92304	8.9814	-1.04129	-0.0583689	0.647623	0.85326	0	0
11729563_a_at	LRRC3B	116135	leucine rich repeat containing 3B	chr3p24	6.17998	6.34222	-1.11902	-0.16224	0.278889	0.606871	0	0
11756252_x_at	KLHDC3	116138	kelch domain containing 3	chr6p21.1	9.90701	9.74211	1.12109	0.164896	0.0797331	0.366603	0	0
11734782_x_at	WDR92	116143	WD repeat domain 92	chr2p14	7.62768	7.30765	1.24836	0.320039	0.0606742	0.33156	0	0
11758846_x_at	NUS1	116150	nuclear undecaprenyl pyrophosphate synthase 1 homolog (S. cerevisiae)	chr6q22.1	8.64324	8.71031	-1.04758	-0.0670643	0.567627	0.808801	0	0
11719476_at	FAM210B	116151	family with sequence similarity 210, member B	chr20q13.2	10.1989	10.4877	-1.22167	-0.288853	0.0518044	0.313442	0	0
11748099_a_at	PHACTR3	116154	phosphatase and actin regulator 3	chr20q13.32-q13.33	7.36466	7.63619	-1.20709	-0.271534	0.0385313	0.281024	0	0
11722505_s_at	CYYR1	116159	cysteine/tyrosine-rich 1	chr21q21.2	8.72189	8.86689	-1.10573	-0.145001	0.725625	0.889972	0	0
11753465_a_at	CMTM5	116173	CKLF-like MARVEL transmembrane domain containing 5	chr14q11.2	7.45254	7.60861	-1.11425	-0.156074	0.340557	0.657682	0	0
11731391_at	TGM7	116179	transglutaminase 7	chr15q15.2	6.91284	6.45824	1.3704	0.454599	0.00485161	0.145265	0	0
11733584_a_at	TM4SF19 /// TM4SF19-TCTEX1D2	116211 /// 100534611	transmembrane 4 L six family member 19 /// TM4SF19-TCTEX1D2 readthrough (NMD candidate)	chr3q /// chr3q29	7.90302	7.88692	1.01122	0.0160944	0.905433	0.965599	0	0
11728318_at	FAM122A	116224	family with sequence similarity 122A	chr9q21.11	8.50741	8.4814	1.0182	0.0260163	0.782347	0.915829	0	0
11728865_at	ZMYND19	116225	zinc finger, MYND-type containing 19	chr9q34.3	11.2118	10.9057	1.23629	0.306013	0.00549044	0.151551	0	0
11739459_a_at	COX20	116228	COX20 cytochrome C oxidase assembly factor	chr1q44	8.29053	8.47503	-1.13642	-0.184498	0.19372	0.522057	0	0
11727562_at	ABHD15	116236	abhydrolase domain containing 15	chr17q11.2	8.97624	8.71695	1.19689	0.259292	0.0315342	0.262189	0	0
11744103_at	TLCD1	116238	TLC domain containing 1	chr17q11.2	11.2146	11.0784	1.099	0.13619	0.237074	0.567068	0	0
11728273_a_at	GINM1	116254	glycoprotein integral membrane 1	chr6q25.1	10.1157	10.1885	-1.05176	-0.0728051	0.511568	0.775924	0	0
11738905_at	MOGAT1	116255	monoacylglycerol O-acyltransferase 1	chr2q36.1	6.31342	6.39378	-1.05728	-0.0803547	0.382099	0.690671	0	0
11740696_a_at	ACSM1	116285	acyl-CoA synthetase medium-chain family member 1	chr16p12.3	7.41247	7.35935	1.0375	0.0531155	0.683306	0.871564	0	0
11758200_x_at	CKS1B	1163	CDC28 protein kinase regulatory subunit 1B	chr1q21.2	12.8359	12.8801	-1.03111	-0.0441923	0.594619	0.825601	0	0
11747584_a_at	C8orf34	116328	chromosome 8 open reading frame 34	chr8q13	5.67691	5.73134	-1.03845	-0.0544363	0.704875	0.880801	0	0
11733689_at	PANX3	116337	pannexin 3	chr11q24.2	5.5154	5.44404	1.05071	0.0713584	0.557132	0.801992	0	0
11728045_at	C5orf55	116349	chromosome 5 open reading frame 55	chr5p15.33	8.39067	8.36918	1.01501	0.0214957	0.853627	0.946638	0	0
11722681_at	RBP7	116362	retinol binding protein 7, cellular	chr1p36.22	9.35726	9.23187	1.0908	0.125387	0.252594	0.582748	0	0
11729677_a_at	SLC26A8	116369	solute carrier family 26 (anion exchanger), member 8	chr6p21	6.15112	6.27007	-1.08595	-0.118953	0.25201	0.582243	0	0
11739166_a_at	LYPD1	116372	LY6/PLAUR domain containing 1	chr2q21.2	9.51498	9.36077	1.11281	0.154205	0.123731	0.43572	0	0
11738383_a_at	IL22RA2	116379	interleukin 22 receptor, alpha 2	chr6q23.3	5.67889	5.40332	1.21047	0.275568	0.0475116	0.30361	0	0
11753856_a_at	CKS2	1164	CDC28 protein kinase regulatory subunit 2	chr9q22	12.4948	12.5698	-1.05336	-0.0749945	0.422245	0.719646	0	0
11735330_a_at	ZNF837	116412	zinc finger protein 837	chr19q13.43	7.32823	7.39471	-1.04716	-0.0664784	0.445457	0.736036	0	0
11725403_at	TM4SF18	116441	transmembrane 4 L six family member 18	chr3q25.1	5.66297	5.66977	-1.00473	-0.00680312	0.966181	0.988272	0	0
11728849_at	RAB39B	116442	RAB39B, member RAS oncogene family	chrXq28	7.86971	8.10475	-1.17694	-0.235039	0.0308018	0.260067	0	0
11732763_at	GRIN3A	116443	glutamate receptor, ionotropic, N-methyl-D-aspartate 3A	chr9q31.1	5.66366	5.87248	-1.15575	-0.208825	0.054483	0.318988	0	0
11737609_at	GRIN3B	116444	glutamate receptor, ionotropic, N-methyl-D-aspartate 3B	chr19p13.3	7.5153	7.77979	-1.20121	-0.26449	0.0566913	0.323486	0	0
11762043_a_at	TOP1MT	116447	topoisomerase (DNA) I, mitochondrial	chr8q24.3	7.42282	7.37869	1.03106	0.0441301	0.7255	0.889901	0	0
11750501_x_at	CLNK	116449	cytokine-dependent hematopoietic cell linker	chr4p16.1	8.04114	8.4141	-1.29501	-0.372965	0.0263309	0.248408	0	0
11720555_a_at	TSEN15	116461	TSEN15 tRNA splicing endonuclease subunit	chr1q25	8.91356	8.97565	-1.04397	-0.0620858	0.720159	0.88759	0	0
11739154_at	FAM129A	116496	family with sequence similarity 129, member A	chr1q25	8.63267	8.56412	1.04867	0.0685549	0.565964	0.807898	0	0
11741404_at	MAS1L	116511	MAS1 proto-oncogene like, G protein-coupled receptor	chr6p22.1	7.23301	6.84897	1.30499	0.38404	0.0369149	0.276961	0	0
11735954_at	MRGPRD	116512	MAS-related GPR, member D	chr11q13.3	6.90062	6.89481	1.00404	0.00581207	0.966824	0.988528	0	0
11756672_a_at	APOA5	116519	apolipoprotein A-V	chr11q23	6.13364	6.19646	-1.0445	-0.0628174	0.716036	0.885752	0	0
11735920_at	MRGPRE	116534	MAS-related GPR, member E	chr11p15.4	8.21188	8.22728	-1.01073	-0.0153973	0.891614	0.960692	0	0
11721247_a_at	MRGPRF	116535	MAS-related GPR, member F	chr11q13.3	5.24695	5.29242	-1.03202	-0.045473	0.666037	0.862575	0	0
11718499_at	MRPL54	116541	mitochondrial ribosomal protein L54	chr19p13.3	11.1041	10.9326	1.12621	0.17147	0.116287	0.424781	0	0
11737227_at	PPP1R27	116729	protein phosphatase 1, regulatory subunit 27	chr17q25.3	6.61362	6.80379	-1.1409	-0.190173	0.157271	0.479575	0	0
11728348_a_at	RPL39L	116832	ribosomal protein L39-like	chr3q27	10.8797	10.8056	1.05268	0.0740604	0.470299	0.751443	0	0
11727137_a_at	HSPA12B	116835	heat shock 70kD protein 12B	chr20p13	7.24657	7.4436	-1.14633	-0.197028	0.320158	0.640913	0	0
11734946_a_at	CNTROB	116840	centrobin, centrosomal BRCA2 interacting protein	chr17p13.1	10.0534	10.1885	-1.09821	-0.135147	0.144254	0.462559	0	0
11744621_s_at	LOC100130093 /// SNAP47	116841 /// 100130093	uncharacterized LOC100130093 /// synaptosomal-associated protein, 47kDa	chr1q42.13	11.3214	11.1468	1.1286	0.174539	0.106867	0.41	0	0
11736536_a_at	LEAP2	116842	liver expressed antimicrobial peptide 2	chr5q31.1	7.89955	8.06376	-1.12055	-0.164207	0.267821	0.596942	0	0
11758075_s_at	SLC18B1	116843	solute carrier family 18, subfamily B, member 1	chr6q22.3-q23.3	8.88258	8.86848	1.00982	0.0140938	0.945196	0.98028	0	0
11725368_at	LRG1	116844	leucine-rich alpha-2-glycoprotein 1	chr19p13.3	7.23715	7.08137	1.11403	0.155789	0.264022	0.593079	0	0
11752134_a_at	MED12L	116931	mediator complex subunit 12-like	chr3q25.1	8.99889	8.83516	1.12019	0.163737	0.197764	0.526135	0	0
11744962_a_at	ART5	116969	ADP-ribosyltransferase 5	chr11p15.4	8.05228	8.08105	-1.02014	-0.0287674	0.799063	0.923368	0	0
11743552_a_at	ACAP3	116983	ArfGAP with coiled-coil, ankyrin repeat and PH domains 3	---	9.30297	9.45276	-1.10941	-0.149792	0.122153	0.433008	0	0
11730207_at	ARAP2 /// LOC101928667	116984 /// 101928667	ArfGAP with RhoGAP domain, ankyrin repeat and PH domain 2 /// uncharacterized LOC101928667	chr4p14	7.50443	6.96846	1.44992	0.535977	0.000658748	0.0700037	0	0
11719038_a_at	ARAP1	116985	ArfGAP with RhoGAP domain, ankyrin repeat and PH domain 1	chr11q13.4	8.80896	8.87638	-1.04784	-0.0674239	0.591794	0.823533	0	0
11737018_a_at	AGAP2	116986	ArfGAP with GTPase domain, ankyrin repeat and PH domain 2	chr12q14.1	9.33748	9.43741	-1.07172	-0.0999286	0.436935	0.729461	0	0
11740492_a_at	AGAP1	116987	ArfGAP with GTPase domain, ankyrin repeat and PH domain 1	chr2q37	10.5412	9.87665	1.58503	0.664511	0.00293381	0.120606	0	0
11741766_a_at	AGAP3	116988	ArfGAP with GTPase domain, ankyrin repeat and PH domain 3	chr7q36.1	9.44313	9.3675	1.05382	0.075627	0.595308	0.825822	0	0
11759188_at	ADCYAP1R1	117	adenylate cyclase activating polypeptide 1 (pituitary) receptor type I	chr7p14	7.17514	7.27452	-1.07131	-0.0993803	0.539596	0.792657	0	0
11721276_s_at	TADA1	117143	transcriptional adaptor 1	chr1q24.1	8.82577	8.97866	-1.11179	-0.15289	0.194241	0.522616	0	0
11731807_at	CATSPER1	117144	cation channel, sperm associated 1	chr11q12.1	7.70999	7.72024	-1.00713	-0.0102465	0.922767	0.971842	0	0
11758326_s_at	THEM4	117145	thioesterase superfamily member 4	chr1q21	8.01894	7.7943	1.16849	0.224642	0.0714893	0.352434	0	0
11760545_a_at	DACH2	117154	dachshund family transcription factor 2	chrXq21.3	5.31508	5.78791	-1.38783	-0.472833	0.00314094	0.123704	0	0
11754818_a_at	CATSPER2 /// LOC101930343	117155 /// 101930343	cation channel, sperm associated 2 /// uncharacterized LOC101930343	chr15q15.3	8.44111	8.03538	1.32476	0.405734	0.17567	0.501253	0	0
11725436_a_at	SCGB3A2	117156	secretoglobin, family 3A, member 2	chr5q32	5.83979	6.0009	-1.11814	-0.161102	0.360593	0.674261	0	0
11749207_a_at	SH2D1B	117157	SH2 domain containing 1B	chr1q23.3	5.65947	5.5858	1.05239	0.073672	0.428986	0.724245	0	0
11751775_a_at	DCD	117159	dermcidin	chr12q13.1	6.04865	6.02684	1.01523	0.0218078	0.8306	0.93757	0	0
11736943_at	WFIKKN1	117166	WAP, follistatin/kazal, immunoglobulin, kunitz and netrin domain containing 1	chr16p13.3	8.43224	8.55315	-1.08742	-0.120906	0.23416	0.564366	0	0
11728831_a_at	RAB3IP	117177	RAB3A interacting protein	chr12q15	9.73887	9.74229	-1.00238	-0.00342427	0.978966	0.992461	0	0
11738142_a_at	SSX2IP	117178	synovial sarcoma, X breakpoint 2 interacting protein	chr1p22.3	7.845	7.70495	1.10195	0.140054	0.19048	0.518377	0	0
11738137_at	MRGPRX2	117194	MAS-related GPR, member X2	chr11p15.1	5.14395	5.02474	1.08614	0.119212	0.192859	0.521221	0	0
11738052_at	MRGPRX3	117195	MAS-related GPR, member X3	chr11p15.1	6.76673	6.98934	-1.16684	-0.222608	0.133883	0.449451	0	0
11735850_at	MRGPRX4	117196	MAS-related GPR, member X4	chr11p15.1	6.53564	6.5998	-1.04547	-0.0641525	0.516669	0.779069	0	0
11757608_a_at	HRASLS5	117245	HRAS-like suppressor family, member 5	chr11q13.2	8.36417	7.99996	1.28717	0.364206	0.478099	0.756318	0	0
11719034_a_at	FTSJ3	117246	FtsJ homolog 3 (E. coli)	chr17q23.3	12.5054	12.1529	1.27675	0.352471	0.00679621	0.160511	0	0
11727633_at	SLC16A10	117247	solute carrier family 16 (aromatic amino acid transporter), member 10	chr6q21-q22	9.79693	9.45825	1.2646	0.338679	0.00619485	0.156127	0	0
11726078_a_at	GALNT15	117248	polypeptide N-acetylgalactosaminyltransferase 15	chr3p25.1	7.58519	7.47618	1.07849	0.109014	0.517464	0.779334	0	0
11730620_a_at	IP6K3	117283	inositol hexakisphosphate kinase 3	chr6p21.31	5.92203	5.95022	-1.01973	-0.0281845	0.753225	0.902381	0	0
11740527_at	DEFB118	117285	defensin, beta 118	chr20q11.21	7.48204	7.54632	-1.04556	-0.0642768	0.717819	0.886501	0	0
11753783_a_at	CIB3	117286	calcium and integrin binding family member 3	chr19p13.12	9.5979	9.4577	1.10206	0.140206	0.166021	0.489592	0	0
11741660_a_at	TAGAP	117289	T-cell activation RhoGTPase activating protein	chr6q25.3	6.27034	6.25394	1.01143	0.0163946	0.898781	0.963157	0	0
11760517_at	AP2M1	1173	adaptor-related protein complex 2, mu 1 subunit	chr3q28	7.54167	7.63756	-1.06872	-0.0958881	0.469525	0.751091	0	0
11745357_x_at	AP1S1	1174	adaptor-related protein complex 1, sigma 1 subunit	chr7q22.1	6.70667	6.86394	-1.11518	-0.157273	0.114168	0.421482	0	0
11755456_a_at	AP2S1	1175	adaptor-related protein complex 2, sigma 1 subunit	chr19q13.2-q13.3	11.9871	11.9544	1.02291	0.0326757	0.69988	0.878534	0	0
11738343_a_at	TMC1	117531	transmembrane channel-like 1	chr9q21.12	5.68676	5.70292	-1.01127	-0.0161623	0.856014	0.947504	0	0
11761966_x_at	TMC2	117532	transmembrane channel-like 2	chr20p13	7.47998	6.6622	1.76268	0.817774	0.00183054	0.102012	0	0
11756034_a_at	RLN3	117579	relaxin 3	chr19p13.2	5.8774	5.87371	1.00256	0.0036919	0.975545	0.991307	0	0
11759871_at	TWIST2	117581	twist family bHLH transcription factor 2	chr2q37.3	8.10642	8.30218	-1.14533	-0.195762	0.0619047	0.334189	0	0
11738184_a_at	PARD3B	117583	par-3 family cell polarity regulator beta	chr2q33.3	8.01294	8.13332	-1.08702	-0.120383	0.3109	0.631991	0	0
11723116_a_at	RAD51L3-RFFL /// RFFL	117584 /// 100529207	RAD51L3-RFFL readthrough /// ring finger and FYVE-like domain containing E3 ubiquitin protein ligase	chr17q /// chr17q12	10.3888	10.2269	1.11878	0.161921	0.171684	0.496519	0	0
11742902_s_at	AP3S1	1176	adaptor-related protein complex 3, sigma 1 subunit	chr5q22	12.1512	12.1749	-1.01655	-0.0236743	0.819444	0.933101	0	0
11736663_s_at	ZNF354B	117608	zinc finger protein 354B	chr5q35.3	9.35852	9.31651	1.02955	0.0420177	0.649815	0.854217	0	0
11727473_at	CLC	1178	Charcot-Leyden crystal galectin	chr19q13.1	7.33618	7.12637	1.15654	0.209814	0.582529	0.817644	0	0
11725277_a_at	TRIM6	117854	tripartite motif containing 6	chr11p15.4	7.95428	7.85555	1.07083	0.0987285	0.283795	0.610924	0	0
11728746_a_at	CLCA1	1179	chloride channel accessory 1	chr1p22.3	6.80736	6.67135	1.09886	0.136002	0.221149	0.55108	0	0
11716517_x_at	ADD1	118	adducin 1 (alpha)	chr4p16.3	11.1777	11.2695	-1.06574	-0.0918595	0.304983	0.627696	0	0
11755840_a_at	CLCN1	1180	chloride channel, voltage-sensitive 1	chr7q35	6.00324	6.11958	-1.08398	-0.116343	0.247478	0.577952	0	0
11761347_at	CLCN2	1181	chloride channel, voltage-sensitive 2	chr3q27.1	6.49362	6.64133	-1.10781	-0.147709	0.280924	0.608621	0	0
11739586_a_at	CLCN3	1182	chloride channel, voltage-sensitive 3	chr4q33	10.2404	10.7266	-1.40075	-0.486198	0.00425907	0.138629	0	0
11729622_at	CLCN4	1183	chloride channel, voltage-sensitive 4	chrXp22.3	8.64017	8.96957	-1.2565	-0.329406	0.0145081	0.204755	0	0
11719164_a_at	CLCN5	1184	chloride channel, voltage-sensitive 5	chrXp11.23-p11.22	8.73778	8.83527	-1.06991	-0.097485	0.337201	0.65498	0	0
11745614_x_at	LINC00161	118421	long intergenic non-protein coding RNA 161	chr21q21.3	7.08024	6.95021	1.09431	0.130023	0.335441	0.653283	0	0
11729617_a_at	UBE2J2	118424	ubiquitin-conjugating enzyme E2, J2	chr1p36.33	11.898	12.126	-1.17121	-0.228001	0.0636145	0.337863	0	0
11744496_at	PCAT4	118425	prostate cancer associated transcript 4 (non-protein coding)	chr4q21.1	5.21531	5.29096	-1.05383	-0.0756449	0.564125	0.80672	0	0
11725118_a_at	LOH12CR1	118426	loss of heterozygosity, 12, chromosomal region 1	chr12p12	8.79073	8.58629	1.15224	0.204435	0.157331	0.479578	0	0
11748426_a_at	OLFM3	118427	olfactomedin 3	chr1p22	6.50748	6.77596	-1.20454	-0.26848	0.107679	0.411256	0	0
11749856_a_at	ANTXR2	118429	anthrax toxin receptor 2	chr4q21.21	9.32555	9.18932	1.09903	0.136237	0.194384	0.522744	0	0
11731021_a_at	MUCL1	118430	mucin-like 1	chr12q	5.89831	5.7874	1.07991	0.110907	0.394558	0.699563	0	0
11740505_at	GPR62	118442	G protein-coupled receptor 62	chr3p21.1	7.76101	7.83875	-1.05536	-0.0777325	0.463373	0.746782	0	0
11741841_a_at	C10orf71	118461	chromosome 10 open reading frame 71	chr10q11.23	6.39701	6.42582	-1.02017	-0.0288165	0.79383	0.921259	0	0
11753654_a_at	PRAP1 /// ZNF511	118471 /// 118472	proline-rich acidic protein 1 /// zinc finger protein 511	chr10q26.3	8.08088	8.26784	-1.13836	-0.186954	0.205821	0.534895	0	0
11760249_at	ZNF511	118472	zinc finger protein 511	chr10q26.3	7.40508	7.21257	1.14275	0.192509	0.317471	0.638402	0	0
11724564_a_at	CHCHD1	118487	coiled-coil-helix-coiled-coil-helix domain containing 1	chr10q22.2	11.5352	11.1776	1.28133	0.357638	0.0151545	0.206374	0	0
11732537_x_at	MSS51	118490	MSS51 mitochondrial translational activator	chr10q22.2	5.82649	5.81257	1.00969	0.0139167	0.878601	0.95625	0	0
11743239_a_at	CLCN6	1185	chloride channel, voltage-sensitive 6	chr1p36	9.07555	9.2369	-1.11833	-0.161344	0.228089	0.557983	0	0
11719181_a_at	CLCN7	1186	chloride channel, voltage-sensitive 7	chr16p13	9.48339	9.63539	-1.11111	-0.152	0.270669	0.599413	0	0
11733430_a_at	C10orf90	118611	chromosome 10 open reading frame 90	chr10q26.2	7.7884	7.76891	1.0136	0.0194852	0.910219	0.967207	0	0
11732869_at	BTBD16	118663	BTB (POZ) domain containing 16	chr10q26.13	7.05266	7.30365	-1.19002	-0.250987	0.217318	0.547022	0	0
11733719_at	FAM24A	118670	family with sequence similarity 24, member A	chr10q26.13	5.39723	5.54003	-1.10405	-0.142809	0.111314	0.417113	0	0
11734060_s_at	PSTK	118672	phosphoseryl-tRNA kinase	chr10q26.13	7.94509	7.76042	1.13656	0.184668	0.307319	0.629344	0	0
11729936_a_at	CLCNKA	1187	chloride channel, voltage-sensitive Ka	chr1p36	8.19841	8.22381	-1.01776	-0.0254015	0.76559	0.907946	0	0
11754402_a_at	ZNF488	118738	zinc finger protein 488	chr10q11.22	7.49509	7.39411	1.0725	0.100983	0.412789	0.713444	0	0
11719029_at	PIK3AP1	118788	phosphoinositide-3-kinase adaptor protein 1	chr10q24.1	7.39102	7.23756	1.11224	0.153464	0.374327	0.684365	0	0
11755348_x_at	CLCNKB	1188	chloride channel, voltage-sensitive Kb	chr1p36	8.80295	8.99641	-1.1435	-0.193459	0.0504259	0.310118	0	0
11744672_a_at	MORN4	118812	MORN repeat containing 4	chr10q24.2	8.40769	8.43653	-1.0202	-0.0288478	0.87183	0.953802	0	0
11738249_a_at	ZFYVE27	118813	zinc finger, FYVE domain containing 27	chr10q24.2	6.98925	7.19721	-1.15505	-0.207954	0.268177	0.597249	0	0
11735573_at	MMP21	118856	matrix metallopeptidase 21	chr10q26.13	6.66233	6.78988	-1.09244	-0.127554	0.432076	0.726041	0	0
11720130_x_at	COMTD1	118881	catechol-O-methyltransferase domain containing 1	chr10q22.2	11.1764	11.3078	-1.09542	-0.13149	0.27784	0.606029	0	0
11724015_at	FRA10AC1	118924	fragile site, folic acid type, rare, fra(10)(q23.3) or fra(10)(q24.2) candidate 1	chr10q23.33	5.80556	6.07301	-1.20368	-0.267456	0.0241967	0.2413	0	0
11732424_at	ANKRD22	118932	ankyrin repeat domain 22	chr10q23.31	6.44038	6.45432	-1.00971	-0.0139423	0.909424	0.966987	0	0
11756286_a_at	SFXN2	118980	sideroflexin 2	chr10q24.32	10.3712	10.3865	-1.01066	-0.0153018	0.872009	0.953835	0	0
11726386_at	PDZD8	118987	PDZ domain containing 8	chr10q26.12	10.7423	10.5326	1.15642	0.20967	0.0547627	0.319799	0	0
11760876_at	ADD2	119	adducin 2 (beta)	chr2p13.3	6.52202	6.58278	-1.04301	-0.0607548	0.619655	0.839228	0	0
11726199_x_at	AGAP4 /// AGAP7P /// LOC101060581	119016 /// 653268 /// 101060581	ArfGAP with GTPase domain, ankyrin repeat and PH domain 4 /// ArfGAP with GTPase domain, ankyrin repeat and PH domain 7, pseudogene /// arf-GAP with GTPase, ANK repeat and PH domain-containing protein 4-like	chr10q11.22 /// chr10q11.23	10.9774	11.1442	-1.12256	-0.166788	0.262432	0.5916	0	0
11736055_at	C10orf32	119032	chromosome 10 open reading frame 32	chr10q24.32	7.62644	7.83901	-1.15876	-0.212578	0.0890672	0.380598	0	0
11715851_s_at	CLU	1191	clusterin	chr8p21-p12	6.37588	6.26132	1.08265	0.114565	0.530678	0.786759	0	0
11734784_a_at	CLIC2	1193	chloride intracellular channel 2	chrXq28	6.92601	7.38912	-1.37851	-0.463108	0.0267578	0.249672	0	0
11762176_at	AGAP11 /// AGAP11 /// RP11-96C23.14	119385	Homo sapiens ankyrin repeat and GTPase domain Arf GTPase activating protein 11 (AGAP11), mRNA. /// ankyrin repeat and GTPase domain Arf GTPase activating protein 11 /// ---	chr10q23.2	10.0659	10.1468	-1.05771	-0.0809503	0.369852	0.680974	0	0
11762281_at	GSTO2	119391	glutathione S-transferase omega 2	chr10q25.1	6.21118	6.42634	-1.16083	-0.21516	0.045436	0.298227	0	0
11740064_a_at	SFR1	119392	SWI5-dependent recombination repair 1	chr10q25.1	9.15186	9.19422	-1.0298	-0.0423656	0.620559	0.839558	0	0
11740796_at	CALHM3	119395	calcium homeostasis modulator 3	chr10q24.33	6.63732	6.69453	-1.04046	-0.0572178	0.551085	0.799073	0	0
11754433_a_at	CLRN3	119467	clarin 3	chr10q26.2	7.88321	7.93496	-1.03652	-0.051745	0.774779	0.912248	0	0
11716325_a_at	CLK1	1195	CDC-like kinase 1	chr2q33	11.4683	11.6804	-1.15838	-0.212106	0.0479249	0.304067	0	0
11729130_at	ANAPC16	119504	anaphase promoting complex subunit 16	chr10q22.1	9.1787	9.58138	-1.32196	-0.402677	0.00163995	0.0977868	0	0
11740565_at	PNLIPRP3	119548	pancreatic lipase-related protein 3	chr10q25.3	6.21924	6.32959	-1.0795	-0.110357	0.506027	0.773177	0	0
11751291_a_at	SFXN4	119559	sideroflexin 4	chr10q26.11	11.8389	11.2699	1.48345	0.568961	0.000938698	0.0797683	0	0
11719536_at	CPXM2	119587	carboxypeptidase X (M14 family), member 2	chr10q26.13	5.63563	5.51806	1.08491	0.117571	0.321275	0.64164	0	0
11719495_a_at	CLK2	1196	CDC-like kinase 2	chr1q21	10.4878	10.5687	-1.05765	-0.0808682	0.387883	0.694591	0	0
11742540_at	OR52E2	119678	olfactory receptor, family 52, subfamily E, member 2	chr11p15.4	8.13055	8.2549	-1.09001	-0.124347	0.680556	0.870031	0	0
11742605_at	OR52J3	119679	olfactory receptor, family 52, subfamily J, member 3	chr11p15.4	8.80454	9.31112	-1.42069	-0.506588	0.392113	0.697287	0	0
11742565_at	OR51L1	119682	olfactory receptor, family 51, subfamily L, member 1	chr11p15.4	8.4175	8.6874	-1.20572	-0.269898	0.394103	0.699138	0	0
11738734_at	OR51A7	119687	olfactory receptor, family 51, subfamily A, member 7	chr11p15.4	5.75556	5.74308	1.00869	0.0124854	0.951186	0.983018	0	0
11738700_at	OR51S1	119692	olfactory receptor, family 51, subfamily S, member 1	chr11p15.4	7.37849	7.52669	-1.10818	-0.148194	0.599069	0.827787	0	0
11742323_at	OR51F2	119694	olfactory receptor, family 51, subfamily F, member 2	chr11p15.4	7.71448	8.35317	-1.55692	-0.638692	0.118394	0.427802	0	0
11742506_at	OR52R1	119695	olfactory receptor, family 52, subfamily R, member 1	chr11p15.4	8.57826	9.11124	-1.44692	-0.532985	0.042828	0.291655	0	0
11762314_a_at	C11orf74	119710	chromosome 11 open reading frame 74	chr11p12	8.81478	8.95564	-1.10256	-0.140855	0.130842	0.44545	0	0
11742619_at	OR4C46	119749	olfactory receptor, family 4, subfamily C, member 46	chr11p11.12	8.7658	9.2738	-1.42208	-0.508002	0.366681	0.678321	0	0
11738753_at	OR4X2	119764	olfactory receptor, family 4, subfamily X, member 2	chr11p11.2	6.39716	6.57242	-1.12917	-0.17526	0.0710627	0.351764	0	0
11742620_at	OR4B1	119765	olfactory receptor, family 4, subfamily B, member 1	chr11p11.2	7.56118	7.50146	1.04226	0.0597151	0.874592	0.954571	0	0
11742558_at	OR52M1	119772	olfactory receptor, family 52, subfamily M, member 1	chr11p15.4	8.47824	8.52278	-1.03135	-0.0445362	0.924845	0.972409	0	0
11738713_x_at	OR52K2	119774	olfactory receptor, family 52, subfamily K, member 2	chr11p15.4	7.62462	7.78784	-1.11979	-0.163223	0.171307	0.496048	0	0
11756190_a_at	CLK3	1198	CDC-like kinase 3	chr15q24	11.5219	11.7556	-1.17589	-0.233751	0.0760631	0.359593	0	0
11716491_s_at	SERPINA3	12	serpin peptidase inhibitor, clade A (alpha-1 antiproteinase, antitrypsin), member 3	chr14q32.1	7.6505	7.51701	1.09694	0.133485	0.375766	0.6857	0	0
11717347_s_at	ADD3	120	adducin 3 (gamma)	chr10q25.2	6.63451	6.82068	-1.13774	-0.186168	0.190752	0.518792	0	0
11753248_a_at	TPP1	1200	tripeptidyl peptidase I	chr11p15	10.4456	10.5703	-1.09026	-0.124669	0.276098	0.604276	0	0
11738497_at	OR5P2	120065	olfactory receptor, family 5, subfamily P, member 2	chr11p15.4	5.9232	6.21952	-1.22801	-0.296321	0.281331	0.608854	0	0
11738927_at	OR5P3	120066	olfactory receptor, family 5, subfamily P, member 3	chr11p15.4	8.76298	8.80737	-1.03125	-0.0443936	0.936898	0.977214	0	0
11721723_a_at	GYLTL1B	120071	glycosyltransferase-like 1B	chr11p11.2	5.83116	5.99419	-1.11964	-0.163032	0.153312	0.473999	0	0
11747786_x_at	CLN3	1201	ceroid-lipofuscinosis, neuronal 3	chr16p12.1	9.22403	9.18753	1.02562	0.036498	0.68064	0.870031	0	0
11743090_a_at	SLC36A4	120103	solute carrier family 36 (proton/amino acid symporter), member 4	chr11q21	9.89066	9.96352	-1.0518	-0.0728577	0.592731	0.824231	0	0
11744195_at	FAT3	120114	FAT atypical cadherin 3	chr11q14.3	10.005	10.0231	-1.01262	-0.018089	0.874768	0.954629	0	0
11735870_x_at	TRIM64 /// TRIM64B /// TRIM64C	120146 /// 642446 /// 646754	tripartite motif containing 64 /// tripartite motif containing 64B /// tripartite motif containing 64C	chr11p11.12 /// chr11q14.3	5.83783	5.73446	1.07428	0.103366	0.260484	0.589854	0	0
11725451_at	TMEM45B	120224	transmembrane protein 45B	chr11q24.3	7.5291	7.33121	1.14702	0.197889	0.144137	0.462559	0	0
11722910_s_at	CYP2R1	120227	cytochrome P450, family 2, subfamily R, polypeptide 1	chr11p15.2	10.2791	10.3302	-1.03605	-0.0510923	0.618518	0.838435	0	0
11743244_at	DBX1	120237	developing brain homeobox 1	chr11p15.1	8.72366	8.74548	-1.01524	-0.021824	0.88457	0.958348	0	0
11719821_a_at	CLN5	1203	ceroid-lipofuscinosis, neuronal 5	chr13q21.1-q32	8.33487	8.35592	-1.01469	-0.0210429	0.895672	0.962165	0	0
11741221_a_at	COLCA2	120376	colorectal cancer associated 2	chr11q23.1	7.73675	7.78894	-1.03684	-0.0521961	0.754882	0.903085	0	0
11735530_a_at	PIH1D2	120379	PIH1 domain containing 2	chr11q23.1	6.48809	6.41916	1.04894	0.0689297	0.625693	0.841685	0	0
11755195_a_at	NXPE1	120400	neurexophilin and PC-esterase domain family, member 1	chr11q23.2	5.38252	5.58088	-1.14739	-0.198359	0.0583964	0.326721	0	0
11763568_a_at	NXPE2	120406	neurexophilin and PC-esterase domain family, member 2	chr11q23.3	6.78117	6.75381	1.01915	0.0273594	0.806652	0.927491	0	0
11730996_a_at	AMICA1	120425	adhesion molecule, interacts with CXADR antigen 1	chr11q23.3	6.27416	6.20808	1.04687	0.0660789	0.493927	0.765704	0	0
11762544_at	DNAJC24	120526	DnaJ (Hsp40) homolog, subfamily C, member 24	chr11p13	7.51822	7.79469	-1.21123	-0.27647	0.192092	0.520065	0	0
11739213_a_at	ARL14EP	120534	ADP-ribosylation factor-like 14 effector protein	chr11p14.1	10.0872	10.2528	-1.12157	-0.165519	0.0800931	0.367245	0	0
11738759_at	OR8I2	120586	olfactory receptor, family 8, subfamily I, member 2	chr11q12.1	6.9577	7.46614	-1.42252	-0.508446	0.0236633	0.238807	0	0
11720614_s_at	CLNS1A	1207	chloride channel, nucleotide-sensitive, 1A	chr11q13.5-q14	11.7201	11.5114	1.1556	0.208642	0.0340601	0.269094	0	0
11738561_at	OR2D3	120775	olfactory receptor, family 2, subfamily D, member 3	chr11p15.4	6.72019	7.23908	-1.43285	-0.518891	0.00691592	0.160831	0	0
11742335_at	OR2D2	120776	olfactory receptor, family 2, subfamily D, member 2	chr11p15.4	7.27277	7.47869	-1.15342	-0.20592	0.379762	0.688919	0	0
11742334_at	OR52W1	120787	olfactory receptor, family 52, subfamily W, member 1	chr11p15.4	8.10945	8.42709	-1.24629	-0.317638	0.0387154	0.281656	0	0
11742313_at	OR56A4	120793	olfactory receptor, family 56, subfamily A, member 4	chr11p15.4	7.41309	7.59847	-1.13712	-0.185386	0.0685472	0.347243	0	0
11738709_at	OR56A1	120796	olfactory receptor, family 56, subfamily A, member 1	chr11p15.4	7.5203	7.67777	-1.11533	-0.157474	0.650215	0.854272	0	0
11756455_a_at	CLPS	1208	colipase, pancreatic	chr6p21.31	5.73332	5.60181	1.09544	0.131508	0.31369	0.634734	0	0
11755999_a_at	DEPDC4	120863	DEP domain containing 4	chr12q23.1	6.34117	6.31283	1.01984	0.0283364	0.742789	0.89844	0	0
11735295_a_at	LRRK2	120892	leucine-rich repeat kinase 2	chr12q12	5.89542	6.64723	-1.68391	-0.751818	0.00490882	0.145999	0	0
11716297_a_at	CLPTM1	1209	cleft lip and palate associated transmembrane protein 1	chr19q13.3	6.9114	6.96532	-1.03808	-0.0539157	0.819089	0.932981	0	0
11735313_at	CCDC38	120935	coiled-coil domain containing 38	chr12q23.1	6.22745	6.35109	-1.08948	-0.12364	0.335455	0.653284	0	0
11745046_a_at	TMEM52B	120939	transmembrane protein 52B	chr12p13.2	5.43434	5.53345	-1.07111	-0.0991063	0.326779	0.645762	0	0
11735648_a_at	FAM186A	121006	family with sequence similarity 186, member A	chr12q13.12	7.28167	7.26297	1.01304	0.0186965	0.9135	0.968087	0	0
11723719_at	C12orf45	121053	chromosome 12 open reading frame 45	chr12q23.3	10.2415	9.99679	1.18483	0.244681	0.0272912	0.25101	0	0
11742501_a_at	CLTA	1211	clathrin, light chain A	chr9p13	7.51659	7.77559	-1.19665	-0.259001	0.0112633	0.189009	0	0
11742372_at	OR10P1	121130	olfactory receptor, family 10, subfamily P, member 1	chr12q13.2	5.88496	5.66129	1.1677	0.223669	0.0453773	0.298044	0	0
11734975_a_at	CLTB	1212	clathrin, light chain B	chr5q35	11.6183	11.7389	-1.08718	-0.120584	0.323295	0.643436	0	0
11737285_at	SDR9C7	121214	short chain dehydrogenase/reductase family 9C, member 7	chr12q13.3	7.31181	7.39419	-1.05876	-0.0823723	0.533466	0.788689	0	0
11724098_x_at	LRIG3	121227	leucine-rich repeats and immunoglobulin-like domains 3	chr12q14.1	7.9567	7.95803	-1.00092	-0.00132185	0.990793	0.996566	0	0
11733681_a_at	TMEM132D	121256	transmembrane protein 132D	chr12q24.33	7.17241	6.93385	1.17981	0.238554	0.281354	0.608854	0	0
11723178_s_at	SLC15A4	121260	solute carrier family 15 (oligopeptide transporter), member 4	chr12q24.32	10.4622	10.4899	-1.01939	-0.0277126	0.759121	0.905079	0	0
11731613_a_at	RHEBL1	121268	Ras homolog enriched in brain like 1	chr12q13.12	7.00789	7.08614	-1.05574	-0.0782489	0.655107	0.85714	0	0
11738101_a_at	C12orf54	121273	chromosome 12 open reading frame 54	chr12q13.11	6.89448	6.91314	-1.01301	-0.0186546	0.877868	0.955914	0	0
11749514_a_at	ZNF641	121274	zinc finger protein 641	chr12q13.11	7.38345	7.06478	1.24718	0.318668	0.0884159	0.379454	0	0
11737643_at	OR10AD1	121275	olfactory receptor, family 10, subfamily AD, member 1	chr12q13.11	7.14092	7.03804	1.07392	0.102881	0.371562	0.682393	0	0
11738465_at	TPH2	121278	tryptophan hydroxylase 2	chr12q21.1	6.48368	6.61062	-1.09197	-0.126933	0.351033	0.666267	0	0
11739027_at	CLTC	1213	clathrin, heavy chain (Hc)	chr17q23.1	7.86058	7.85023	1.0072	0.0103539	0.92175	0.971555	0	0
11730645_a_at	SP7	121340	Sp7 transcription factor	chr12q13.13	7.33634	7.43953	-1.07415	-0.103191	0.434942	0.728087	0	0
11723485_at	GTSF1	121355	gametocyte specific factor 1	chr12q13.13	7.11508	7.27083	-1.11399	-0.155742	0.30616	0.628794	0	0
11742563_at	OR10A7	121364	olfactory receptor, family 10, subfamily A, member 7	chr12q13.2	7.16197	7.23252	-1.05012	-0.0705474	0.788305	0.918793	0	0
11730599_at	KRT74	121391	keratin 74	chr12q13.13	7.0527	6.99674	1.03955	0.0559603	0.687791	0.873421	0	0
11740287_a_at	NEDD1	121441	neural precursor cell expressed, developmentally down-regulated 1	chr12q23.1	8.66152	8.86764	-1.15358	-0.206123	0.170629	0.495363	0	0
11758567_s_at	IKBIP	121457	IKBKB interacting protein	chr12q23.1	9.97996	9.86998	1.07921	0.109979	0.469856	0.751245	0	0
11732714_a_at	CMA1	1215	chymase 1, mast cell	chr14q11.2	5.94073	6.21495	-1.20934	-0.274218	0.0338107	0.268417	0	0
11741794_s_at	HIST1H4A /// HIST1H4B /// HIST1H4C /// HIST1H4D /// HIST1H4E /// HIST1H4F /// HIST1H4H /// HIST1H4I /// HIST1H4J /// HIST1H4K /// HIST1H4L /// HIST2H4A /// HIST2H4B /// HIST4H4	8294 /// 8359 /// 8360 /// 8361 /// 8362 /// 8363 /// 8364 /// 8365 /// 8366 /// 8367 /// 8368 /// 8370 /// 121504 /// 554313	histone cluster 1, H4a /// histone cluster 1, H4b /// histone cluster 1, H4c /// histone cluster 1, H4d /// histone cluster 1, H4e /// histone cluster 1, H4f /// histone cluster 1, H4h /// histone cluster 1, H4i /// histone cluster 1, H4j /// histone cluster 1, H4k /// histone cluster 1, H4l /// histone cluster 2, H4a /// histone cluster 2, H4b /// histone cluster 4, H4	chr12p12.3 /// chr1q21 /// chr1q21.2 /// chr6p21.33 /// chr6p22.1	11.5169	11.2444	1.2079	0.272507	0.0401555	0.285589	0	0
11723627_at	ERP27	121506	endoplasmic reticulum protein 27	chr12p12.3	5.13519	5.13926	-1.00282	-0.00406746	0.976245	0.991554	0	0
11726394_a_at	FGD4	121512	FYVE, RhoGEF and PH domain containing 4	chr12p11.21	9.06776	9.44152	-1.29573	-0.373761	0.0157477	0.209643	0	0
11724877_a_at	AEBP2	121536	AE binding protein 2	chr12p12.3	8.89015	9.24723	-1.28082	-0.357073	0.0058504	0.153397	0	0
11734512_at	ASCL4	121549	achaete-scute family bHLH transcription factor 4	chr12q23.3	5.66958	5.7307	-1.04327	-0.0611188	0.482761	0.75929	0	0
11728469_a_at	BTBD11	121551	BTB (POZ) domain containing 11	chr12q23.3	10.4854	9.76581	1.64666	0.719544	0.000188609	0.0427741	0	0
11728394_a_at	ANO4	121601	anoctamin 4	chr12q23.1	6.64514	7.0097	-1.28749	-0.364564	0.0191994	0.220907	0	0
11750069_x_at	ALKBH2	121642	alkB, alkylation repair homolog 2 (E. coli)	chr12q24.11	9.81084	9.51204	1.23012	0.298799	0.0507541	0.310974	0	0
11732920_a_at	FOXN4	121643	forkhead box N4	chr12q24.11	9.09334	7.02307	4.19965	2.07027	1.91696e-06	0.00290034	1	1
11742747_a_at	SPPL3	121665	signal peptide peptidase like 3	chr12q24.31	11.6538	11.8334	-1.13262	-0.179662	0.0755598	0.358706	0	0
11741845_a_at	RXFP2	122042	relaxin/insulin-like family peptide receptor 2	chr13q13.1	5.69381	5.87009	-1.12996	-0.176276	0.125039	0.437181	0	0
11736948_at	TEX26	122046	testis expressed 26	chr13q12.3	5.41382	5.46761	-1.03799	-0.0537902	0.609647	0.833375	0	0
11751215_a_at	SLAIN1	122060	SLAIN motif family, member 1	chr13q22.3	10.04	9.73832	1.23256	0.301653	0.0215202	0.229882	0	0
11725154_a_at	TDRD9	122402	tudor domain containing 9	chr14q32.33	4.8639	4.79194	1.05114	0.0719589	0.516108	0.778702	0	0
11757449_a_at	IFI27L1	122509	interferon, alpha-inducible protein 27-like 1	chr14q32.12	10.9565	10.5549	1.32093	0.401555	0.0177041	0.21722	0	0
11736766_at	C14orf28	122525	chromosome 14 open reading frame 28	chr14q21.2	8.70004	8.48617	1.15979	0.213866	0.144373	0.462734	0	0
11720257_a_at	TRAPPC6B	122553	trafficking protein particle complex 6B	chr14q21.1	9.26675	9.36811	-1.07279	-0.101361	0.309047	0.630508	0	0
11723603_a_at	C14orf79	122616	chromosome 14 open reading frame 79	chr14q32.33	9.36874	8.8769	1.40624	0.49184	0.000961303	0.0807167	0	0
11727925_a_at	PLD4	122618	phospholipase D family, member 4	chr14q32.33	6.66127	6.77459	-1.08171	-0.113319	0.218785	0.548736	0	0
11754888_a_at	ADSSL1	122622	adenylosuccinate synthase like 1	chr14q32.33	8.39191	8.50403	-1.08082	-0.112121	0.24135	0.571555	0	0
11750507_a_at	RNASE11	122651	ribonuclease, RNase A family, 11 (non-active)	chr14q11.2	5.77306	5.83357	-1.04283	-0.0605082	0.483959	0.759939	0	0
11727697_a_at	TPPP2	122664	tubulin polymerization-promoting protein family member 2	chr14q11.2	5.95113	6.05496	-1.07463	-0.103834	0.318744	0.639663	0	0
11715223_s_at	RNASE8	122665	ribonuclease, RNase A family, 8	chr14q11.2	6.56838	6.55389	1.0101	0.0144913	0.85686	0.94769	0	0
11730948_x_at	MRPL52	122704	mitochondrial ribosomal protein L52	chr14q11.2	8.08375	7.9095	1.12837	0.174243	0.178957	0.505172	0	0
11740519_at	PSMB11	122706	proteasome (prosome, macropain) subunit, beta type, 11	chr14q11.2	5.21764	5.2402	-1.01576	-0.0225616	0.874101	0.954444	0	0
11742618_at	OR4K14	122740	olfactory receptor, family 4, subfamily K, member 14	chr14q11.2	6.6294	6.85418	-1.1686	-0.224783	0.447363	0.736785	0	0
11742589_at	OR4L1	122742	olfactory receptor, family 4, subfamily L, member 1	chr14q11.2	6.38226	6.58575	-1.15148	-0.203492	0.301497	0.625049	0	0
11742532_at	OR11H6	122748	olfactory receptor, family 11, subfamily H, member 6	chr14q11.2	5.83732	5.6592	1.13141	0.178124	0.187959	0.51539	0	0
11744306_a_at	LRR1	122769	leucine rich repeat protein 1	chr14q21.3	8.88488	8.80698	1.05548	0.0779053	0.454015	0.741625	0	0
11756986_a_at	KLHDC1	122773	kelch domain containing 1	chr14q21.3	6.94791	7.23783	-1.22257	-0.289919	0.125408	0.43787	0	0
11736507_s_at	FRMD6	122786	FERM domain containing 6	chr14q22.1	8.54806	8.56957	-1.01502	-0.0215014	0.827433	0.936006	0	0
11752167_a_at	SOCS4	122809	suppressor of cytokine signaling 4	chr14q22.1	8.2586	8.19345	1.04619	0.0651514	0.526208	0.783998	0	0
11739509_a_at	NAA30	122830	N(alpha)-acetyltransferase 30, NatC catalytic subunit	chr14q22.3	7.02772	6.89063	1.09968	0.137086	0.285868	0.612916	0	0
11734629_at	GPHB5	122876	glycoprotein hormone beta 5	chr14q23.2	7.92395	7.96768	-1.03078	-0.0437373	0.658974	0.859167	0	0
11730678_a_at	NOXRED1	122945	NADP-dependent oxidoreductase domain containing 1	chr14q24.3	7.9145	7.98562	-1.05054	-0.0711268	0.530284	0.786505	0	0
11730903_a_at	JDP2	122953	Jun dimerization protein 2	chr14q24.3	7.60466	7.6868	-1.05859	-0.082138	0.497314	0.767639	0	0
11720636_s_at	ISCA2	122961	iron-sulfur cluster assembly 2	chr14q24.3	11.05	11.0083	1.02932	0.0416893	0.707015	0.881551	0	0
11727192_at	ACOT4	122970	acyl-CoA thioesterase 4	chr14q24.3	6.00685	6.14949	-1.10393	-0.142645	0.356697	0.670864	0	0
11742745_a_at	PLIN2	123	perilipin 2	chr9p22.1	8.18071	8.25745	-1.05463	-0.0767368	0.367502	0.678922	0	0
11725444_at	CCR1	1230	chemokine (C-C motif) receptor 1	chr3p21	6.19004	6.35142	-1.11835	-0.161372	0.220939	0.550911	0	0
11732095_a_at	TTC8	123016	tetratricopeptide repeat domain 8	chr14q31.3	6.3984	6.5748	-1.13006	-0.176398	0.0814021	0.369418	0	0
11739725_a_at	TC2N	123036	tandem C2 domains, nuclear	chr14q32.12	7.02672	6.90518	1.0879	0.121546	0.35886	0.672766	0	0
11735594_a_at	SLC24A4	123041	solute carrier family 24 (sodium/potassium/calcium exchanger), member 4	chr14q32.12	6.46174	6.1779	1.21743	0.283836	0.0616117	0.333568	0	0
11746148_a_at	SLC25A29	123096	solute carrier family 25 (mitochondrial carnitine/acylcarnitine carrier), member 29	chr14q32.2	8.14302	8.37523	-1.17464	-0.232213	0.0609305	0.332147	0	0
11730037_at	DEGS2	123099	delta(4)-desaturase, sphingolipid 2	chr14q32.2	7.74592	7.97747	-1.1741	-0.231555	0.0582752	0.326505	0	0
11738139_s_at	KLHL33	123103	kelch-like family member 33	chr14q11.2	7.69532	7.64414	1.03611	0.0511822	0.539577	0.792657	0	0
11723233_a_at	LEO1	123169	Leo1, Paf1/RNA polymerase II complex component, homolog (S. cerevisiae)	chr15q21.2	9.76904	9.65308	1.08369	0.115957	0.278433	0.606387	0	0
11741322_a_at	CCR3	1232	chemokine (C-C motif) receptor 3	chr3p21.3	7.59267	7.84492	-1.19107	-0.252253	0.055868	0.321744	0	0
11737955_a_at	C15orf40	123207	chromosome 15 open reading frame 40	chr15q25.2	9.11722	8.97611	1.10276	0.141117	0.194013	0.522405	0	0
11726494_a_at	SENP8	123228	SUMO/sentrin specific peptidase family member 8	chr15q23	7.92326	8.09307	-1.12491	-0.169815	0.130412	0.444715	0	0
11740042_at	MTFMT	123263	mitochondrial methionyl-tRNA formyltransferase	chr15q22.31	5.20922	5.33386	-1.09024	-0.12464	0.237663	0.567795	0	0
11759415_at	SLC51B	123264	solute carrier family 51, beta subunit	chr15q22.31	5.53135	5.48915	1.02968	0.042203	0.692334	0.875565	0	0
11758056_s_at	TARSL2	123283	threonyl-tRNA synthetase-like 2	chr15q26.3	9.19795	9.34868	-1.11013	-0.150722	0.137405	0.45439	0	0
11736720_at	CCR4	1233	chemokine (C-C motif) receptor 4	chr3p24	7.45925	7.68999	-1.17343	-0.230737	0.0421361	0.289661	0	0
11725465_a_at	LRRC28	123355	leucine rich repeat containing 28	chr15q26.3	9.11796	9.05034	1.04799	0.0676197	0.56372	0.80635	0	0
11730910_s_at	CCR5	1234	chemokine (C-C motif) receptor 5 (gene/pseudogene)	chr3p21.31	7.39485	7.21408	1.13349	0.180775	0.406441	0.708623	0	0
11736621_a_at	CCR6	1235	chemokine (C-C motif) receptor 6	chr6q27	7.25807	7.53227	-1.20933	-0.274204	0.0225437	0.233043	0	0
11745347_a_at	C15orf27	123591	chromosome 15 open reading frame 27	chr15q24.2	8.9739	9.11856	-1.10547	-0.144656	0.173307	0.498224	0	0
11725981_at	CCR7	1236	chemokine (C-C motif) receptor 7	chr17q12-q21.2	8.06573	7.55844	1.42138	0.507293	0.0125506	0.195104	0	0
11720715_at	NIPA1	123606	non imprinted in Prader-Willi/Angelman syndrome 1	chr15q11.2	8.79508	8.57955	1.16113	0.21553	0.0817566	0.369947	0	0
11741258_at	AGBL1	123624	ATP/GTP binding protein-like 1	chr15q25.3	7.23677	7.44601	-1.15608	-0.20924	0.0834695	0.371908	0	0
11740606_a_at	HYKK	123688	hydroxylysine kinase	chr15q25.1	9.85755	9.84713	1.00725	0.0104157	0.924658	0.972405	0	0
11735871_s_at	CCR8	1237	chemokine (C-C motif) receptor 8	chr3p22	5.89799	5.97257	-1.05305	-0.0745799	0.511395	0.775882	0	0
11743620_x_at	WHAMM	123720	WAS protein homolog associated with actin, golgi membranes and microtubules	chr15q25.2	11.9048	11.9404	-1.02501	-0.0356389	0.669473	0.86452	0	0
11737243_a_at	FSD2	123722	fibronectin type III and SPRY domain containing 2	chr15q25.2	6.65485	6.84977	-1.14466	-0.194924	0.215948	0.545537	0	0
11756974_a_at	PLA2G4E	123745	phospholipase A2, group IVE	chr15q15.1	7.37512	7.45465	-1.05667	-0.0795265	0.496846	0.767411	0	0
11740567_a_at	C16orf46	123775	chromosome 16 open reading frame 46	chr16q23.2	9.17387	8.98836	1.13721	0.185503	0.0720886	0.353337	0	0
11731715_at	ACKR2	1238	atypical chemokine receptor 2	chr3p21.3	7.40414	7.4677	-1.04505	-0.0635652	0.596497	0.826484	0	0
11754208_x_at	NTAN1	123803	N-terminal asparagine amidase	chr16p13.11	10.1631	10.1572	1.00407	0.0058537	0.960383	0.98619	0	0
11717380_x_at	FOPNL	123811	FGFR1OP N-terminal like	chr16p13.11	9.44773	9.29116	1.11464	0.156575	0.12334	0.434996	0	0
11737857_a_at	DNAAF1	123872	dynein, axonemal, assembly factor 1	chr16q24.1	8.53281	8.35338	1.13243	0.179425	0.178992	0.50524	0	0
11760131_a_at	ACSM2A /// ACSM2B	123876 /// 348158	acyl-CoA synthetase medium-chain family member 2A /// acyl-CoA synthetase medium-chain family member 2B	chr16p12.3	6.69128	6.82297	-1.09558	-0.131693	0.351984	0.667083	0	0
11731804_s_at	DCUN1D3	123879	DCN1, defective in cullin neddylation 1, domain containing 3	chr16p12.3	7.75694	7.6589	1.07032	0.0980362	0.337753	0.655379	0	0
11734312_at	NRN1L	123904	neuritin 1-like	chr16q22.1	7.43403	7.34153	1.06622	0.0925034	0.346099	0.662188	0	0
11753549_a_at	CMTM3	123920	CKLF-like MARVEL transmembrane domain containing 3	chr16q21	9.46399	9.50152	-1.02636	-0.0375305	0.777103	0.913329	0	0
11730514_at	C16orf78	123970	chromosome 16 open reading frame 78	chr16q12.1	6.94399	6.7101	1.176	0.233892	0.146335	0.46564	0	0
11728638_at	ADH1A	124	alcohol dehydrogenase 1A (class I), alpha polypeptide	chr4q23	6.40433	6.83503	-1.34789	-0.4307	0.027269	0.250998	0	0
11741424_a_at	CMKLR1	1240	chemokine-like receptor 1	chr12q24.1	6.59031	6.49295	1.06981	0.0973554	0.402136	0.705678	0	0
11729865_x_at	SPATA2L	124044	spermatogenesis associated 2-like	chr16q24.3	8.63696	8.70456	-1.04797	-0.0676008	0.414224	0.714417	0	0
11731206_a_at	SPATA33	124045	spermatogenesis associated 33	chr16q24.3	8.20165	8.10314	1.07067	0.0985091	0.44577	0.736141	0	0
11731071_at	NOXO1	124056	NADPH oxidase organizer 1	chr16p13.3	8.95443	9.18011	-1.16933	-0.225679	0.048211	0.304811	0	0
11749993_a_at	CCDC78	124093	coiled-coil domain containing 78	chr16p13.3	7.49964	7.58777	-1.06299	-0.0881337	0.332196	0.650427	0	0
11731135_a_at	LTB4R	1241	leukotriene B4 receptor	chr14q11.2-q12	6.53416	6.80322	-1.20503	-0.269069	0.0340297	0.269094	0	0
11749388_x_at	IQCK	124152	IQ motif containing K	chr16p12.3	9.29191	9.11181	1.13296	0.180098	0.0869732	0.376935	0	0
11724795_at	ZG16B	124220	zymogen granule protein 16B	chr16p13.3	6.57778	6.65558	-1.05541	-0.077802	0.473902	0.75348	0	0
11718796_x_at	PAQR4	124222	progestin and adipoQ receptor family member IV	chr16p13.3	11.4103	10.6033	1.74958	0.80701	5.51995e-05	0.0207181	0	0
11747007_a_at	ZC3H18	124245	zinc finger CCCH-type containing 18	chr16q24.2	10.5301	10.423	1.07708	0.10713	0.255026	0.584641	0	0
11755978_a_at	GPR139	124274	G protein-coupled receptor 139	chr16p12.3	6.09725	5.87193	1.16904	0.225322	0.119271	0.428869	0	0
11740179_at	CDYL2	124359	chromodomain protein, Y-like 2	chr16q23.2	8.13566	8.29653	-1.11796	-0.160868	0.141954	0.459632	0	0
11730409_at	ABCC2	1244	ATP-binding cassette, sub-family C (CFTR/MRP), member 2	chr10q24	8.46845	8.44564	1.01594	0.0228097	0.87342	0.95428	0	0
11750877_a_at	ANKS3	124401	ankyrin repeat and sterile alpha motif domain containing 3	chr16p13.3	7.03463	7.21679	-1.13458	-0.182161	0.0638794	0.338482	0	0
11720883_a_at	UBALD1	124402	UBA-like domain containing 1	chr16p13.3	10.4112	10.3061	1.07552	0.105037	0.252083	0.582288	0	0
11755971_a_at	2020-09-12	124404	septin 12	chr16p13.3	7.63474	8.27227	-1.55566	-0.637528	0.000637314	0.0687303	0	0
11731859_at	LOC101928852 /// ZNF720	124411 /// 101928852	protein FRG2-like-2-like /// zinc finger protein 720	chr16p11.2	9.15232	9.03024	1.0883	0.122075	0.37807	0.687669	0	0
11746481_a_at	TMEM219	124446	transmembrane protein 219	chr16p11.2	9.86235	10.0629	-1.14912	-0.200526	0.0445235	0.295698	0	0
11726740_s_at	EARS2	124454	glutamyl-tRNA synthetase 2, mitochondrial	chr16p12.2	9.187	8.99968	1.13865	0.187322	0.0653832	0.341876	0	0
11753621_a_at	SNX20	124460	sorting nexin 20	chr16q12.1	7.50296	7.37196	1.09506	0.131005	0.276629	0.604699	0	0
11760216_a_at	TMEM170A	124491	transmembrane protein 170A	chr16q23.1	8.36708	8.51886	-1.11094	-0.151779	0.117996	0.427324	0	0
11722729_a_at	METTL23	124512	methyltransferase like 23	chr17q25.1	10.885	10.6573	1.17092	0.227639	0.0481206	0.304563	0	0
11750388_a_at	HSF5	124535	heat shock transcription factor family member 5	chr17q22	6.1183	5.83242	1.21915	0.285875	0.0585562	0.327004	0	0
11742629_s_at	OR4D2	124538	olfactory receptor, family 4, subfamily D, member 2	chr17q22	6.5176	6.49837	1.01342	0.0192349	0.844809	0.942744	0	0
11760325_x_at	MSI2	124540	musashi RNA-binding protein 2	chr17q22	8.06795	7.69583	1.29425	0.37212	0.00915573	0.175089	0	0
11755360_a_at	SLC38A10	124565	solute carrier family 38, member 10	chr17q25.3	8.12485	8.18743	-1.04434	-0.0625878	0.70179	0.879167	0	0
11717504_a_at	CANT1	124583	calcium activated nucleotidase 1	chr17q25.3	11.9206	11.7173	1.15133	0.203299	0.0660224	0.343582	0	0
11733960_a_at	USH1G	124590	Usher syndrome 1G (autosomal recessive)	chr17q25.1	7.32999	7.24429	1.0612	0.085696	0.430056	0.724644	0	0
11733470_at	CD300LB	124599	CD300 molecule-like family member b	chr17q25.1	7.27282	7.36398	-1.06523	-0.0911655	0.567628	0.808801	0	0
11734241_at	KIF19	124602	kinesin family member 19	chr17q25.1	6.94577	7.12359	-1.13118	-0.177822	0.151267	0.471637	0	0
11725874_a_at	ZPBP2	124626	zona pellucida binding protein 2	chr17q12	5.54554	5.42101	1.09015	0.124527	0.282495	0.60986	0	0
11723716_a_at	CYB5D1	124637	cytochrome b5 domain containing 1	chr17p13.1	9.82274	9.57301	1.18899	0.249733	0.0937088	0.389083	0	0
11755398_a_at	USP43	124739	ubiquitin specific peptidase 43	chr17p13.1	7.04611	6.90181	1.10519	0.144297	0.28981	0.616212	0	0
11756419_x_at	KRBA2	124751	KRAB-A domain containing 2	chr17p13.1	7.8377	7.96861	-1.09498	-0.130905	0.367038	0.678498	0	0
11729029_at	C17orf64	124773	chromosome 17 open reading frame 64	chr17q23.2	7.51822	7.51269	1.00384	0.00553154	0.954956	0.984517	0	0
11735807_a_at	SPATA32	124783	spermatogenesis associated 32	chr17q21.31	7.58276	7.31456	1.2043	0.268195	0.0149485	0.206034	0	0
11725920_a_at	HEXIM2	124790	hexamethylene bis-acetamide inducible 2	chr17q21.31	9.53891	9.36992	1.12427	0.16899	0.0813377	0.369418	0	0
11763082_at	LSM12	124801	LSM12 homolog (S. cerevisiae)	chr17q21.31	5.26832	5.16621	1.07334	0.102112	0.224593	0.554817	0	0
11739893_a_at	CNTD1	124817	cyclin N-terminal domain containing 1	chr17q21.31	6.3931	6.43568	-1.02995	-0.042579	0.810886	0.929446	0	0
11734435_at	TMEM132E	124842	transmembrane protein 132E	chr17q12	10.0063	8.19692	3.50502	1.80942	1.00712e-06	0.00212484	1	1
11729810_at	WFIKKN2	124857	WAP, follistatin/kazal, immunoglobulin, kunitz and netrin domain containing 2	chr17q21.33	6.70595	7.00569	-1.23092	-0.29974	0.130084	0.444246	0	0
11738408_a_at	SPACA3	124912	sperm acrosome associated 3	chr17q11.2	6.43636	6.22696	1.15621	0.209403	0.202158	0.530929	0	0
11758706_s_at	SGK494	124923	uncharacterized serine/threonine-protein kinase SgK494	chr17q11.2	5.85211	5.74779	1.07498	0.104315	0.311501	0.632449	0	0
11722127_a_at	SEZ6	124925	seizure related 6 homolog (mouse)	chr17q11.2	6.38751	6.35847	1.02033	0.0290345	0.757358	0.904419	0	0
11723890_a_at	ANKRD13B	124930	ankyrin repeat domain 13B	chr17q11.2	10.7368	10.8405	-1.07455	-0.103728	0.381254	0.69025	0	0
11748078_a_at	SLC43A2	124935	solute carrier family 43 (amino acid system L transporter), member 2	chr17p13.3	8.28277	8.2217	1.04324	0.0610671	0.460078	0.745046	0	0
11756677_a_at	CYB5D2	124936	cytochrome b5 domain containing 2	chr17p13.2	9.7418	9.93888	-1.14638	-0.197083	0.0787948	0.364803	0	0
11717988_s_at	C17orf49 /// RNASEK-C17orf49	124944 /// 100529209	chromosome 17 open reading frame 49 /// RNASEK-C17orf49 readthrough	chr17p /// chr17p13.1	11.5848	11.3786	1.15364	0.206188	0.0383895	0.280919	0	0
11729891_at	ZFP3	124961	ZFP3 zinc finger protein	chr17p13.2	7.28829	7.68998	-1.32105	-0.401689	0.0675768	0.345932	0	0
11752581_x_at	GGT6	124975	gamma-glutamyltransferase 6	chr17p13.2	8.08833	8.14769	-1.04201	-0.0593649	0.511108	0.775762	0	0
11723836_a_at	SPNS2	124976	spinster homolog 2 (Drosophila)	chr17p13.2	7.42461	7.28937	1.09828	0.13524	0.179338	0.505583	0	0
11738106_at	EFCAB13	124989	EF-hand calcium binding domain 13	chr17q21.32	5.39539	5.6038	-1.15541	-0.208411	0.186331	0.513415	0	0
11748163_x_at	WDR81	124997	WD repeat domain 81	chr17p13.3	8.29624	8.00125	1.22688	0.294996	0.0338938	0.268691	0	0
11747167_x_at	ADH1B	125	alcohol dehydrogenase 1B (class I), beta polypeptide	chr4q23	5.19688	5.19806	-1.00082	-0.00118186	0.988583	0.995844	0	0
11733503_a_at	TBC1D16	125058	TBC1 domain family, member 16	chr17q25.3	10.1178	10.0638	1.03816	0.0540328	0.52218	0.781686	0	0
11760772_at	AFMID	125061	arylformamidase	chr17q25.3	7.14971	7.15703	-1.00509	-0.00732272	0.96759	0.988648	0	0
11727360_a_at	GJD3	125111	gap junction protein, delta 3, 31.9kDa	chr17q21.2	6.85573	6.78728	1.04859	0.0684521	0.464927	0.747798	0	0
11740070_a_at	KRT222	125113	keratin 222	chr17q21.2	6.46857	6.423	1.03209	0.0455719	0.814916	0.931171	0	0
11738404_s_at	KRT40	125115	keratin 40	chr17q21.2	7.14449	6.96194	1.13489	0.18255	0.173294	0.498224	0	0
11757192_a_at	LRRC75A-AS1	125144	LRRC75A antisense RNA 1	chr17p11.2	7.13521	7.38229	-1.18681	-0.247086	0.0360561	0.275098	0	0
11725195_a_at	ZSWIM7	125150	zinc finger, SWIM-type containing 7	chr17p12	8.07297	8.18694	-1.0822	-0.113969	0.447404	0.736785	0	0
11735347_a_at	MIEF2	125170	mitochondrial elongation factor 2	chr17p11.2	8.57773	8.55739	1.0142	0.0203408	0.877158	0.955608	0	0
11735617_a_at	SLC5A10	125206	solute carrier family 5 (sodium/sugar cotransporter), member 10	chr17p11.2	7.36217	7.69954	-1.26345	-0.337373	0.033538	0.267243	0	0
11728565_x_at	FAM210A	125228	family with sequence similarity 210, member A	chr18p11.21	7.93672	8.10915	-1.12696	-0.172431	0.293711	0.619599	0	0
11737818_a_at	LOXHD1	125336	lipoxygenase homology domains 1	chr18q21.1	6.71858	6.78241	-1.04524	-0.0638315	0.487327	0.761981	0	0
11728410_a_at	INO80C	125476	INO80 complex subunit C	chr18q12.2	9.41415	9.38215	1.02243	0.0319989	0.715102	0.885288	0	0
11747256_a_at	TTC39C	125488	tetratricopeptide repeat domain 39C	chr18q11.2	8.62009	8.57949	1.02854	0.0405994	0.737053	0.895707	0	0
11751387_a_at	FAM69C	125704	family with sequence similarity 69, member C	chr18q22.3	5.7363	5.80724	-1.0504	-0.0709415	0.487717	0.762108	0	0
11751941_a_at	CNGB1	1258	cyclic nucleotide gated channel beta 1	chr16q13	5.77922	5.91149	-1.09602	-0.132272	0.135076	0.451201	0	0
11730119_at	CLDND2	125875	claudin domain containing 2	chr19q13.41	6.80047	6.83936	-1.02732	-0.0388886	0.671201	0.865361	0	0
11729465_x_at	ZNF816 /// ZNF816-ZNF321P	125893 /// 100529240	zinc finger protein 816 /// ZNF816-ZNF321P readthrough	chr19q /// chr19q13.41	5.59112	5.55794	1.02326	0.033179	0.826801	0.935935	0	0
11740815_a_at	CNGA1	1259	cyclic nucleotide gated channel alpha 1	chr4p12	6.60489	6.67387	-1.04898	-0.0689821	0.452668	0.740582	0	0
11734223_at	ZNF543	125919	zinc finger protein 543	chr19q13.43	9.28952	9.23313	1.03986	0.0563931	0.613837	0.835907	0	0
11738853_a_at	CEACAM20	125931	carcinoembryonic antigen-related cell adhesion molecule 20	chr19q13.31	6.94339	7.43762	-1.40856	-0.494224	0.00325511	0.12617	0	0
11738503_at	OR7D4	125958	olfactory receptor, family 7, subfamily D, member 4	chr19p13.2	7.63314	7.91381	-1.21476	-0.280673	0.0368233	0.276961	0	0
11742526_at	OR7G1	125962	olfactory receptor, family 7, subfamily G, member 1	chr19p13.2	6.86419	6.64552	1.16366	0.218675	0.105206	0.407005	0	0
11738745_at	OR1M1	125963	olfactory receptor, family 1, subfamily M, member 1	chr19p13.2	6.59843	6.5391	1.04198	0.0593217	0.617938	0.838012	0	0
11738159_x_at	COX6B2	125965	cytochrome c oxidase subunit VIb polypeptide 2 (testis)	chr19q13.42	8.0369	7.9122	1.09028	0.124701	0.361772	0.674932	0	0
11734173_at	CALR3	125972	calreticulin 3	chr19p13.11	7.91752	7.75206	1.12152	0.165458	0.389385	0.695383	0	0
11737873_at	ACER1	125981	alkaline ceramidase 1	chr19p13.3	6.11827	6.25626	-1.10037	-0.137991	0.225612	0.555833	0	0
11744202_at	C19orf70	125988	chromosome 19 open reading frame 70	chr19p13.3	11.1053	11.0116	1.06706	0.0936478	0.278584	0.60661	0	0
11730780_x_at	ADH1C	126	alcohol dehydrogenase 1C (class I), gamma polypeptide	chr4q23	6.15401	6.51035	-1.28018	-0.356345	0.00220101	0.108777	0	0
11738297_at	CNGA2	1260	cyclic nucleotide gated channel alpha 2	chrXq27	7.02555	6.90308	1.08859	0.122467	0.629491	0.843762	0	0
11722445_a_at	TRAPPC5	126003	trafficking protein particle complex 5	chr19p13.2	12.5613	12.6599	-1.07072	-0.0985754	0.282761	0.610055	0	0
11727210_at	PCP2	126006	Purkinje cell protein 2	chr19p13.2	7.5945	7.54023	1.03833	0.0542612	0.532676	0.788188	0	0
11730943_x_at	OSCAR	126014	osteoclast associated, immunoglobulin-like receptor	chr19q13.42	5.91135	5.9473	-1.02524	-0.0359584	0.769424	0.909982	0	0
11741406_s_at	ZNF813	126017	zinc finger protein 813	chr19q13.42	5.99826	5.79577	1.15068	0.20249	0.0573845	0.325093	0	0
11735323_at	ZNF441	126068	zinc finger protein 441	chr19p13.2	7.09934	7.22576	-1.09158	-0.126417	0.2446	0.574929	0	0
11740342_at	ZNF491	126069	zinc finger protein 491	chr19p13.2	5.30539	5.33577	-1.02128	-0.0303761	0.764489	0.907637	0	0
11734026_at	ZNF440	126070	zinc finger protein 440	chr19p13.2	5.46705	5.91321	-1.36241	-0.446165	0.0329982	0.266062	0	0
11736326_at	SWSAP1	126074	SWIM-type zinc finger 7 associated protein 1	chr19p13.2	9.32005	9.10434	1.16127	0.21571	0.202449	0.531026	0	0
11762917_at	CCDC159	126075	coiled-coil domain containing 159	chr19p13.2	8.80949	8.81775	-1.00574	-0.00825445	0.933092	0.975918	0	0
11737358_a_at	CNGA3	1261	cyclic nucleotide gated channel alpha 3	chr2q11.2	7.66147	7.70468	-1.0304	-0.0432089	0.730823	0.892527	0	0
11721903_a_at	JOSD2	126119	Josephin domain containing 2	chr19q13.33	9.36485	9.25494	1.07917	0.109918	0.269363	0.598272	0	0
11731928_a_at	IZUMO2	126123	IZUMO family member 2	chr19q13.33	7.78443	7.80129	-1.01175	-0.0168584	0.883904	0.957965	0	0
11725816_a_at	CPT1C	126129	carnitine palmitoyltransferase 1C	chr19q13.33	9.50432	9.60375	-1.07135	-0.0994235	0.34583	0.661935	0	0
11724313_a_at	ALDH16A1	126133	aldehyde dehydrogenase 16 family, member A1	chr19q13.33	9.14868	9.06753	1.05786	0.0811439	0.38497	0.692147	0	0
11734647_at	NTN5	126147	netrin 5	chr19q13.33	7.64079	7.67879	-1.02669	-0.037998	0.812011	0.92981	0	0
11751735_a_at	CNGA4	1262	cyclic nucleotide gated channel alpha 4	chr11p15.4	5.84449	5.74276	1.07305	0.101723	0.237244	0.567163	0	0
11738812_at	NLRP13	126204	NLR family, pyrin domain containing 13	chr19q13.43	6.59481	6.5274	1.04784	0.0674156	0.801788	0.925009	0	0
11752083_a_at	NLRP8	126205	NLR family, pyrin domain containing 8	chr19q13.43	6.70273	6.49486	1.15498	0.20787	0.197709	0.526135	0	0
11732949_at	NLRP5	126206	NLR family, pyrin domain containing 5	chr19q13.43	6.7488	6.81604	-1.04771	-0.0672341	0.601366	0.828884	0	0
11721240_at	ZNF787	126208	zinc finger protein 787	chr19q13.43	9.69898	9.46467	1.17634	0.234305	0.0410481	0.288119	0	0
11753538_a_at	ZNF573	126231	zinc finger protein 573	chr19q13.12	7.67993	7.59143	1.06326	0.0884993	0.333621	0.65191	0	0
11754744_a_at	WDR88	126248	WD repeat domain 88	chr19q13.11	7.44436	7.63258	-1.13936	-0.188221	0.124624	0.436628	0	0
11733679_at	TMIGD2	126259	transmembrane and immunoglobulin domain containing 2	chr19p13.3	5.7838	5.82565	-1.02943	-0.0418456	0.608435	0.832793	0	0
11730510_at	EID2B	126272	EP300 interacting inhibitor of differentiation 2B	chr19q13.2	8.10358	8.463	-1.28291	-0.359422	0.00780236	0.165665	0	0
11759187_at	TNFAIP8L1	126282	tumor necrosis factor, alpha-induced protein 8-like 1	chr19p13.3	10.2668	10.4572	-1.14103	-0.190338	0.0700922	0.350254	0	0
11741109_a_at	ZNF57	126295	zinc finger protein 57	chr19p13.3	7.99445	7.86913	1.09075	0.125315	0.313387	0.634335	0	0
11739417_at	IRGQ	126298	immunity-related GTPase family, Q	chr19q13.31	8.19863	8.44152	-1.18336	-0.242894	0.0832849	0.37189	0	0
11758109_s_at	ZNF428	126299	zinc finger protein 428	chr19q13.31	6.80783	6.61959	1.13937	0.188237	0.189765	0.5174	0	0
11756358_a_at	PLK3	1263	polo-like kinase 3	chr1p34.1	7.38759	7.75285	-1.28812	-0.365269	0.00668357	0.16003	0	0
11732532_at	JSRP1	126306	junctional sarcoplasmic reticulum protein 1	chr19p13.3	8.38793	8.38606	1.00129	0.00186584	0.985145	0.994325	0	0
11720493_s_at	MOB3A	126308	MOB kinase activator 3A	chr19p13.3	9.94487	10.2234	-1.21295	-0.278518	0.0290308	0.255942	0	0
11729082_at	GIPC3	126326	GIPC PDZ domain containing family, member 3	chr19p13.3	8.15152	8.24434	-1.06646	-0.0928248	0.360029	0.673717	0	0
11716354_a_at	NDUFA11	126328	NADH dehydrogenase (ubiquinone) 1 alpha subcomplex, 11, 14.7kDa	chr19p13.3	13.2417	13.344	-1.07347	-0.102284	0.246551	0.577083	0	0
11720004_at	MISP	126353	mitotic spindle positioning	chr19p13.3	7.36943	7.36233	1.00494	0.00710569	0.965286	0.987839	0	0
11740275_a_at	LRRC25	126364	leucine rich repeat containing 25	chr19p13.11	8.24748	8.34319	-1.06859	-0.0957095	0.428025	0.723896	0	0
11742310_at	OR1I1	126370	olfactory receptor, family 1, subfamily I, member 1	chr19p13.12	6.37725	6.26472	1.08112	0.112533	0.420026	0.718456	0	0
11721578_at	WTIP	126374	Wilms tumor 1 interacting protein	chr19q13.11	8.53506	8.3014	1.17582	0.233664	0.08412	0.3726	0	0
11728975_at	ZNF792	126375	zinc finger protein 792	chr19q13.11	7.47253	7.58189	-1.07875	-0.109355	0.243702	0.574001	0	0
11744801_a_at	NR2C2AP	126382	nuclear receptor 2C2-associated protein	chr19p13.11	9.19781	9.0539	1.1049	0.143914	0.208362	0.53739	0	0
11720488_a_at	HSPB6	126393	heat shock protein, alpha-crystallin-related, B6	chr19q13.12	8.682	8.67244	1.00665	0.0095614	0.912067	0.967828	0	0
11747737_x_at	CNN1	1264	calponin 1, basic, smooth muscle	chr19p13.2-p13.1	8.31466	8.40818	-1.06697	-0.093516	0.305736	0.628348	0	0
11734462_at	CCDC105	126402	coiled-coil domain containing 105	chr19p13.12	7.67499	7.88632	-1.15775	-0.211325	0.132111	0.447324	0	0
11733532_at	CYP4F22	126410	cytochrome P450, family 4, subfamily F, polypeptide 22	chr19p13.12	7.13774	7.21701	-1.05649	-0.0792724	0.573573	0.812138	0	0
11740971_x_at	RINL	126432	Ras and Rab interactor-like	chr19q13.2	6.57252	6.80353	-1.17366	-0.231009	0.0495839	0.308099	0	0
11750774_x_at	FBXO27	126433	F-box protein 27	chr19q13.2	6.05755	6.01391	1.03071	0.043637	0.738583	0.896145	0	0
11746548_s_at	CNN2	1265	calponin 2	chr19p13.3	8.12585	7.75703	1.29129	0.368817	0.00459594	0.142801	0	0
11733579_a_at	C19orf47	126526	chromosome 19 open reading frame 47	chr19q13.2	8.8297	8.75883	1.05035	0.0708715	0.55214	0.799741	0	0
11742562_at	OR10H4	126541	olfactory receptor, family 10, subfamily H, member 4	chr19p13.12	6.44713	6.86294	-1.33404	-0.415804	0.00347688	0.129165	0	0
11740178_x_at	ANKLE1	126549	ankyrin repeat and LEM domain containing 1	chr19p13.11	5.61841	5.8054	-1.13838	-0.186985	0.138203	0.455477	0	0
11728577_a_at	C2CD4C	126567	C2 calcium-dependent domain containing 4C	chr19p13.3	7.70525	7.68262	1.01581	0.0226329	0.802696	0.92541	0	0
11742743_a_at	CNN3	1266	calponin 3, acidic	chr1p22-p21	10.5573	10.5344	1.01598	0.0228679	0.856124	0.947504	0	0
11731774_a_at	GABPB2	126626	GA binding protein transcription factor, beta subunit 2	chr1q21.3	9.58301	9.63978	-1.04013	-0.0567654	0.63083	0.844436	0	0
11742051_at	TCHHL1	126637	trichohyalin-like 1	chr1q21.3	6.20789	6.03216	1.12954	0.175729	0.29331	0.619176	0	0
11737529_a_at	RPTN	126638	repetin	chr1q21.3	4.926	4.9122	1.00961	0.0137931	0.931004	0.975127	0	0
[truncated: 16,074 more rows]

## Sheet: MCIDAS.vs.FLAG
Probe.Set.ID	Gene.Symbol	Entrez.Gene	Gene.Title	Chromosomal.Location	hMCIDAS	FLAG.empty	fc	log2FC	pval	pval.BH	rej	rej.BH
11732476_at	NAT2	10	N-acetyltransferase 2 (arylamine N-acetyltransferase)	chr8p22	5.98319	5.78577	1.14665	0.197423	0.30243	0.828422	0	0
11758337_s_at	ADA	100	adenosine deaminase	chr20q13.12	9.46938	9.63655	-1.12285	-0.167163	0.483381	0.896858	0	0
11726615_a_at	CDH2	1000	cadherin 2, type 1, N-cadherin (neuronal)	chr18q11.2	8.7484	8.99591	-1.18715	-0.247504	0.252676	0.802005	0	0
11739189_at	AKT3	10000	v-akt murine thymoma viral oncogene homolog 3	chr1q44	9.10985	9.22622	-1.084	-0.116369	0.480392	0.895545	0	0
11731438_x_at	MED6	10001	mediator complex subunit 6	chr14q24.2	8.50538	8.09739	1.32683	0.407987	0.0790197	0.695205	0	0
11731284_a_at	NR2E3	10002	nuclear receptor subfamily 2, group E, member 3	chr15q23	7.1475	6.84281	1.23515	0.304691	0.1101	0.715488	0	0
11760267_a_at	NAALAD2	10003	N-acetylated alpha-linked acidic dipeptidase 2	chr11q14.3-q21	4.9713	5.62854	-1.57707	-0.657243	0.00520939	0.558695	0	0
11760187_at	DDT /// DDTL	1652 /// 100037417	D-dopachrome tautomerase /// D-dopachrome tautomerase-like	chr22q11.23	8.48805	8.41326	1.0532	0.0747807	0.799012	0.968218	0	0
11738242_at	TLX1NB	100038246	TLX1 neighbor	chr10q24	8.01457	7.5138	1.41497	0.500766	0.0321656	0.637036	0	0
11756357_x_at	NAALADL1	10004	N-acetylated alpha-linked acidic dipeptidase-like 1	chr11q12	7.78861	7.45647	1.25888	0.332142	0.111544	0.715488	0	0
11755172_s_at	CDKN2B-AS1	100048912	CDKN2B antisense RNA 1	chr9p21.3	6.16231	6.06142	1.07243	0.100884	0.548034	0.915882	0	0
11741196_at	SIGLEC14	100049587	sialic acid binding Ig-like lectin 14	chr19q13.4	6.98926	7.09805	-1.07832	-0.108784	0.693349	0.946985	0	0
11761876_at	SKCG-1	100049615	sporadic kidney cancer gene 1	---	6.86443	6.82221	1.0297	0.0422191	0.858722	0.979157	0	0
11762204_a_at	ACOT8	10005	acyl-CoA thioesterase 8	chr20q13.12	7.20853	7.18957	1.01323	0.0189594	0.93399	0.990402	0	0
11733047_a_at	ABI1	10006	abl-interactor 1	chr10p11.2	8.92111	8.94219	-1.01472	-0.0210834	0.897572	0.985783	0	0
11758223_s_at	GNPDA1	10007	glucosamine-6-phosphate deaminase 1	chr5q21	10.2665	10.8234	-1.47107	-0.55687	0.00837373	0.583114	0	0
11744817_x_at	KCNE3	10008	potassium voltage-gated channel, Isk-related family, member 3	chr11q13.4	6.88594	7.26731	-1.30258	-0.381369	0.427333	0.879228	0	0
11732255_at	ZBTB33	10009	zinc finger and BTB domain containing 33	chrXq23	9.94564	9.54941	1.31606	0.39623	0.123871	0.724727	0	0
11739128_a_at	CDH3	1001	cadherin 3, type 1, P-cadherin (placental)	chr16q22.1	9.67951	9.31283	1.28938	0.36668	0.323684	0.839241	0	0
11753782_a_at	TANK	10010	TRAF family member-associated NFKB activator	chr2q24-q31	8.00442	8.09262	-1.06304	-0.0882024	0.704282	0.948656	0	0
11745660_x_at	POM121C	100101267	POM121 transmembrane nucleoporin C	chr7q11.2	11.5345	11.697	-1.1192	-0.162467	0.367799	0.857338	0	0
11760190_at	ZSCAN30	100101467	zinc finger and SCAN domain containing 30	chr18q12.2	7.78147	7.58839	1.1432	0.193078	0.403926	0.871464	0	0
11742689_a_at	SRA1	10011	steroid receptor RNA activator 1	chr5q31.3	11.8943	11.8564	1.02666	0.0379605	0.80555	0.968928	0	0
11763927_at	SNORD12B	100113393	small nucleolar RNA, C/D box 12B	chr20q13.13	5.15222	5.69576	-1.45755	-0.543544	0.0886802	0.698194	0	0
11731258_at	TMEM170B	100113407	transmembrane protein 170B	chr6p24.2	5.42961	5.35187	1.05537	0.0777428	0.623518	0.932352	0	0
11757146_at	MIR3651 /// SNORA84	100124534 /// 100500918	microRNA 3651 /// small nucleolar RNA, H/ACA box 84	chr9q22.31	8.31171	7.76625	1.45949	0.545465	0.0319911	0.637036	0	0
11763926_x_at	SNORA70C	100124538	small nucleolar RNA, H/ACA box 70C	chr9q33.1	7.67007	7.88357	-1.1595	-0.213504	0.272755	0.813014	0	0
11730531_at	ZGLP1	100125288	zinc finger, GATA-like protein 1	chr19p13.2	7.16493	6.74657	1.33641	0.418366	0.0924444	0.7007	0	0
11752115_a_at	FMR1-AS1	100126270	FMR1 antisense RNA 1	chrXq27.3	4.84297	5.30681	-1.37921	-0.463846	0.0835404	0.69818	0	0
11749211_at	LOC100126582	100126582	uncharacterized LOC100126582	---	6.91428	6.88972	1.01717	0.024563	0.952062	0.993324	0	0
11762909_at	LOC100127951	100127951	ISPF6484	chr16q22.2	6.34392	6.60185	-1.19577	-0.257936	0.177603	0.765001	0	0
11762198_a_at	JAZF1-AS1	100128081	JAZF1 antisense RNA 1	chr7p15.1	5.33643	5.36093	-1.01713	-0.0244988	0.893632	0.985154	0	0
11738586_at	HGC6.3	100128124	uncharacterized LOC100128124	chr6q27	6.28769	6.13266	1.11345	0.15503	0.316183	0.835164	0	0
11763059_at	LOC100128185	100128185	PNAS-19	chr2p25.3	6.61882	6.88859	-1.20562	-0.26977	0.177391	0.765001	0	0
11762705_at	LOC100128226	100128226	hypothetic protein	chr11q23.1	5.78128	5.70195	1.05653	0.0793318	0.79049	0.9662	0	0
11763066_at	GAFA3	100128236	FGF-2 activity-associated protein 3	chr4p14	8.95988	8.88957	1.04994	0.0703123	0.732603	0.954462	0	0
11749407_a_at	ZNF667-AS1	100128252	ZNF667 antisense RNA 1 (head to head)	chr19q13.43	11.0746	11.316	-1.18216	-0.241422	0.296193	0.824844	0	0
11752938_a_at	HTR5AOS	100128264	HTR5A opposite strand	chr7q36.2	5.08412	4.89873	1.13713	0.185391	0.291883	0.82301	0	0
11757235_at	DNM1P35	100128285	DNM1 pseudogene 35	chr15q24.2	8.06723	7.20585	1.81678	0.861387	0.00469672	0.54734	0	0
11754480_s_at	DLG5-AS1	100128292	DLG5 antisense RNA 1	chr10q22.3	6.19521	6.1338	1.04348	0.0614057	0.732083	0.954356	0	0
11763072_at	OCR1	100128298	ovarian cancer-related protein 1	chr1q32.1	6.01512	6.1594	-1.10518	-0.144277	0.611519	0.930156	0	0
11763877_at	LOC100128325	100128325	uncharacterized LOC100128325	chr7q32.2	7.62453	7.81909	-1.14437	-0.194554	0.263995	0.806159	0	0
11737124_a_at	TRAPPC3L	100128327	trafficking protein particle complex 3-like	chr6q22.1	5.23861	5.53091	-1.22459	-0.292294	0.165236	0.761508	0	0
11753801_x_at	LOC100128356	100128356	protein transactivated by hepatitis B virus E antigen	chr10p15.1	5.62468	5.71921	-1.06772	-0.0945292	0.597362	0.928007	0	0
11757098_s_at	GAS6-AS1	650669	GAS6 antisense RNA 1	chr13q34	6.6964	6.78058	-1.06009	-0.0841814	0.643573	0.936496	0	0
11757093_at	GIMAP1-GIMAP5 /// GIMAP5	55340 /// 100527949	GIMAP1-GIMAP5 readthrough /// GTPase, IMAP family member 5	chr7q /// chr7q36.1	5.75573	5.67497	1.05758	0.0807609	0.608526	0.929605	0	0
11763603_a_at	LOC100128554	100128554	uncharacterized LOC100128554	chr12q24.32	5.91976	6.23724	-1.24616	-0.317485	0.0831606	0.69818	0	0
11731908_at	C19orf71	100128569	chromosome 19 open reading frame 71	chr19p13.3	7.80961	8.04523	-1.17741	-0.235619	0.196528	0.774564	0	0
11763050_at	LOC100128644	100128644	LMNE6487	chr3p25.1	8.37201	8.15143	1.1652	0.22058	0.392731	0.867405	0	0
11749603_x_at	HPN-AS1	100128675	HPN antisense RNA 1	chr19q13.12	6.97675	6.84544	1.09529	0.131312	0.519903	0.908385	0	0
11763302_at	LOC100128751	100128751	INM04	chr1q24.2	5.4427	5.3974	1.0319	0.0452978	0.810564	0.969935	0	0
11762866_at	LINC00476 /// LOC101930476	100128782 /// 101930476	long intergenic non-protein coding RNA 476 /// uncharacterized LOC101930476	chr9q22.32	6.551	6.39182	1.11665	0.15918	0.610608	0.929824	0	0
11759967_at	LOC100128816	100128816	ACAH3104	chr12p13.32	6.94106	6.64172	1.23058	0.299339	0.133524	0.733014	0	0
11762789_at	LPEQ6126	100128818	uncharacterized LOC100128818	chr22q13.31	6.84192	6.63682	1.15277	0.205102	0.532853	0.91192	0	0
11727717_at	ZBTB42	100128927	zinc finger and BTB domain containing 42	chr14q32.33	7.99366	7.54545	1.36435	0.448211	0.0803745	0.697094	0	0
11762941_at	LOC100129033	100129033	QIQN5815	chr6p25.1	6.76198	7.32447	-1.47682	-0.562492	0.0424423	0.657782	0	0
11758632_s_at	CXorf51A /// CXorf51B	100129239 /// 100133053	chromosome X open reading frame 51A /// chromosome X open reading frame 51B	chrXq27.3	5.79862	6.23022	-1.34873	-0.431603	0.084546	0.69818	0	0
11740982_at	C1orf68	100129271	chromosome 1 open reading frame 68	chr1q21.3	7.03089	7.03292	-1.00141	-0.00203268	0.99207	0.999219	0	0
11754014_at	LOC100129395	100129395	NS5ATP13TP1	chr17q12	8.63873	9.02469	-1.30673	-0.385963	0.0750751	0.689473	0	0
11749230_a_at	LOC100129434	100129434	uncharacterized LOC100129434	chr2p16.1	6.82025	6.77133	1.03449	0.0489184	0.913594	0.987446	0	0
11748387_at	PP13	100129503	uncharacterized LOC100129503	chr17q25.3	7.83375	7.9049	-1.05055	-0.0711431	0.728683	0.953651	0	0
11763832_a_at	FAM47E	100129583	family with sequence similarity 47, member E	chr4q21.1	5.94564	5.95305	-1.00515	-0.00740755	0.982755	0.997217	0	0
11754348_s_at	KLHDC4 /// LOC100129637	54758 /// 100129637	kelch domain containing 4 /// uncharacterized LOC100129637	chr16q24.2 /// chr16q24.3	9.04294	8.74132	1.23252	0.301616	0.126692	0.728314	0	0
11763425_x_at	ARRDC3-AS1	100129716	ARRDC3 antisense RNA 1	chr5q14.3	5.62729	5.71786	-1.06479	-0.0905675	0.819624	0.971708	0	0
11751209_at	LOC100129717	100129717	uncharacterized LOC100129717	chr8p21.2	10.5389	10.6751	-1.09904	-0.136243	0.460847	0.890333	0	0
11751479_a_at	CCDC152	100129792	coiled-coil domain containing 152	chr5p12	7.59587	7.67533	-1.05662	-0.0794604	0.712661	0.950209	0	0
11757110_a_at	MRVI1-AS1	100129827	MRVI1 antisense RNA 1	chr11p15.4	7.8482	8.57963	-1.66029	-0.731434	0.0246598	0.627155	0	0
11762946_at	LOC100129831	100129831	EPWW6493	chr19p13.3	7.25119	7.04492	1.1537	0.206271	0.573941	0.922362	0	0
11762207_at	PCOLCE-AS1	100129845	PCOLCE antisense RNA 1	chr7q22.1	7.39471	7.4691	-1.05292	-0.074394	0.855904	0.978813	0	0
11761058_at	CCNT2-AS1	100129961	CCNT2 antisense RNA 1	chr2q21.3	5.34793	5.49384	-1.10643	-0.145918	0.420135	0.876941	0	0
11751547_a_at	HDAC6	10013	histone deacetylase 6	chrXp11.23	9.8809	9.83861	1.02975	0.042296	0.851175	0.978367	0	0
11752969_at	URAHP	100130015	urate (hydroxyiso-) hydrolase, pseudogene	chr16q24.3	9.57696	9.7714	-1.14428	-0.194439	0.370354	0.858838	0	0
11747216_at	LOC100130071	100130071	GSQS6193	chr1p36.31	7.58692	7.60048	-1.00944	-0.0135555	0.95522	0.993891	0	0
11753595_at	HBCBP	100130083	HBcAg-binding protein	chr12q13.3	5.34392	5.08977	1.19263	0.254149	0.337797	0.845077	0	0
11744644_s_at	HSFX1 /// HSFX2	100130086 /// 100506164	heat shock transcription factor family, X linked 1 /// heat shock transcription factor family, X linked 2	chrXq28	7.67003	7.5056	1.12072	0.164428	0.580158	0.923937	0	0
11762506_at	PP2672	100130249	uncharacterized LOC100130249	chr1q42.3	7.44409	6.5265	1.88896	0.91759	0.0427297	0.657782	0	0
11757079_s_at	CCDC166	100130274	coiled-coil domain containing 166	chr8q24.3	7.52322	7.68697	-1.1202	-0.163751	0.351273	0.851192	0	0
11742229_at	SUPT20HL1	100130302	suppressor of Ty 20 homolog (S. cerevisiae)-like 1	chrXp22.11	7.20857	7.5644	-1.27972	-0.355832	0.220031	0.785007	0	0
11732744_at	C17orf107	100130311	chromosome 17 open reading frame 107	chr17p13.2	6.64094	6.24395	1.31676	0.396991	0.19929	0.775446	0	0
11761566_at	GAFA2	100130322	FGF-2 activity-associated protein 2	chr16q23.2	5.96211	6.39219	-1.34731	-0.430083	0.0813563	0.697094	0	0
11738322_at	LINC00552	100130386	long intergenic non-protein coding RNA 552	chr13q34	8.43286	8.0961	1.26292	0.33676	0.105149	0.713732	0	0
11759659_at	LOC100130428	100130428	IGYY565	chr11q24.2	5.65279	5.69012	-1.02621	-0.0373316	0.845787	0.977825	0	0
11763636_x_at	LOC100130430 /// UBE2I	7329 /// 100130430	uncharacterized LOC100130430 /// ubiquitin-conjugating enzyme E2I	chr16p13.3	7.27037	7.43028	-1.11722	-0.159911	0.586045	0.925107	0	0
11741792_at	PARD6G-AS1	100130522	PARD6G antisense RNA 1	chr18q23	6.23607	6.10676	1.09377	0.129314	0.489832	0.897868	0	0
11747057_at	LOC100130539	100130539	uncharacterized LOC100130539	chr10q11.21	6.1167	6.10825	1.00588	0.00845194	0.971562	0.995284	0	0
11757239_at	NFYC-AS1	100130557	NFYC antisense RNA 1	chr1p34.2	6.0924	5.93541	1.11496	0.15699	0.465105	0.89141	0	0
11731347_at	PRR32	100130613	proline rich 32	chrXq25	6.69685	7.64479	-1.92911	-0.947938	0.0900374	0.698232	0	0
11744820_a_at	LOC100130691	100130691	uncharacterized LOC100130691	chr2q31.2	7.08572	7.17637	-1.06485	-0.090646	0.794478	0.96687	0	0
11754837_a_at	LRRC69	100130742	leucine rich repeat containing 69	chr8q21.3	7.93981	7.66986	1.20577	0.269951	0.139329	0.737947	0	0
11753934_at	AGAP2-AS1	100130776	AGAP2 antisense RNA 1	chr12q14.1	7.18622	7.49441	-1.23816	-0.308195	0.357064	0.853673	0	0
11755685_s_at	LOC100130872	100130872	uncharacterized LOC100130872	chr4p16.3	7.58181	7.80727	-1.16915	-0.225456	0.370998	0.858996	0	0
11744971_at	PSORS1C3	100130889	psoriasis susceptibility 1 candidate 3 (non-protein coding)	chr6p21.33	5.41314	5.36026	1.03734	0.0528861	0.787837	0.965284	0	0
11761894_at	LOC100130916	100130916	HSAL5836	chr9q22.33	5.12341	5.30287	-1.13246	-0.17946	0.325426	0.840129	0	0
11754500_at	SMIM6	100130933	small integral membrane protein 6	---	7.85245	7.04736	1.74724	0.805082	0.020646	0.606271	0	0
11740463_at	SYCE1L	100130958	synaptonemal complex central element protein 1-like	chr16q23.1	6.34775	6.42634	-1.05599	-0.0785979	0.625912	0.932767	0	0
11763333_at	ZNF316	100131017	zinc finger protein 316	chr7p22.1	7.07624	7.0189	1.04055	0.0573427	0.760918	0.960205	0	0
11750518_a_at	LINC01135	100131060	long intergenic non-protein coding RNA 1135	chr1p32.1	5.43398	5.62756	-1.1436	-0.19358	0.320731	0.837447	0	0
11762411_at	OK/SW-CL.36	100131077	OK/SW-CL.36	chr4q21.23	5.87358	6.40998	-1.45034	-0.536395	0.201033	0.775816	0	0
11752799_at	LOC100131131	100131131	AHPA9419	chr2q12.1	5.66627	5.80137	-1.09817	-0.135098	0.434994	0.883028	0	0
11738947_at	BSPH1	100131137	binder of sperm protein homolog 1	chr19q13.33	6.36379	6.02354	1.26598	0.340254	0.0882547	0.698194	0	0
11720469_a_at	TSTD1	100131187	thiosulfate sulfurtransferase (rhodanese)-like domain containing 1	chr1q23.3	6.33764	6.31323	1.01707	0.0244124	0.884424	0.982987	0	0
11732627_at	TMEM194B	100131211	transmembrane protein 194B	chr2q32.2	7.92624	7.83248	1.06715	0.0937678	0.624465	0.932359	0	0
11753614_s_at	GAFA1	100131227	FGF2-associated protein GAFA1	chr14q11.2	7.42367	7.29736	1.0915	0.12631	0.460764	0.890333	0	0
11762473_at	LOC100131373	100131373	uncharacterized LOC100131373	chr2p24.1	6.19597	6.34923	-1.11208	-0.153258	0.554511	0.91756	0	0
11715336_x_at	SP9	100131390	Sp9 transcription factor	chr2q31.1	9.80231	9.77122	1.02178	0.0310842	0.869948	0.981333	0	0
11759274_at	CD300LD	100131439	CD300 molecule-like family member d	chr17q25.1	6.09831	5.89071	1.15476	0.207593	0.41297	0.874696	0	0
11754230_at	DBIL5P	100131454	diazepam binding inhibitor-like 5, pseudogene	chr17p13.3	6.91174	7.15928	-1.18718	-0.247536	0.230341	0.78878	0	0
11759939_x_at	LOC100131541	100131541	uncharacterized LOC100131541	chr11q21	5.04802	5.03181	1.0113	0.0162061	0.931141	0.989971	0	0
11757255_at	FKSG29	100131561	FKSG29	chr13q32.3	7.0286	7.0699	-1.02904	-0.0412955	0.909671	0.987255	0	0
11753146_a_at	FAM83A-AS1	100131726	FAM83A antisense RNA 1	chr8q24.13	8.22905	8.18132	1.03364	0.047736	0.831839	0.974482	0	0
11747659_a_at	ARMCX4	100131755	armadillo repeat containing, X-linked 4	chrXq22.1	8.13763	8.01988	1.08505	0.117757	0.617707	0.931585	0	0
11761930_at	OK/SW-CL.58	100131766	OK/SW-CL.58	chr13q12.3	5.96216	5.36788	1.50972	0.594284	0.00957393	0.589489	0	0
11763430_at	LOC100131822	100131822	uncharacterized LOC100131822	chr17q12	6.01144	5.89206	1.08627	0.119379	0.699785	0.947564	0	0
11761871_at	LOC100131826	100131826	TSSP3028	chr4q21.1	7.11615	7.69977	-1.49861	-0.583624	0.0160044	0.597667	0	0
11741455_at	ZNF717	100131827	zinc finger protein 717	chr3p12.3	7.93621	8.07473	-1.10078	-0.138521	0.395059	0.868841	0	0
11740222_at	FAM196B	100131897	family with sequence similarity 196, member B	chr5q35.1	7.4694	8.20942	-1.67019	-0.740015	0.200552	0.775816	0	0
11738966_at	KRTAP25-1	100131902	keratin associated protein 25-1	chr21q22.11	5.60887	5.99641	-1.30816	-0.387537	0.179296	0.765389	0	0
11760045_at	LOC100131943	100131943	uncharacterized LOC100131943	chr17p11.2	5.86427	6.19745	-1.25979	-0.333178	0.225912	0.786637	0	0
11763392_at	LOC100132005	100132005	uncharacterized LOC100132005	chr6p21.2	6.35861	6.47502	-1.08403	-0.116403	0.526389	0.910548	0	0
11761826_x_at	LOC101929819	101929819	putative uncharacterized protein encoded by LINC00174-like	---	10.6119	10.693	-1.05778	-0.081037	0.765459	0.96155	0	0
11763121_x_at	LOC100132099	100132099	FRSS1829	chr13q32.3	6.49378	6.62259	-1.09339	-0.128812	0.694906	0.946985	0	0
11751642_a_at	LOC100132215	100132215	uncharacterized LOC100132215	chr2p15	5.3819	5.21837	1.12002	0.163525	0.394587	0.868612	0	0
11763886_s_at	LOC100132319	100132319	uncharacterized LOC100132319	chr3q28	7.34317	7.56491	-1.16614	-0.221736	0.231096	0.788923	0	0
11762217_at	LOC100132686	100132686	uncharacterized LOC100132686	chr11q23.1	6.76285	7.16866	-1.32483	-0.405807	0.030492	0.634484	0	0
11740908_x_at	PMS2P9	100132832	postmeiotic segregation increased 2 pseudogene 9	chr7q11.23	11.1214	10.9866	1.09787	0.134703	0.415331	0.8754	0	0
11741894_x_at	DPH3P1	100132911	diphthamide biosynthesis 3 pseudogene 1	chr20q13.33	8.85877	8.58011	1.21307	0.27866	0.271078	0.812151	0	0
11762929_x_at	FAM66D	100132923	family with sequence similarity 66, member D	chr8p23.1	7.10201	6.97977	1.08843	0.122245	0.576951	0.923206	0	0
11745138_s_at	FAM223A /// FAM223B	286967 /// 100132967	family with sequence similarity 223, member A (non-protein coding) /// family with sequence similarity 223, member B (non-protein coding)	chrXq28	9.02132	9.39514	-1.29577	-0.373813	0.129351	0.730845	0	0
11762821_at	LINC00856	100132987	long intergenic non-protein coding RNA 856	chr10q22.3	7.54227	7.75812	-1.16139	-0.215854	0.555526	0.91775	0	0
11746053_x_at	LOC100996740	100996740	uncharacterized LOC100996740	chr1q21.2	10.2357	10.1375	1.07042	0.0981795	0.57632	0.922985	0	0
11761314_s_at	LOC100133091	100133091	uncharacterized LOC100133091	chr7q11.23	8.18602	8.05671	1.09377	0.129306	0.484282	0.896969	0	0
11762945_at	LOC100133106	100133106	VCEW9374	chr5q35.1	8.19295	8.55942	-1.28919	-0.366467	0.214152	0.784376	0	0
11761129_at	ADIRF-AS1	100133190	ADIRF antisense RNA 1	chr10q23.2	7.42763	7.45163	-1.01677	-0.024	0.894504	0.985154	0	0
11762056_at	LOC100133299	100133299	GALI1870	chr5p15.2	7.59541	7.69013	-1.06786	-0.0947272	0.741023	0.955397	0	0
11715918_s_at	CD24	100133941	CD24 molecule	chr6q21	8.14108	7.98437	1.11474	0.156708	0.480118	0.895539	0	0
11752819_at	UXT-AS1	100133957	UXT antisense RNA 1	chrXp11.23	5.68135	5.54065	1.10244	0.140698	0.449211	0.886706	0	0
11755021_s_at	MAP3K14-AS1	100133991	MAP3K14 antisense RNA 1	chr17q21.31	7.85838	7.6012	1.19514	0.257179	0.194718	0.773915	0	0
11763847_a_at	LINC01119	100134259	long intergenic non-protein coding RNA 1119	chr2p21	7.67649	7.44254	1.17605	0.233951	0.245462	0.79829	0	0
11751539_at	LOC100134391	100134391	uncharacterized LOC100134391	chr17q25.1	6.10375	5.82504	1.21311	0.278714	0.190716	0.770856	0	0
11720076_at	TEN1 /// TEN1-CDK3	100134934 /// 100529145	TEN1 CST complex subunit /// TEN1-CDK3 readthrough (NMD candidate)	chr17q /// chr17q25.1	9.86213	10.0051	-1.10421	-0.143013	0.449217	0.886706	0	0
11756538_s_at	JMJD7 /// JMJD7-PLA2G4B	8681 /// 100137047	jumonji domain containing 7 /// JMJD7-PLA2G4B readthrough	chr15q11.2-q21.3 /// chr15q15.1	6.96415	7.14566	-1.13407	-0.181513	0.358719	0.854264	0	0
11717036_a_at	HDAC5	10014	histone deacetylase 5	chr17q21	10.9714	11.2617	-1.22287	-0.290268	0.145136	0.741172	0	0
11759846_x_at	C17orf99	100141515	chromosome 17 open reading frame 99	chr17q25.3	9.82578	9.62622	1.14835	0.199561	0.384782	0.864488	0	0
11737593_at	KLLN	100144748	killin, p53-regulated DNA replication inhibitor	chr10q23	6.97342	6.89202	1.05804	0.0813968	0.780858	0.964322	0	0
11716144_a_at	PDCD6IP	10015	programmed cell death 6 interacting protein	chr3p22.3	9.08586	9.2391	-1.11206	-0.153241	0.3605	0.854805	0	0
11753862_at	KRTAP20-4	100151643	keratin associated protein 20-4	chr21q22.11	6.2438	6.56049	-1.24547	-0.316694	0.107811	0.715082	0	0
11763954_at	SCARNA9L	100158262	small Cajal body-specific RNA 9-like	chrXp22.12	9.30344	8.78296	1.43443	0.520478	0.198084	0.775446	0	0
11759804_x_at	PDCD6	10016	programmed cell death 6	chr5p15.33	6.29122	6.16539	1.09114	0.125831	0.770307	0.962643	0	0
11733693_at	PATE3	100169851	prostate and testis expressed 3	chr11q24.2	5.58657	5.45164	1.09804	0.13493	0.4851	0.896969	0	0
11762670_at	DBIL5P2	100169989	diazepam binding inhibitor-like 5 pseudogene 2	chr2p15	6.72708	7.02213	-1.22692	-0.295042	0.238327	0.793887	0	0
11756013_a_at	BCL2L10	10017	BCL2-like 10 (apoptosis facilitator)	chr15q21	6.41976	6.42108	-1.00091	-0.00131791	0.995022	0.999733	0	0
11755578_a_at	SRRM5	100170229	serine/arginine repetitive matrix 5	chr19q13.31	8.65055	8.81648	-1.12188	-0.165923	0.655378	0.939238	0	0
11729057_at	ERICH4	100170765	glutamate-rich 4	chr19q13.2	6.26602	6.12284	1.10433	0.143177	0.44045	0.884662	0	0
11726147_at	C17orf96	100170841	chromosome 17 open reading frame 96	chr17q12	10.8591	10.3107	1.46248	0.548417	0.0304308	0.634484	0	0
11753863_s_at	BCL2L11	10018	BCL2-like 11 (apoptosis facilitator)	chr2q13	8.81306	8.20806	1.52098	0.605	0.0220451	0.61492	0	0
11750494_at	ESP33	100188917	uncharacterized locus ESP33	chr9q34.3	7.44649	7.55855	-1.08077	-0.112061	0.530275	0.911427	0	0
11717409_at	SH2B3	10019	SH2B adaptor protein 3	chr12q24	6.42549	6.47928	-1.03799	-0.0537932	0.750559	0.957532	0	0
11757199_at	LOC100190940	100190940	uncharacterized LOC100190940	chr12q24.33	6.22015	6.23515	-1.01045	-0.0150009	0.94725	0.992547	0	0
11734487_at	C5orf52	100190949	chromosome 5 open reading frame 52	chr5q33.3	6.806	6.68839	1.08494	0.117612	0.511658	0.905909	0	0
11760828_at	RPL36AP33	100191039	ribosomal protein L36a pseudogene 33	chr9p13.3	5.91893	5.88229	1.02573	0.0366453	0.83239	0.974665	0	0
11735933_at	C2CD4D	100191040	C2 calcium-dependent domain containing 4D	chr1q21.3	8.44782	8.37188	1.05404	0.0759352	0.69412	0.946985	0	0
11760091_x_at	PPIAP30	100192204	peptidylprolyl isomerase A (cyclophilin A) pseudogene 30	chr10p13	7.98573	8.21093	-1.16894	-0.225201	0.440127	0.884577	0	0
11764076_at	FLJ16779	100192386	uncharacterized LOC100192386	chr20q13.33	5.05255	4.80826	1.18451	0.244287	0.149172	0.745855	0	0
11755815_a_at	CDH4	1002	cadherin 4, type 1, R-cadherin (retinal)	chr20q13.3	8.17539	7.9977	1.13106	0.177682	0.479249	0.895186	0	0
11751689_a_at	GNE	10020	glucosamine (UDP-N-acetyl)-2-epimerase/N-acetylmannosamine kinase	chr9p13.3	7.30484	7.28508	1.0138	0.0197665	0.90574	0.987122	0	0
11724458_at	HCN4	10021	hyperpolarization activated cyclic nucleotide-gated potassium channel 4	chr15q24.1	6.32629	6.81016	-1.39849	-0.483869	0.231149	0.788923	0	0
11746485_x_at	FAR2P2 /// FAR2P3	100216479 /// 100288897	fatty acyl CoA reductase 2 pseudogene 2 /// fatty acyl CoA reductase 2 pseudogene 3	chr2q21.1	5.7894	6.69914	-1.8787	-0.909738	0.230097	0.78878	0	0
11738507_at	INSL5	10022	insulin-like 5	chr1p31.3	6.10576	6.09425	1.008	0.0115024	0.951088	0.992885	0	0
11743949_s_at	FRAT1	10023	frequently rearranged in advanced T-cell lymphomas 1	chr10q24.1	9.17916	9.09566	1.05959	0.0835058	0.742777	0.955469	0	0
11756194_a_at	TROAP	10024	trophinin associated protein	chr12q13.12	9.56648	9.51601	1.0356	0.0504668	0.747137	0.956729	0	0
11756057_a_at	MED16	10025	mediator complex subunit 16	chr19p13.3	8.72222	9.11268	-1.31081	-0.390461	0.0441602	0.657993	0	0
11721856_a_at	PIGK	10026	phosphatidylinositol glycan anchor biosynthesis, class K	chr1p31.1	8.46218	8.34021	1.08822	0.12197	0.504724	0.902823	0	0
11757216_x_at	LOC100268168	100268168	uncharacterized LOC100268168	chr5q35.1	6.20434	6.4645	-1.19761	-0.260159	0.323998	0.839241	0	0
11746319_at	LINC00940	100271702	long intergenic non-protein coding RNA 940	---	5.5546	5.27976	1.20986	0.274845	0.17205	0.763195	0	0
11734357_a_at	ARHGEF33	100271715	Rho guanine nucleotide exchange factor (GEF) 33	chr2p22.1	5.58463	5.84908	-1.20118	-0.26445	0.173707	0.763533	0	0
11762686_a_at	LOC100286925	100286925	uncharacterized LOC100286925	chr22q11.22	6.09753	6.19183	-1.06755	-0.0943022	0.631413	0.934301	0	0
11762236_at	LOC100287010	100287010	uncharacterized LOC100287010	chr2q12.1	5.85021	5.28345	1.4812	0.566762	0.0201556	0.606271	0	0
11760807_at	LOC100287036	100287036	uncharacterized LOC100287036	chr16q24.3	8.377	7.73363	1.56198	0.643372	0.0170847	0.59864	0	0
11747784_at	LOC100287042	100287042	uncharacterized LOC100287042	chr17q25.1	7.64461	7.63694	1.00533	0.00767027	0.9628	0.994347	0	0
11762197_at	LOC100287098	100287098	uncharacterized LOC100287098	chr8q24.3	7.22069	7.04587	1.12882	0.174821	0.492642	0.898475	0	0
11750083_at	LOC100287175	100287175	uncharacterized LOC100287175	chr16p13.3	6.20307	5.99496	1.15518	0.208112	0.303164	0.828769	0	0
11762633_at	LOC100287225	100287225	uncharacterized LOC100287225	chr18q21.2	6.45948	6.52957	-1.04978	-0.0700937	0.742655	0.955469	0	0
11758154_at	MANSC4	100287284	MANSC domain containing 4	chr12p11.22	6.07949	5.99157	1.06284	0.0879243	0.670126	0.942675	0	0
11744860_at	LOC100287290	100287290	cytokine receptor CRL2	chr3q25.32	5.56927	5.50199	1.04775	0.0672877	0.752995	0.9583	0	0
11761163_at	GS52	100287301	uncharacterized LOC100287301	chr16p13.3	8.6075	8.07278	1.44866	0.534719	0.0358819	0.647176	0	0
11762297_at	AK299452 /// RP11-110G21.1	---	SubName: Full=cDNA FLJ58935; /// ---	---	6.66592	6.87947	-1.15954	-0.21355	0.464898	0.891322	0	0
11746728_at	LINC00941	100287314	long intergenic non-protein coding RNA 941	chr12p11.21	7.60731	7.37855	1.17182	0.228756	0.252218	0.801732	0	0
11749575_at	LOC100287329	100287329	uncharacterized LOC100287329	chr6p21.33	7.60004	7.59305	1.00485	0.00698314	0.976467	0.996029	0	0
11750184_at	LOC100287413	100287413	uncharacterized LOC100287413	chr11q12.1	5.89913	6.10914	-1.15669	-0.210005	0.414031	0.875136	0	0
11760305_at	LOC100287576	100287576	uncharacterized LOC100287576	chr22q11.21	5.59285	5.74351	-1.11008	-0.150661	0.558964	0.918282	0	0
11749284_at	LOC100287685	100287685	uncharacterized LOC100287685	chr1p36.33	8.42662	8.56872	-1.10351	-0.142093	0.607068	0.929542	0	0
11745296_at	ANKRD66	100287718	ankyrin repeat domain 66	chr6p12.3	6.68594	6.73498	-1.03457	-0.0490311	0.826374	0.973182	0	0
11749596_at	LOC100287808	100287808	uncharacterized LOC100287808	chr17q12	7.19143	7.07886	1.08115	0.112564	0.671111	0.942767	0	0
11752923_a_at	LOC100287837	100287837	uncharacterized LOC100287837	chr11q13.4	8.91513	9.1576	-1.18301	-0.242465	0.250869	0.800883	0	0
11745132_at	LGALS8-AS1	100287902	LGALS8 antisense RNA 1	chr1q43	6.61005	6.39032	1.16452	0.219739	0.485892	0.89725	0	0
11747957_at	LOC100287931	100287931	uncharacterized LOC100287931	chr4p16.3	9.39411	9.36999	1.01686	0.0241175	0.892355	0.984845	0	0
11720070_s_at	TIMM23 /// TIMM23B	100287932 /// 100652748	translocase of inner mitochondrial membrane 23 homolog (yeast) /// translocase of inner mitochondrial membrane 23 homolog B (yeast)	chr10q11.23	12.7404	12.685	1.03911	0.0553509	0.735662	0.954651	0	0
11763502_x_at	LOC100287497 /// LOC100287934 /// LOC101930657	100287497 /// 100287934 /// 101930657	uncharacterized LOC100287497 /// uncharacterized LOC100287934 /// uncharacterized LOC101930657	chr1p36.33 /// chr1q42.11	5.83489	5.87555	-1.02859	-0.0406635	0.832576	0.974688	0	0
11762762_at	LOC100288114	100288114	uncharacterized LOC100288114	chr19q13.43	7.45768	6.98723	1.38554	0.470444	0.196554	0.774607	0	0
11745791_a_at	LOC100288152	100288152	uncharacterized LOC100288152	chr5p15.33	7.93974	8.0863	-1.10693	-0.146563	0.553634	0.917413	0	0
11751583_at	LOC100288162	100288162	uncharacterized LOC100288162	chr16p13.11	11.1506	11.3128	-1.11903	-0.162252	0.441996	0.885338	0	0
11763139_at	KRTAP22-2	100288287	keratin associated protein 22-2	chr21q22.11	4.97807	4.8605	1.08491	0.11757	0.463908	0.890856	0	0
11753847_x_at	KRTAP21-3	100288323	keratin associated protein 21-3	chr21q22.11	5.56907	5.59936	-1.02121	-0.0302847	0.85568	0.978813	0	0
11760506_at	NCAM1-AS1	100288346	NCAM1 antisense RNA1	chr11q23.2	9.13196	9.27768	-1.10628	-0.145722	0.534558	0.912653	0	0
11746688_at	LOC100288358	100288358	uncharacterized LOC100288358	chr16q23.1	7.84704	7.61073	1.17798	0.236314	0.171906	0.763195	0	0
11744604_at	ERVMER34-1	100288413	endogenous retrovirus group MER34, member 1	chr4q12	7.82236	7.7599	1.04424	0.0624589	0.793619	0.966753	0	0
11746071_at	LOC100288504	100288504	uncharacterized LOC100288504	chr2q14.3	7.86603	7.71372	1.11134	0.152305	0.464867	0.891322	0	0
11760787_at	ARHGAP11B /// LOC100288637	89839 /// 100288637	Rho GTPase activating protein 11B /// OTU deubiquitinase 7A pseudogene	chr15q13.2	9.12618	9.02883	1.06981	0.0973535	0.628565	0.933423	0	0
11760358_at	SRGAP3-AS3	100288831	SRGAP3 antisense RNA 3	chr3p25.3	7.49964	7.69173	-1.14242	-0.192097	0.423368	0.87822	0	0
11757227_at	LOC100288842	100288842	UDP-GlcNAc:betaGal beta-1,3-N-acetylglucosaminyltransferase 5 pseudogene	chr9q33.2	8.09407	8.00348	1.06481	0.0905956	0.691409	0.94693	0	0
11761739_at	LOC100288866	100288866	uncharacterized LOC100288866	chr17q21.33	7.20587	7.29451	-1.06337	-0.088637	0.688538	0.946591	0	0
11761371_at	LOC100288974	100288974	BMS1 homolog, ribosome assembly protein (yeast) pseudogene	chr10q22.3	5.37151	5.23906	1.09616	0.132455	0.47733	0.894201	0	0
11760632_at	KCTD21-AS1	100289388	KCTD21 antisense RNA 1	chr11q14.1	8.50372	8.36752	1.09901	0.136204	0.515478	0.907102	0	0
11761354_at	LOC100289409	100289409	uncharacterized LOC100289409	chr9q34.3	10.4708	10.4529	1.01253	0.0179656	0.913333	0.987376	0	0
11761694_at	LINC01166	101927590	long intergenic non-protein coding RNA 1166	chr10q26.3	6.2637	5.93016	1.2601	0.333535	0.156063	0.751197	0	0
11746822_at	LOC100289455	100289455	uncharacterized LOC100289455	chr10p12.2	6.11042	6.12123	-1.00753	-0.0108181	0.952041	0.993324	0	0
11746289_at	LOC100289511	100289511	uncharacterized LOC100289511	chr14q24.2	5.95878	5.95715	1.00113	0.00162958	0.994466	0.999715	0	0
11761830_s_at	HERC2P4 /// LOC102723771	100289574 /// 102723771	hect domain and RLD 2 pseudogene 4 /// E3 ubiquitin-protein ligase HERC2-like	chr16p11.2	7.79471	7.98748	-1.14296	-0.192772	0.286552	0.820222	0	0
11762106_at	LOC100289580	100289580	uncharacterized LOC100289580	chr16q24.3	8.6872	8.8806	-1.14345	-0.193393	0.275701	0.814224	0	0
11762650_at	LOC100289585	100289585	proliferation-inducing protein 25	chr2p13.2	5.61849	5.9082	-1.2224	-0.289714	0.271662	0.812737	0	0
11720741_a_at	ZNF605	100289635	zinc finger protein 605	chr12q24.33	8.86122	9.24069	-1.30086	-0.379469	0.0719774	0.686119	0	0
11751345_at	GOLGA8J	653073	golgin A8 family, member J	chr15q13.2	6.74766	6.27713	1.38562	0.470528	0.16333	0.759453	0	0
11746024_at	LOC100293044	100293044	uncharacterized LOC100293044	---	7.83162	7.76723	1.04564	0.0643818	0.85223	0.978466	0	0
11747124_at	LOC100293612	100293612	uncharacterized LOC100293612	---	6.5001	6.42757	1.05156	0.0725325	0.749779	0.957242	0	0
11745128_a_at	CDH5	1003	cadherin 5, type 2 (vascular endothelium)	chr16q22.1	7.40839	7.50669	-1.07051	-0.0982956	0.552662	0.916858	0	0
11727878_a_at	CHAF1A	10036	chromatin assembly factor 1, subunit A (p150)	chr19p13.3	9.27762	9.35449	-1.05473	-0.0768724	0.683455	0.945076	0	0
11759860_at	GRIK1-AS2	100379661	GRIK1 antisense RNA 2	chr21q22.11	5.8769	5.90685	-1.02098	-0.0299504	0.905227	0.987122	0	0
11733931_a_at	PARP2	10038	poly (ADP-ribose) polymerase 2	chr14q11.2-q12	11.0949	11.3255	-1.17334	-0.230616	0.197792	0.775446	0	0
11730335_a_at	PARP3	10039	poly (ADP-ribose) polymerase family, member 3	chr3p21.31-p21.1	8.98598	8.80859	1.13084	0.17739	0.413547	0.875014	0	0
11742868_at	CDH6	1004	cadherin 6, type 2, K-cadherin (fetal kidney)	chr5p13.3	6.13394	6.74807	-1.53063	-0.614128	0.159028	0.754406	0	0
11719589_a_at	TOM1L1	10040	target of myb1 (chicken)-like 1	chr17q23.2	8.10633	7.89322	1.15918	0.21311	0.304051	0.828948	0	0
11739936_a_at	HMGXB4	10042	HMG box domain containing 4	chr22q13.1	9.16051	9.08324	1.05502	0.0772642	0.737565	0.954903	0	0
11753021_x_at	TOM1	10043	target of myb1 (chicken)	chr22q13.1	9.86003	10.261	-1.32042	-0.401	0.116927	0.71847	0	0
11756453_a_at	SH2D3C	10044	SH2 domain containing 3C	chr9q34.11	8.56056	8.55349	1.00491	0.00707188	0.973745	0.995525	0	0
11723551_x_at	SH2D3A	10045	SH2 domain containing 3A	chr19p13.3	6.47826	6.96213	-1.39849	-0.483872	0.0351654	0.645202	0	0
11750004_a_at	MAMLD1	10046	mastermind-like domain containing 1	chrXq28	9.06449	9.22619	-1.1186	-0.161693	0.597572	0.928007	0	0
11731927_at	CST8	10047	cystatin 8 (cystatin-related epididymal specific)	chr20p11.21	6.82646	6.99638	-1.125	-0.169922	0.491453	0.898305	0	0
11757841_s_at	RANBP9	10048	RAN binding protein 9	chr6p23	12.0685	11.6494	1.33716	0.419175	0.0813017	0.697094	0	0
11716331_a_at	DNAJB6	10049	DnaJ (Hsp40) homolog, subfamily B, member 6	chr7q36.3	9.71705	9.95954	-1.18303	-0.242492	0.216003	0.784376	0	0
11760797_at	LOC100499484	100499484	SUGT1-1300002K09Rik pseudogene	chr9q22.33	5.95358	6.07632	-1.0888	-0.122739	0.486663	0.897308	0	0
11738816_a_at	CDH7	1005	cadherin 7, type 2	chr18q22.1	5.92539	6.5298	-1.52036	-0.604412	0.13413	0.733925	0	0
11734320_a_at	SLC17A4	10050	solute carrier family 17, member 4	chr6p22.2	6.6089	7.28757	-1.60065	-0.678661	0.102156	0.709475	0	0
11741478_at	SPATA1 /// SPATA1	100505741	spermatogenesis associated 1 /// ---	chr1p22.3	6.18058	5.88163	1.23025	0.298947	0.115486	0.71847	0	0
11762773_x_at	KIF25-AS1	100505879	KIF25 antisense RNA 1	chr6q27	7.02222	6.97981	1.02983	0.0424073	0.790579	0.9662	0	0
11760494_at	C21orf37	100505929	chromosome 21 open reading frame 37	chr21q21.1	4.76691	4.87542	-1.07811	-0.10851	0.567838	0.920861	0	0
11763394_a_at	RP11-44F21.5	---	---	---	6.89783	7.27273	-1.29675	-0.374901	0.0821378	0.697761	0	0
11763373_at	APELA	100506013	apelin receptor early endogenous ligand	chr4q32	5.30674	5.21787	1.06354	0.0888718	0.696499	0.946985	0	0
11758946_at	RP11-12M5.1	---	---	---	6.39537	6.24029	1.11348	0.155072	0.47895	0.895051	0	0
11763985_at	LOC101928162	101928162	uncharacterized LOC101928162	chr12p13.2	5.20235	5.31039	-1.07777	-0.108045	0.495874	0.899687	0	0
11762829_at	LOC100506242	100506242	GLLV3061	---	5.59659	5.86399	-1.20364	-0.267398	0.202943	0.77659	0	0
11763476_at	LOC100506289	100506289	uncharacterized LOC100506289	---	6.32378	6.18093	1.10408	0.14285	0.476377	0.893739	0	0
11763705_at	LOC100506379	100506379	uncharacterized LOC100506379	---	7.47343	7.50668	-1.02332	-0.0332517	0.890193	0.98427	0	0
11764154_at	RP11-663N22.1	---	---	---	7.29363	7.29706	-1.00238	-0.00343048	0.987857	0.997995	0	0
11763971_at	LINC01082	100506542	long intergenic non-protein coding RNA 1082	chr16q24.1	6.49477	6.46581	1.02028	0.0289663	0.934993	0.99066	0	0
11758837_at	LOC100506603	100506603	uncharacterized LOC100506603	chr14q24.3	9.03856	9.27647	-1.17929	-0.237914	0.243433	0.797407	0	0
11747435_s_at	OCLN	100506658	occludin	chr5q13.1	9.85635	9.96992	-1.0819	-0.113573	0.474099	0.893337	0	0
11763876_at	LOC100506700	100506700	uncharacterized LOC100506700	---	5.42953	5.41356	1.01113	0.0159621	0.921413	0.988634	0	0
11741349_at	SLFN12L	100506736	schlafen family member 12-like	chr17q12	5.65374	5.60979	1.03093	0.0439519	0.784821	0.96493	0	0
11755976_a_at	CASP12	100506742	caspase 12 (gene/pseudogene)	chr11q22.3	6.85947	7.63688	-1.71405	-0.777407	0.256705	0.803681	0	0
11763303_at	---	---	---	---	6.07928	6.69527	-1.53261	-0.61599	0.0839912	0.69818	0	0
11760571_at	LOC100506766	100506766	uncharacterized LOC100506766	---	6.90609	6.69295	1.15921	0.213137	0.277446	0.814779	0	0
11763875_at	LOC100506797	100506797	uncharacterized LOC100506797	---	9.25392	8.50204	1.68399	0.751884	0.0106504	0.589489	0	0
11760846_at	CLTC-IT1	100506863	CLTC intronic transcript 1 (non-protein coding)	chr17q23.2	6.36986	6.52658	-1.11475	-0.156717	0.519288	0.908243	0	0
11763432_at	LOC100506999	100506999	uncharacterized LOC100506999	---	5.65123	5.63372	1.01221	0.017513	0.932748	0.990254	0	0
11763413_at	ASAP1-IT2	100507117	ASAP1 intronic transcript 2 (non-protein coding)	---	6.82955	7.11148	-1.21582	-0.281928	0.123821	0.724727	0	0
11764022_at	RP11-340A13.1	---	---	---	5.39801	5.76845	-1.29275	-0.370442	0.0644482	0.68101	0	0
11759754_a_at	LINC00943	100507206	long intergenic non-protein coding RNA 943	---	7.05065	7.53003	-1.39415	-0.479387	0.0825793	0.698087	0	0
11762463_at	C8orf17	100507249	chromosome 8 open reading frame 17	chr8q24.3	5.96004	5.96978	-1.00678	-0.00974182	0.957465	0.994347	0	0
11763398_at	LINC01013	100507254	long intergenic non-protein coding RNA 1013	---	6.57512	6.68903	-1.08215	-0.113904	0.63636	0.93502	0	0
11763397_at	EYA4-AS1	100507308	EYA4 antisense RNA 1	chr6q23	6.37033	6.53902	-1.12403	-0.168686	0.303005	0.828716	0	0
11763404_at	LOC100507336	100507336	uncharacterized LOC100507336	---	9.07623	8.52316	1.46721	0.553075	0.0396891	0.656383	0	0
11763991_at	LA16c-380H5.4	---	---	---	6.29858	6.31139	-1.00892	-0.012808	0.9636	0.994347	0	0
11760278_at	HCG8	100507399	HLA complex group 8	chr6p21.3	6.77697	6.73576	1.02898	0.0412146	0.822383	0.972075	0	0
11738887_s_at	MICA	100507436	MHC class I polypeptide-related sequence A	chr6p21.33	9.96533	9.95388	1.00797	0.011459	0.951109	0.992885	0	0
11764015_at	LOC100507461	100507461	uncharacterized LOC100507461	---	5.49302	5.38936	1.07449	0.103658	0.657825	0.939815	0	0
11763994_at	LOC100507480	100507480	uncharacterized LOC100507480	---	5.82737	6.10242	-1.21004	-0.275051	0.222214	0.786079	0	0
11760371_at	LOC100507516	100507516	uncharacterized LOC100507516	---	6.8148	6.3876	1.34462	0.427203	0.248649	0.800071	0	0
11764025_at	LOC100507562	100507562	uncharacterized LOC100507562	---	6.37938	6.56878	-1.14029	-0.189402	0.482713	0.896566	0	0
11761324_at	LOC100507646	100507646	uncharacterized LOC100507646	chr19q13.2	7.39999	7.1458	1.19267	0.254193	0.382555	0.863507	0	0
11760004_at	LOC100508226	100508226	HHSL751	---	6.95944	6.85505	1.07504	0.10439	0.687459	0.946333	0	0
11733876_x_at	SMC4	10051	structural maintenance of chromosomes 4	chr3q26.1	12.3246	12.2842	1.02843	0.040446	0.787216	0.96526	0	0
11740256_s_at	GJC1	10052	gap junction protein, gamma 1, 45kDa	chr17q21.31	9.76766	9.46356	1.23465	0.3041	0.10843	0.715488	0	0
11717062_at	AP1M2	10053	adaptor-related protein complex 1, mu 2 subunit	chr19p13.2	8.52967	8.20551	1.25193	0.324158	0.22093	0.7858	0	0
11749584_a_at	UBA2	10054	ubiquitin-like modifier activating enzyme 2	chr19q12	10.9018	11.0151	-1.08175	-0.113363	0.48517	0.896969	0	0
11737533_a_at	SAE1	10055	SUMO1 activating enzyme subunit 1	chr19q13.32	10.7848	10.6584	1.09155	0.126378	0.507307	0.904038	0	0
11750165_a_at	FARSB	10056	phenylalanyl-tRNA synthetase, beta subunit	chr2q36.1	9.91874	10.2148	-1.22782	-0.296099	0.152976	0.748535	0	0
11730509_s_at	ABCC5	10057	ATP-binding cassette, sub-family C (CFTR/MRP), member 5	chr3q27	9.1951	8.91944	1.21055	0.275664	0.116472	0.71847	0	0
11743371_x_at	DNM1L	10059	dynamin 1-like	chr12p11.21	9.59223	9.61956	-1.01912	-0.0273245	0.875454	0.981864	0	0
11739319_at	CDH8	1006	cadherin 8, type 2	chr16q22.1	6.80744	7.32958	-1.43608	-0.522137	0.0372233	0.648838	0	0
11742433_a_at	ABCC9	10060	ATP-binding cassette, sub-family C (CFTR/MRP), member 9	chr12p12.1	5.75604	6.21873	-1.37811	-0.462687	0.118302	0.719726	0	0
11722025_x_at	ABCF2	10061	ATP-binding cassette, sub-family F (GCN20), member 2	chr7q36	9.61792	9.60027	1.01231	0.0176483	0.908231	0.987122	0	0
11719393_a_at	NR1H3	10062	nuclear receptor subfamily 1, group H, member 3	chr11p11.2	9.5324	9.55599	-1.01648	-0.0235841	0.912758	0.987376	0	0
11757627_at	COX17	10063	COX17 cytochrome c oxidase copper chaperone	chr3q13.33	12.4021	12.2782	1.08964	0.123856	0.516246	0.907308	0	0
11760714_at	---	---	---	---	6.56493	6.41471	1.10974	0.150216	0.408414	0.873777	0	0
11755055_a_at	SCAMP2	10066	secretory carrier membrane protein 2	chr15q23-q25	10.7461	10.7356	1.0073	0.0104948	0.948982	0.992885	0	0
11717403_a_at	SCAMP3	10067	secretory carrier membrane protein 3	chr1q21	11.1942	11.2103	-1.01125	-0.0161372	0.926006	0.98911	0	0
11762407_at	IL18BP	10068	interleukin 18 binding protein	chr11q13	10.0051	10.3079	-1.23354	-0.302799	0.128916	0.730575	0	0
11756606_s_at	RWDD2B	10069	RWD domain containing 2B	chr21q22.11	11.5287	11.413	1.08354	0.115759	0.507033	0.90389	0	0
11737547_a_at	CDH9	1007	cadherin 9, type 2 (T1-cadherin)	chr5p14	5.51913	5.54908	-1.02097	-0.0299435	0.887121	0.983544	0	0
11745788_a_at	MUC12	10071	mucin 12, cell surface associated	chr7q22	9.89893	8.2312	3.17715	1.66773	0.0569787	0.676452	0	0
11744167_a_at	DPP3	10072	dipeptidyl-peptidase 3	chr11q12-q13.1	9.72169	9.96902	-1.18701	-0.247338	0.13481	0.734719	0	0
11756559_a_at	SNUPN	10073	snurportin 1	chr15q24.2	10.0744	10.3211	-1.18649	-0.246702	0.224523	0.786491	0	0
11717751_a_at	HUWE1	10075	HECT, UBA and WWE domain containing 1, E3 ubiquitin protein ligase	chrXp11.22	12.276	12.3372	-1.04336	-0.0612434	0.713308	0.950361	0	0
11718800_at	PTPRU	10076	protein tyrosine phosphatase, receptor type, U	chr1p35.3	7.71855	7.80586	-1.06239	-0.0873074	0.713836	0.95042	0	0
11749058_x_at	TSPAN32	10077	tetraspanin 32	chr11p15.5	7.47128	7.16519	1.23636	0.306096	0.0967795	0.704245	0	0
11717855_s_at	TSSC4	10078	tumor suppressing subtransferable candidate 4	chr11p15.5	9.58383	9.80616	-1.16662	-0.222329	0.217519	0.784376	0	0
11717215_a_at	ATP9A	10079	ATPase, class II, type 9A	chr20q13.2	9.82605	10.4747	-1.56775	-0.648693	0.00419435	0.54734	0	0
11728459_x_at	CDH10	1008	cadherin 10, type 2 (T2-cadherin)	chr5p14.2	5.48263	6.04233	-1.47396	-0.559693	0.0154218	0.597667	0	0
11736446_x_at	PDCD7	10081	programmed cell death 7	chr15q22.31	10.8606	10.9103	-1.03501	-0.0496459	0.792242	0.966354	0	0
11726015_at	GPC6	10082	glypican 6	chr13q32	5.76268	5.73626	1.01848	0.0264187	0.899257	0.986121	0	0
11739593_a_at	USH1C	10083	Usher syndrome 1C (autosomal recessive, severe)	chr11p14.3	8.2786	8.41348	-1.098	-0.134882	0.681697	0.944857	0	0
11761356_x_at	PQBP1	10084	polyglutamine binding protein 1	chrXp11.23	9.31479	9.0368	1.2125	0.277988	0.159111	0.754406	0	0
11734721_a_at	EDIL3	10085	EGF-like repeats and discoidin I-like domains 3	chr5q14	9.77039	10.264	-1.40801	-0.493657	0.0317207	0.637036	0	0
11737666_at	HHLA1	10086	HERV-H LTR-associating 1	chr8q24	5.66419	5.82929	-1.12124	-0.165101	0.435235	0.883062	0	0
11762788_at	ERVK3-2	100862697	endogenous retrovirus group K3, member 2	chr14q24.2	7.77568	7.26215	1.42754	0.513532	0.094851	0.702192	0	0
11758133_s_at	COL4A3BP	10087	collagen, type IV, alpha 3 (Goodpasture antigen) binding protein	chr5q13.3	7.72818	7.37365	1.27857	0.354532	0.0675038	0.684504	0	0
11764167_at	LINC00570	100874055	long intergenic non-protein coding RNA 570	---	5.25802	5.25994	-1.00133	-0.00192383	0.994163	0.999694	0	0
11740892_a_at	KCNK7	10089	potassium channel, subfamily K, member 7	chr11q13	8.0602	8.15442	-1.06749	-0.0942286	0.628985	0.933543	0	0
11764050_at	---	---	---	---	5.694	6.46849	-1.71059	-0.774495	0.168882	0.763108	0	0
11727238_at	UST	10090	uronyl-2-sulfotransferase	chr6q25.1	7.88271	8.2525	-1.29216	-0.369788	0.212555	0.783501	0	0
11715685_s_at	ARPC5	10092	actin related protein 2/3 complex, subunit 5, 16kDa	chr1q25.3	11.8708	11.9161	-1.0319	-0.045305	0.779586	0.964244	0	0
11729611_a_at	ARPC4	10093	actin related protein 2/3 complex, subunit 4, 20kDa	chr3p25.3	9.31931	9.68089	-1.28483	-0.36158	0.0693768	0.684938	0	0
11728643_s_at	ACTR3	10096	ARP3 actin-related protein 3 homolog (yeast)	chr2q14.1	12.1384	11.9861	1.11134	0.152297	0.378355	0.862138	0	0
11739033_a_at	ACTR2	10097	ARP2 actin-related protein 2 homolog (yeast)	chr2p14	11.3643	11.0936	1.2064	0.270712	0.279643	0.816091	0	0
11749969_a_at	TSPAN5	10098	tetraspanin 5	chr4q23	10.4678	10.413	1.03874	0.0548391	0.719174	0.951619	0	0
11760821_at	LOC100996461	100996461	uncharacterized LOC100996461	---	6.66381	6.46123	1.15076	0.202585	0.389562	0.865787	0	0
11760512_at	---	---	---	---	6.76338	6.84274	-1.05655	-0.0793609	0.81232	0.970029	0	0
11761343_a_at	ADAM8	101	ADAM metallopeptidase domain 8	chr10q26.3	7.96371	7.76992	1.14376	0.193785	0.573797	0.922362	0	0
11752082_a_at	CDH12	1010	cadherin 12, type 2 (N-cadherin 2)	chr5p14.3	5.89068	6.89068	-1.99999	-0.999996	0.00264477	0.539317	0	0
11728390_at	TSPAN2	10100	tetraspanin 2	chr1p13.2	10.0341	9.75635	1.21228	0.277726	0.157228	0.752706	0	0
11756135_a_at	NUBP2	10101	nucleotide binding protein 2	chr16p13.3	10.9988	11.0535	-1.03861	-0.0546477	0.726176	0.953319	0	0
11728249_a_at	TSFM	10102	Ts translation elongation factor, mitochondrial	chr12q14.1	10.4843	10.5002	-1.01108	-0.0158968	0.931637	0.990193	0	0
11744051_at	TSPAN1	10103	tetraspanin 1	chr1p34.1	7.59658	7.39759	1.14789	0.198988	0.211904	0.782991	0	0
11720771_x_at	PPIF	10105	peptidylprolyl isomerase F	chr10q22-q23	11.5145	11.4117	1.07392	0.102881	0.566963	0.920615	0	0
11716954_at	CTDSP2	10106	CTD (carboxy-terminal domain, RNA polymerase II, polypeptide A) small phosphatase 2	chr12q14.1	9.49117	9.81382	-1.25062	-0.322645	0.0687014	0.684823	0	0
11734344_a_at	TRIM10	10107	tripartite motif containing 10	chr6p21.3	6.55936	6.84403	-1.21814	-0.284679	0.352909	0.851659	0	0
11753134_a_at	SGK2	10110	serum/glucocorticoid regulated kinase 2	chr20q13.2	8.33648	8.31641	1.01401	0.0200687	0.933647	0.990339	0	0
11730282_a_at	RAD50	10111	RAD50 homolog (S. cerevisiae)	chr5q31	10.2798	10.2313	1.03417	0.0484767	0.775911	0.963808	0	0
11723010_a_at	KIF20A	10112	kinesin family member 20A	chr5q31	10.9713	11.1678	-1.14595	-0.196546	0.223832	0.786491	0	0
11750823_a_at	PREB	10113	prolactin regulatory element binding	chr2p23.3	10.8603	11.0854	-1.16886	-0.225107	0.187066	0.768086	0	0
11740126_a_at	HIPK3	10114	homeodomain interacting protein kinase 3	chr11p13	9.09526	8.50176	1.50891	0.593504	0.0228101	0.618358	0	0
11734988_s_at	FEM1B	10116	fem-1 homolog b (C. elegans)	chr15q22	12.3332	12.5441	-1.15743	-0.210922	0.331046	0.841401	0	0
11732923_at	ENAM	10117	enamelin	chr4q13.3	5.62786	6.09212	-1.37961	-0.464263	0.0473079	0.660968	0	0
11729579_at	CDH13	1012	cadherin 13	chr16q23.3	6.95906	7.18331	-1.16817	-0.224253	0.58515	0.924806	0	0
11744061_at	ACTR1B	10120	ARP1 actin-related protein 1 homolog B, centractin beta (yeast)	chr2q11.1-q11.2	9.7151	9.97238	-1.19523	-0.257282	0.209482	0.780401	0	0
11743996_a_at	ACTR1A	10121	ARP1 actin-related protein 1 homolog A, centractin alpha (yeast)	chr10q24.32	10.4727	10.6107	-1.10044	-0.138075	0.41705	0.875631	0	0
11732331_s_at	ARL4C	10123	ADP-ribosylation factor-like 4C	chr2q37.1	9.79406	9.38445	1.32833	0.409612	0.0472735	0.660968	0	0
11756387_x_at	ARL4A	10124	ADP-ribosylation factor-like 4A	chr7p21.3	9.2434	9.18276	1.04292	0.0606354	0.882807	0.982986	0	0
11728920_a_at	RASGRP1	10125	RAS guanyl releasing protein 1 (calcium and DAG-regulated)	chr15q14	8.08836	7.69132	1.3168	0.397039	0.316479	0.835175	0	0
11717934_at	DNAL4	10126	dynein, axonemal, light chain 4	chr22q13.1	10.3392	10.1922	1.10732	0.147078	0.362864	0.855973	0	0
11717868_a_at	LINC00921 /// ZNF263	10127 /// 283876	long intergenic non-protein coding RNA 921 /// zinc finger protein 263	chr16p13.3	8.46845	8.60351	-1.09814	-0.135056	0.606072	0.929312	0	0
11717297_at	LRPPRC	10128	leucine-rich pentatricopeptide repeat containing	chr2p21	7.58393	8.2459	-1.58224	-0.66197	0.0575517	0.676452	0	0
11748005_a_at	FRY	10129	furry homolog (Drosophila)	chr13q13.1	5.98035	6.0132	-1.02303	-0.0328438	0.862412	0.979845	0	0
11728898_at	CDH15	1013	cadherin 15, type 1, M-cadherin (myotubule)	chr16q24.3	7.25475	7.15704	1.07008	0.0977126	0.60455	0.929085	0	0
11749778_a_at	PDIA6	10130	protein disulfide isomerase family A, member 6	chr2p25.1	11.2601	11.4079	-1.10792	-0.147854	0.384877	0.864488	0	0
11715814_a_at	TRAP1	10131	TNF receptor-associated protein 1	chr16p13.3	12.5369	12.4228	1.08225	0.114032	0.519453	0.908243	0	0
11736020_a_at	OPTN	10133	optineurin	chr10p13	10.234	10.3319	-1.07016	-0.0978305	0.616016	0.931338	0	0
11715423_s_at	BCAP31	10134	B-cell receptor-associated protein 31	chrXq28	12.2249	12.1236	1.07277	0.101341	0.543008	0.914427	0	0
11743110_at	NAMPT	10135	nicotinamide phosphoribosyltransferase	chr7q22.3	9.07223	9.02494	1.03332	0.0472891	0.784374	0.964772	0	0
11721280_a_at	CELA3A	10136	chymotrypsin-like elastase family, member 3A	chr1p36.12	6.24909	6.60395	-1.27886	-0.354855	0.159516	0.754406	0	0
11739594_a_at	RBM12	10137	RNA binding motif protein 12	chr20q11.21	7.75771	7.87098	-1.08168	-0.11327	0.583132	0.924464	0	0
11746464_a_at	YAF2	10138	YY1 associated factor 2	chr12q12	8.44293	8.25528	1.13891	0.187653	0.257942	0.804022	0	0
11744388_a_at	ARFRP1	10139	ADP-ribosylation factor related protein 1	chr20q13.3	8.60042	8.51379	1.06189	0.0866293	0.64176	0.935996	0	0
11755216_a_at	CDH16	1014	cadherin 16, KSP-cadherin	chr16q22.1	7.8907	7.71987	1.12571	0.170829	0.386602	0.864969	0	0
11720253_s_at	TOB1	10140	transducer of ERBB2, 1	chr17q21	8.4643	8.72627	-1.19911	-0.261967	0.271069	0.812151	0	0
11732836_at	C4orf6	10141	chromosome 4 open reading frame 6	chr4p16.2	7.23837	7.67693	-1.35525	-0.438562	0.168201	0.762784	0	0
11730439_a_at	AKAP9	10142	A kinase (PRKA) anchor protein 9	chr7q21-q22	9.60422	9.52287	1.05801	0.0813532	0.788905	0.965634	0	0
11742816_a_at	FAM13A	10144	family with sequence similarity 13, member A	chr4q22.1	6.72236	6.86192	-1.10157	-0.139556	0.522767	0.909285	0	0
11754418_s_at	G3BP1	10146	GTPase activating protein (SH3 domain) binding protein 1	chr5q33.1	9.52509	9.51974	1.00372	0.00535335	0.984605	0.997772	0	0
11760392_s_at	SUGP2	10147	SURP and G patch domain containing 2	chr19p12	9.79239	9.17282	1.53641	0.61956	0.0397317	0.656383	0	0
11715346_at	EBI3	10148	Epstein-Barr virus induced 3	chr19p13.3	6.85098	6.68318	1.12334	0.167794	0.4141	0.875137	0	0
11728122_a_at	GPR64	10149	G protein-coupled receptor 64	chrXp22.13	8.6072	8.01441	1.50815	0.592784	0.0111295	0.589489	0	0
11750781_x_at	CDH17	1015	cadherin 17, LI cadherin (liver-intestine)	chr8q22.1	6.05515	6.44301	-1.30845	-0.38786	0.0897429	0.698194	0	0
11736962_a_at	MBNL2	10150	muscleblind-like splicing regulator 2	chr13q32.1	8.43675	8.68094	-1.18442	-0.244181	0.135755	0.736294	0	0
11727021_a_at	ABI2	10152	abl-interactor 2	chr2q33	8.02068	7.99098	1.0208	0.0297035	0.881283	0.982874	0	0
11733036_a_at	CEBPZ	10153	CCAAT/enhancer binding protein (C/EBP), zeta	chr2p22.2	11.6285	11.6402	-1.00817	-0.0117437	0.937573	0.990984	0	0
11736207_a_at	PLXNC1	10154	plexin C1	chr12q23.3	6.40243	6.73516	-1.25939	-0.332728	0.496789	0.899882	0	0
11754224_x_at	LOC102724229 /// RASA4 /// RASA4B	10156 /// 100271927 /// 102724229	uncharacterized LOC102724229 /// RAS p21 protein activator 4 /// RAS p21 protein activator 4B	chr7q22 /// chr7q22.1	9.34078	8.95022	1.3109	0.390558	0.175904	0.763832	0	0
11739601_at	AASS	10157	aminoadipate-semialdehyde synthase	chr7q31.3	8.71582	8.67929	1.02564	0.0365299	0.889216	0.983939	0	0
11723303_at	PDZK1IP1	10158	PDZK1 interacting protein 1	chr1p33	7.72477	7.58902	1.09867	0.135756	0.52026	0.908606	0	0
11747378_a_at	ATP6AP2	10159	ATPase, H+ transporting, lysosomal accessory protein 2	chrXp11.4	9.77775	9.81729	-1.02779	-0.0395438	0.862098	0.979734	0	0
11734271_a_at	CDH18	1016	cadherin 18, type 2	chr5p14.3	6.50221	6.93894	-1.35354	-0.436733	0.0827945	0.698087	0	0
11719701_s_at	FARP1	10160	FERM, RhoGEF (ARHGEF) and pleckstrin domain protein 1 (chondrocyte-derived)	chr13q32.2	10.4651	10.4884	-1.01627	-0.0232854	0.892629	0.984958	0	0
11743071_a_at	LPAR6	10161	lysophosphatidic acid receptor 6	chr13q14	5.23882	5.14635	1.06619	0.0924686	0.576573	0.92302	0	0
11755123_x_at	LPCAT3	10162	lysophosphatidylcholine acyltransferase 3	chr12p13	9.72768	9.4927	1.17689	0.23498	0.251343	0.801394	0	0
11716245_at	WASF2	10163	WAS protein family, member 2	chr1p36.11	8.28718	8.41764	-1.09465	-0.130464	0.477335	0.894201	0	0
11740224_a_at	CHST4	10164	carbohydrate (N-acetylglucosamine 6-O) sulfotransferase 4	chr16q22.2	7.21038	6.78791	1.34022	0.422474	0.339774	0.845574	0	0
11746815_a_at	SLC25A13	10165	solute carrier family 25 (aspartate/glutamate carrier), member 13	chr7q21.3	8.63235	8.77452	-1.10357	-0.142179	0.491933	0.898445	0	0
11756145_s_at	SLC25A15	10166	solute carrier family 25 (mitochondrial carrier; ornithine transporter) member 15	chr13q14	9.49551	9.07498	1.33841	0.420524	0.138865	0.737947	0	0
11736453_at	ZNF197	10168	zinc finger protein 197	chr3p21	7.26943	7.42316	-1.11245	-0.153735	0.536119	0.913098	0	0
11724195_at	HYPK /// MIR1282 /// SERF2	10169 /// 25764 /// 100302254	huntingtin interacting protein K /// microRNA 1282 /// small EDRK-rich factor 2	chr15q15.3	6.74772	6.90948	-1.11865	-0.161759	0.565705	0.919954	0	0
11741208_a_at	CDK2	1017	cyclin-dependent kinase 2	chr12q13	9.13864	9.02923	1.07879	0.109409	0.486807	0.897308	0	0
11723899_a_at	DHRS9	10170	dehydrogenase/reductase (SDR family) member 9	chr2q31.1	6.41856	6.63079	-1.15848	-0.212232	0.282009	0.817646	0	0
11756210_a_at	RCL1	10171	RNA terminal phosphate cyclase-like 1	chr9p24.1-p23	11.046	10.9531	1.06651	0.0928957	0.586052	0.925107	0	0
11756641_a_at	ZNF256	10172	zinc finger protein 256	chr19q13.43	11.2551	11.5951	-1.26577	-0.340016	0.0550454	0.675172	0	0
11716773_s_at	SORBS3	10174	sorbin and SH3 domain containing 3	chr8p21.3	9.86815	10.1635	-1.2272	-0.295366	0.0893949	0.698194	0	0
11716360_a_at	CNIH1	10175	cornichon family AMPA receptor auxiliary protein 1	chr14q22.2	9.70261	9.2804	1.33998	0.422212	0.173594	0.763533	0	0
11737984_at	TENM1	10178	teneurin transmembrane protein 1	chrXq25	5.9429	6.39614	-1.36911	-0.453237	0.115031	0.717661	0	0
11754499_a_at	RBM7	10179	RNA binding motif protein 7	chr11q23.1-q23.2	8.5612	8.56552	-1.003	-0.00431946	0.986766	0.997953	0	0
11727291_at	CDK3 /// TEN1-CDK3	1018 /// 100529145	cyclin-dependent kinase 3 /// TEN1-CDK3 readthrough (NMD candidate)	chr17q /// chr17q25.1	9.62114	9.37312	1.18758	0.248024	0.154396	0.750009	0	0
11717336_a_at	RBM6	10180	RNA binding motif protein 6	chr3p21.3	7.62259	8.16857	-1.46001	-0.545976	0.00960248	0.589489	0	0
11763377_a_at	RBM5	10181	RNA binding motif protein 5	chr3p21.3	6.95915	6.88995	1.04914	0.0692027	0.825321	0.972941	0	0
11721236_a_at	LHFPL2	10184	lipoma HMGIC fusion partner-like 2	chr5q14.1	9.58838	9.74304	-1.11316	-0.154659	0.484151	0.896969	0	0
11718198_at	LHFP	10186	lipoma HMGIC fusion partner	chr13q12	9.32971	9.21188	1.0851	0.117827	0.541599	0.914253	0	0
11723594_a_at	TNK2	10188	tyrosine kinase, non-receptor, 2	chr3q29	9.61612	8.95812	1.5779	0.658001	0.0874445	0.698194	0	0
11723682_at	ALYREF	10189	Aly/REF export factor	chr17q25.3	12.0244	12.1781	-1.11237	-0.153635	0.32174	0.837943	0	0
11753378_a_at	CDK4	1019	cyclin-dependent kinase 4	chr12q14	12.0356	12.4076	-1.29414	-0.371995	0.0349182	0.644961	0	0
11731479_s_at	TXNDC9	10190	thioredoxin domain containing 9	chr2q11.2	8.81373	8.36309	1.36665	0.450643	0.0844414	0.69818	0	0
11721953_a_at	RNF41	10193	ring finger protein 41, E3 ubiquitin protein ligase	chr12q13.13	9.69403	10.0646	-1.29282	-0.370527	0.0389256	0.654812	0	0
11757861_a_at	TSHZ1	10194	teashirt zinc finger homeobox 1	chr18q22.3	8.75762	9.33361	-1.4907	-0.57599	0.0119939	0.589801	0	0
11749588_a_at	ALG3	10195	ALG3, alpha-1,3- mannosyltransferase	chr3q27.1	11.553	11.4768	1.05427	0.0762408	0.629393	0.933808	0	0
11726759_s_at	PRMT3	10196	protein arginine methyltransferase 3	chr11p15.1	9.82285	9.55227	1.20629	0.27058	0.158361	0.753773	0	0
11756207_s_at	PSME3	10197	proteasome (prosome, macropain) activator subunit 3 (PA28 gamma; Ki)	chr17q21	12.1328	11.9785	1.11288	0.154304	0.350839	0.851186	0	0
11727639_a_at	MPHOSPH9	10198	M-phase phosphoprotein 9	chr12q24.31	7.86515	8.37268	-1.42162	-0.507534	0.0146066	0.597667	0	0
11743866_at	MPHOSPH10	10199	M-phase phosphoprotein 10 (U3 small nucleolar ribonucleoprotein)	chr2p13.3	10.8406	11.0391	-1.14747	-0.198462	0.310355	0.832296	0	0
11736026_at	ADAM10	102	ADAM metallopeptidase domain 10	chr15q22	7.36803	7.6908	-1.25073	-0.32277	0.0665075	0.684504	0	0
11754938_a_at	CDK5	1020	cyclin-dependent kinase 5	chr7q36	11.386	11.4619	-1.05403	-0.0759147	0.675165	0.943297	0	0
11761581_x_at	MPHOSPH6	10200	M-phase phosphoprotein 6	chr16q23.3	7.15073	7.20976	-1.04176	-0.0590279	0.709613	0.949637	0	0
11739872_a_at	NME6	10201	NME/NM23 nucleoside diphosphate kinase 6	chr3p21	9.70201	9.59218	1.07911	0.109837	0.534551	0.912653	0	0
11755589_a_at	DHRS2	10202	dehydrogenase/reductase (SDR family) member 2	chr14q11.2	10.7195	10.7423	-1.01588	-0.0227248	0.925768	0.98905	0	0
11747993_a_at	CALCRL	10203	calcitonin receptor-like	chr2q32.1	5.56184	6.06403	-1.41637	-0.502197	0.0371743	0.648838	0	0
11760220_at	NUTF2 /// NUTF2P4	10204 /// 128322	nuclear transport factor 2 /// nuclear transport factor 2 pseudogene 4	chr16q22.1 /// chr1p13.2	7.13375	7.39855	-1.20147	-0.264797	0.402238	0.871209	0	0
11719834_a_at	MPZL2	10205	myelin protein zero-like 2	chr11q24	7.38569	7.27263	1.08152	0.113059	0.693941	0.946985	0	0
11724022_a_at	TRIM13	10206	tripartite motif containing 13	chr13q14	6.9483	7.42573	-1.39226	-0.47743	0.0247798	0.627839	0	0
11751702_a_at	INADL	10207	InaD-like (Drosophila)	chr1p31.3	8.81004	9.1979	-1.30845	-0.387856	0.219574	0.784591	0	0
11745918_a_at	USPL1	10208	ubiquitin specific peptidase like 1	chr13q12-q14	9.00974	8.6586	1.27556	0.351136	0.0675617	0.684504	0	0
11723241_at	CDK6	1021	cyclin-dependent kinase 6	chr7q21-q22	10.053	10.168	-1.08295	-0.114963	0.497896	0.900076	0	0
11732260_a_at	TOPORS	10210	topoisomerase I binding, arginine/serine-rich, E3 ubiquitin protein ligase	chr9p21	8.38412	8.41418	-1.02105	-0.030058	0.871652	0.98141	0	0
11743045_a_at	FLOT1	10211	flotillin 1	chr6p21.3	8.67176	8.98248	-1.24032	-0.310716	0.0855285	0.69818	0	0
11747334_a_at	DDX39A	10212	DEAD (Asp-Glu-Ala-Asp) box polypeptide 39A	chr19p13.12	10.5705	10.831	-1.1979	-0.260503	0.155735	0.750856	0	0
11733918_a_at	PSMD14	10213	proteasome (prosome, macropain) 26S subunit, non-ATPase, 14	chr2q24.2	12.872	12.8211	1.03595	0.0509587	0.751131	0.957743	0	0
11715300_s_at	SSX3	10214	synovial sarcoma, X breakpoint 3	chrXp11.23	6.32002	6.48836	-1.12376	-0.16834	0.605488	0.929312	0	0
11736090_a_at	OLIG2	10215	oligodendrocyte lineage transcription factor 2	chr21q22.11	10.3117	10.3488	-1.02605	-0.0370941	0.881848	0.982926	0	0
11750417_a_at	PRG4	10216	proteoglycan 4	chr1q25-q31	6.10708	5.66516	1.35842	0.441927	0.0212866	0.609445	0	0
11721161_a_at	CTDSPL	10217	CTD (carboxy-terminal domain, RNA polymerase II, polypeptide A) small phosphatase-like	chr3p21.3	9.7951	9.69149	1.07446	0.103607	0.521464	0.90865	0	0
11743860_at	ANGPTL7	10218	angiopoietin-like 7	chr1p36	6.63688	7.08671	-1.36588	-0.449833	0.0205056	0.606271	0	0
11735223_a_at	KLRG1	10219	killer cell lectin-like receptor subfamily G, member 1	chr12p13.31	7.45772	8.36899	-1.88069	-0.911265	0.0161634	0.597667	0	0
11717845_a_at	CDK7	1022	cyclin-dependent kinase 7	chr5q12.1	12.1112	12.1047	1.00447	0.006435	0.965547	0.994566	0	0
11725505_a_at	GDF11	10220	growth differentiation factor 11	chr12q13.2	10.2838	10.624	-1.26595	-0.340221	0.0782742	0.693539	0	0
11716049_a_at	TRIB1	10221	tribbles pseudokinase 1	chr8q24.13	9.63668	9.81649	-1.13273	-0.179805	0.342103	0.847101	0	0
11726344_at	GPA33	10223	glycoprotein A33 (transmembrane)	chr1q24.1	6.13096	5.95998	1.12582	0.170982	0.392754	0.867405	0	0
11736324_x_at	CD96	10225	CD96 molecule	chr3q13.13-q13.2	5.82772	6.1921	-1.28733	-0.364376	0.162306	0.757765	0	0
11722993_x_at	PLIN3	10226	perilipin 3	chr19p13.3	8.79443	9.17933	-1.30577	-0.384897	0.043947	0.657782	0	0
11756332_x_at	MFSD10	10227	major facilitator superfamily domain containing 10	chr4p16.3	9.25434	9.56045	-1.23636	-0.306104	0.11842	0.71993	0	0
11720382_at	STX6	10228	syntaxin 6	chr1q25.3	8.87873	8.51138	1.28998	0.367349	0.0903991	0.699011	0	0
11753575_at	COQ7	10229	coenzyme Q7 homolog, ubiquinone (yeast)	chr16p12.3	10.1016	10.0495	1.03683	0.0521726	0.733661	0.95455	0	0
11749448_x_at	NBR2	10230	neighbor of BRCA1 gene 2 (non-protein coding)	chr17q21	7.00971	6.79072	1.16391	0.218985	0.183594	0.766518	0	0
11719670_a_at	RCAN2	10231	regulator of calcineurin 2	chr6p12.3	8.5853	8.44058	1.10551	0.144718	0.402343	0.871271	0	0
11719544_a_at	MSLN	10232	mesothelin	chr16p13.3	6.63988	6.60085	1.02743	0.039037	0.842879	0.976955	0	0
11735637_a_at	LRRC23	10233	leucine rich repeat containing 23	chr12p13	8.91363	8.89258	1.01469	0.0210459	0.926926	0.989189	0	0
11726291_a_at	LRRC17	10234	leucine rich repeat containing 17	chr7q22.1	7.33591	8.34912	-2.0184	-1.01321	0.0256072	0.629894	-1	0
11734567_a_at	RASGRP2	10235	RAS guanyl releasing protein 2 (calcium and DAG-regulated)	chr11q13	7.83019	7.64885	1.13394	0.181345	0.320266	0.837376	0	0
11758936_at	HNRNPR	10236	heterogeneous nuclear ribonucleoprotein R	chr1p36.12	6.07823	6.54094	-1.37812	-0.462705	0.247398	0.799438	0	0
11729626_a_at	DCAF7	10238	DDB1 and CUL4 associated factor 7	chr17q23.3	12.2039	12.243	-1.02747	-0.0390904	0.838764	0.97595	0	0
11720190_s_at	AP3S2 /// C15orf38-AP3S2	10239 /// 100526783	adaptor-related protein complex 3, sigma 2 subunit /// C15orf38-AP3S2 readthrough	chr15q /// chr15q26.1	10.3319	9.96594	1.28873	0.365952	0.108827	0.715488	0	0
11763387_s_at	CDK8	1024	cyclin-dependent kinase 8	chr13q12	11.4126	11.0544	1.28181	0.358178	0.0553884	0.675172	0	0
11746911_s_at	CALCOCO2	10241	calcium binding and coiled-coil domain 2	chr17q21.32	8.71754	9.31306	-1.51101	-0.595517	0.00496846	0.553539	0	0
11750539_a_at	KCNMB2	10242	potassium large conductance calcium-activated channel, subfamily M, beta member 2	chr3q26.32	8.04468	8.25808	-1.15942	-0.213402	0.514937	0.907053	0	0
11750722_a_at	GPHN	10243	gephyrin	chr14q23.3	9.28093	9.49684	-1.16144	-0.215916	0.242661	0.796802	0	0
11720808_a_at	RABEPK	10244	Rab9 effector protein with kelch motifs	chr9q33.3	10.7333	10.8196	-1.06161	-0.0862575	0.60215	0.928795	0	0
11720938_a_at	TIMM17B	10245	translocase of inner mitochondrial membrane 17 homolog B (yeast)	chrXp11.23	10.004	9.95629	1.03366	0.0477554	0.801587	0.968425	0	0
11755236_a_at	SLC17A2	10246	solute carrier family 17, member 2	chr6p21.3	5.74669	6.07537	-1.25587	-0.328685	0.168171	0.762784	0	0
11754034_a_at	HRSP12	10247	heat-responsive protein 12	chr8q22	9.69617	9.63387	1.04413	0.0623032	0.682619	0.945076	0	0
11757488_a_at	POP7	10248	processing of precursor 7, ribonuclease P/MRP subunit (S. cerevisiae)	chr7q22	11.6249	11.7277	-1.0739	-0.102859	0.54812	0.915882	0	0
11731155_at	GLYAT	10249	glycine-N-acyltransferase	chr11q12.1	5.16402	5.42675	-1.19975	-0.262732	0.151309	0.747628	0	0
11720659_at	CDK9	1025	cyclin-dependent kinase 9	chr9q34.1	6.54075	6.15003	1.31105	0.39072	0.123949	0.724727	0	0
11745984_a_at	SRRM1	10250	serine/arginine repetitive matrix 1	chr1p36.11	9.17853	8.76634	1.33071	0.412195	0.148667	0.745429	0	0
11729019_at	SPRY3	10251	sprouty homolog 3 (Drosophila)	chrXq28 and Yq12	6.05717	6.26854	-1.15779	-0.21137	0.403812	0.871464	0	0
11717651_a_at	SPRY1	10252	sprouty homolog 1, antagonist of FGF signaling (Drosophila)	chr4q28.1	7.73098	7.03924	1.61523	0.691742	0.00484367	0.548057	0	0
11753988_a_at	SPRY2	10253	sprouty homolog 2 (Drosophila)	chr13q31.1	8.61665	8.82628	-1.15639	-0.209634	0.43647	0.88334	0	0
11731592_at	STAM2	10254	signal transducing adaptor molecule (SH3 domain and ITAM motif) 2	chr2q23.3	5.97626	6.41454	-1.35499	-0.438286	0.114113	0.716617	0	0
11734617_x_at	HCG9	10255	HLA complex group 9 (non-protein coding)	chr6p21.3	7.77755	8.18987	-1.33083	-0.412322	0.108962	0.715488	0	0
11757207_at	CNKSR1	10256	connector enhancer of kinase suppressor of Ras 1	chr1p36.11	8.21898	7.78695	1.34913	0.432028	0.0706241	0.685845	0	0
11750651_a_at	ABCC4	10257	ATP-binding cassette, sub-family C (CFTR/MRP), member 4	chr13q32	7.91469	7.84198	1.05169	0.072705	0.768492	0.962421	0	0
11715388_s_at	CDKN1A	1026	cyclin-dependent kinase inhibitor 1A (p21, Cip1)	chr6p21.2	12.9109	12.8596	1.03616	0.0512511	0.795783	0.967362	0	0
11736637_s_at	DENND4A	10260	DENN/MADD domain containing 4A	chr15q22.31	5.64797	5.27685	1.29335	0.371117	0.0758152	0.690249	0	0
11761745_at	IGSF6	10261	immunoglobulin superfamily, member 6	chr16p12.2	6.57711	6.84652	-1.20532	-0.269414	0.431707	0.881373	0	0
11753760_s_at	CDK2AP2	10263	cyclin-dependent kinase 2 associated protein 2	chr11q13	10.6684	10.4559	1.15864	0.212434	0.244139	0.797829	0	0
11750435_a_at	IRX5	10265	iroquois homeobox 5	chr16q12.2	7.8488	7.85614	-1.0051	-0.0073376	0.969263	0.995069	0	0
11721304_at	RAMP1	10267	receptor (G protein-coupled) activity modifying protein 1	chr2q36-q37.1	7.14839	7.0725	1.05401	0.0758885	0.645044	0.936801	0	0
11736590_a_at	RAMP3	10268	receptor (G protein-coupled) activity modifying protein 3	chr7p13-p12	7.47089	7.23961	1.17388	0.23128	0.187601	0.768337	0	0
11726601_s_at	ZMPSTE24	10269	zinc metallopeptidase STE24	chr1p34	10.9038	10.3891	1.42871	0.51471	0.0178099	0.600583	0	0
11748603_a_at	CDKN1B	1027	cyclin-dependent kinase inhibitor 1B (p27, Kip1)	chr12p13.1-p12	5.68187	5.68629	-1.00306	-0.0044148	0.980891	0.997082	0	0
11762160_at	AKAP8	10270	A kinase (PRKA) anchor protein 8	chr19p13.1	7.82678	7.74535	1.05807	0.0814309	0.698633	0.947416	0	0
11716131_s_at	FSTL3	10272	follistatin-like 3 (secreted glycoprotein)	chr19p13	8.91157	8.70944	1.15039	0.202123	0.219666	0.784591	0	0
11722698_a_at	STUB1	10273	STIP1 homology and U-box containing protein 1, E3 ubiquitin protein ligase	chr16p13.3	12.489	12.6336	-1.10544	-0.144619	0.362311	0.855943	0	0
11752130_a_at	STAG1	10274	stromal antigen 1	chr3q22.3	7.54439	7.83377	-1.22211	-0.28938	0.204716	0.77764	0	0
11718577_s_at	NET1	10276	neuroepithelial cell transforming 1	chr10p15	11.736	11.2689	1.38234	0.467114	0.0144943	0.597667	0	0
11720501_a_at	UBE4B	10277	ubiquitination factor E4B	chr1p36.3	11.3564	11.0563	1.23119	0.300058	0.194899	0.774035	0	0
11747243_x_at	EFS	10278	embryonal Fyn-associated substrate	chr14q11.2-q12	6.90348	6.89501	1.00589	0.00846746	0.971534	0.995284	0	0
11730552_a_at	PRSS16	10279	protease, serine, 16 (thymus)	chr6p21	8.09444	8.52143	-1.34442	-0.426988	0.0263839	0.629894	0	0
11763717_a_at	CDKN1C	1028	cyclin-dependent kinase inhibitor 1C (p57, Kip2)	chr11p15.5	7.9906	8.89409	-1.87059	-0.903491	0.00604756	0.563186	0	0
11716143_a_at	SIGMAR1	10280	sigma non-opioid intracellular receptor 1	chr9p13.3	10.5876	10.5072	1.05732	0.0804102	0.687045	0.946128	0	0
11732782_at	DSCR4	10281	Down syndrome critical region gene 4	chr21q22.2	5.6942	5.92653	-1.17473	-0.232327	0.176045	0.763832	0	0
11719816_s_at	BET1	10282	Bet1 golgi vesicular membrane trafficking protein	chr7q21.1-q22	8.8044	8.85332	-1.03449	-0.0489193	0.787561	0.96526	0	0
11752849_a_at	CWC27	10283	CWC27 spliceosome-associated protein homolog (S. cerevisiae)	chr5q12.3	9.34345	9.83694	-1.40785	-0.493495	0.0626415	0.679434	0	0
11726562_at	SAP18	10284	Sin3A-associated protein, 18kDa	chr13q12.11	9.26311	8.7244	1.45266	0.538701	0.0425342	0.657782	0	0
200071_PM_at	SMNDC1	10285	survival motor neuron domain containing 1	chr10q23	11.7427	11.4918	1.18994	0.250894	0.14576	0.741751	0	0
11718915_a_at	RGS19	10287	regulator of G-protein signaling 19	chr20q13.33	10.0224	9.87143	1.1103	0.150949	0.439302	0.884445	0	0
11728265_a_at	LILRB2	10288	leukocyte immunoglobulin-like receptor, subfamily B (with TM and ITIM domains), member 2	chr19q13.4	6.05141	6.55176	-1.41456	-0.50035	0.0320436	0.637036	0	0
11717247_a_at	EIF1B	10289	eukaryotic translation initiation factor 1B	chr3p22.1	9.49764	9.5835	-1.06132	-0.0858622	0.587106	0.925324	0	0
11753744_a_at	CDKN2A	1029	cyclin-dependent kinase inhibitor 2A	chr9p21	11.23	11.1525	1.05518	0.077494	0.614981	0.931048	0	0
11759565_a_at	LOC100996693 /// SPEG	10290 /// 100996693	CAVP-target protein-like /// SPEG complex locus	chr2q35	7.6326	8.14334	-1.42478	-0.510742	0.0515469	0.66762	0	0
11721073_a_at	SF3A1	10291	splicing factor 3a, subunit 1, 120kDa	chr22q12.2	10.8415	10.8728	-1.02195	-0.0313314	0.851212	0.978367	0	0
11755941_a_at	TRAIP	10293	TRAF interacting protein	chr3p21.31	9.2902	9.09304	1.14643	0.197154	0.246783	0.798909	0	0
11723648_at	DNAJA2	10294	DnaJ (Hsp40) homolog, subfamily A, member 2	chr16q12.1	9.89211	9.95582	-1.04515	-0.0637145	0.733573	0.95455	0	0
11744767_x_at	BCKDK	10295	branched chain ketoacid dehydrogenase kinase	chr16p11.2	9.91345	9.97952	-1.04686	-0.0660724	0.691149	0.94693	0	0
11746329_x_at	LOC101928676 /// MAEA	10296 /// 101928676	uncharacterized LOC101928676 /// macrophage erythroblast attacher	chr4p16.3	11.0403	11.2857	-1.18544	-0.245422	0.195448	0.774298	0	0
11721745_at	APC2	10297	adenomatosis polyposis coli 2	chr19p13.3	8.73979	8.50801	1.17428	0.231778	0.531747	0.91192	0	0
11751001_a_at	PAK4	10298	p21 protein (Cdc42/Rac)-activated kinase 4	chr19q13.2	11.0054	11.1761	-1.12554	-0.170611	0.403676	0.871464	0	0
11717744_at	2020-03-06	10299	membrane-associated ring finger (C3HC4) 6, E3 ubiquitin protein ligase	chr5p15.2	10.2196	10.4155	-1.14546	-0.195927	0.372402	0.85961	0	0
11739022_a_at	ADAR	103	adenosine deaminase, RNA-specific	chr1q21.3	10.0021	10.1833	-1.13382	-0.181189	0.375763	0.861326	0	0
11726508_a_at	CDKN2B	1030	cyclin-dependent kinase inhibitor 2B (p15, inhibits CDK4)	chr9p21	7.26307	7.15297	1.0793	0.110099	0.579738	0.923937	0	0
11745008_a_at	KATNB1	10300	katanin p80 (WD repeat containing) subunit B 1	chr16q21	9.80144	9.9341	-1.09631	-0.132658	0.634891	0.934694	0	0
11753899_a_at	DLEU1	10301	deleted in lymphocytic leukemia 1 (non-protein coding)	chr13q14.3	8.65949	8.57109	1.06319	0.0884006	0.639469	0.93549	0	0
11759445_at	CTD-3185P2.1 /// SNAPC5	10302	--- /// small nuclear RNA activating complex, polypeptide 5, 19kDa	chr15q22.31	8.79095	8.76505	1.01811	0.0258948	0.861589	0.979673	0	0
11753304_a_at	APBB3 /// MIR6831	10307 /// 102465499	amyloid beta (A4) precursor protein-binding, family B, member 3 /// microRNA 6831	chr5q31	8.90468	8.97098	-1.04703	-0.0663008	0.768577	0.962421	0	0
11727523_x_at	ZNF267	10308	zinc finger protein 267	chr16p11.2	8.02581	7.87093	1.11333	0.154881	0.441904	0.885338	0	0
11745492_a_at	CCNO	10309	cyclin O	chr5q11.2	8.77332	7.82233	1.93319	0.950987	0.0802879	0.697094	0	0
11758661_s_at	CDKN2C	1031	cyclin-dependent kinase inhibitor 2C (p18, inhibits CDK4)	chr1p32	10.403	9.95957	1.3598	0.443399	0.0959204	0.703682	0	0
11719940_a_at	DSCR3	10311	Down syndrome critical region gene 3	chr21q22.2	10.9418	10.9014	1.02842	0.0404353	0.844288	0.977444	0	0
11744180_a_at	TCIRG1	10312	T-cell, immune regulator 1, ATPase, H+ transporting, lysosomal V0 subunit A3	chr11q13.2	11.5646	11.5104	1.03826	0.0541707	0.785992	0.96513	0	0
11720303_s_at	RTN3	10313	reticulon 3	chr11q13	12.0464	12.2548	-1.15538	-0.208372	0.275787	0.814224	0	0
11717143_at	LANCL1	10314	LanC lantibiotic synthetase component C-like 1 (bacterial)	chr2q33-q35	8.3544	8.36954	-1.01055	-0.0151395	0.952723	0.993413	0	0
11753347_a_at	NMUR1	10316	neuromedin U receptor 1	chr2q37.1	7.49849	7.65996	-1.11843	-0.161475	0.345405	0.849465	0	0
11738331_a_at	B3GALT5	10317	UDP-Gal:betaGlcNAc beta 1,3-galactosyltransferase, polypeptide 5	chr21q22.3	7.00526	6.8592	1.10654	0.146062	0.449047	0.886706	0	0
11715898_a_at	TNIP1	10318	TNFAIP3 interacting protein 1	chr5q32-q33.1	9.48042	9.6473	-1.12263	-0.166879	0.340377	0.845793	0	0
11751909_at	LAMC3	10319	laminin, gamma 3	chr9q31-q34	8.54616	8.28415	1.19915	0.262007	0.164732	0.76096	0	0
11725107_at	CDKN2D	1032	cyclin-dependent kinase inhibitor 2D (p19, inhibits CDK4)	chr19p13	9.49188	8.93644	1.46961	0.555436	0.133263	0.733014	0	0
11758671_s_at	IKZF1	10320	IKAROS family zinc finger 1 (Ikaros)	chr7p12.2	5.81357	5.67561	1.10035	0.137962	0.528954	0.911156	0	0
11725309_at	CRISP3	10321	cysteine-rich secretory protein 3	chr6p12.3	5.86362	5.84899	1.0102	0.0146357	0.938399	0.991057	0	0
11719668_a_at	SMYD5	10322	SMYD family member 5	chr2p13.2	9.35486	9.12805	1.17024	0.226809	0.247057	0.799228	0	0
11723920_at	KLHL41	10324	kelch-like family member 41	chr2q31.1	5.84547	5.83334	1.00844	0.0121241	0.950492	0.992885	0	0
11732261_a_at	RRAGB	10325	Ras-related GTP binding B	chrXp11.21	9.61898	9.52437	1.06778	0.0946126	0.662524	0.941353	0	0
11740218_a_at	SIRPB1	10326	signal-regulatory protein beta 1	chr20p13	5.80397	6.53671	-1.66179	-0.73274	0.0473018	0.660968	0	0
11716509_a_at	AKR1A1	10327	aldo-keto reductase family 1, member A1 (aldehyde reductase)	chr1p33-p32	10.6804	10.9658	-1.21879	-0.285455	0.129267	0.730828	0	0
11719304_a_at	EMC8	10328	ER membrane protein complex subunit 8	chr16q24	10.6169	10.5949	1.01539	0.0220362	0.904024	0.98692	0	0
11731709_a_at	TMEM5	10329	transmembrane protein 5	chr12q14.2	11.6214	11.5147	1.07675	0.106685	0.544257	0.914846	0	0
11753880_x_at	CDKN3	1033	cyclin-dependent kinase inhibitor 3	chr14q22	10.3814	10.6444	-1.19994	-0.26296	0.174672	0.763533	0	0
11759579_at	CNPY2	10330	canopy FGF signaling regulator 2	chr12q15	10.685	10.4507	1.17631	0.234272	0.292022	0.823059	0	0
11745237_s_at	B3GNT3	10331	UDP-GlcNAc:betaGal beta-1,3-N-acetylglucosaminyltransferase 3	chr19p13.1	7.07888	7.19386	-1.08296	-0.114984	0.475255	0.893502	0	0
11745081_a_at	CLEC4M	10332	C-type lectin domain family 4, member M	chr19p13	9.47091	8.40439	2.09438	1.06652	0.0180818	0.600751	1	0
11737629_s_at	TLR6	10333	toll-like receptor 6	chr4p14	5.76793	5.63438	1.09699	0.133551	0.591692	0.926868	0	0
11750130_a_at	MRVI1	10335	murine retrovirus integration site 1 homolog	chr11p15	7.81353	8.03365	-1.16483	-0.220117	0.716205	0.950729	0	0
11739195_s_at	PCGF3	10336	polycomb group ring finger 3	chr4p16.3	9.58711	9.9464	-1.28279	-0.359288	0.0622044	0.679252	0	0
11715598_at	TFG	10342	TRK-fused gene	chr3q12.2	10.0639	10.1348	-1.05041	-0.0709507	0.793221	0.966753	0	0
11735650_at	PKDREJ	10343	polycystin (PKD) family receptor for egg jelly	chr22q13.31	8.00375	8.20846	-1.15246	-0.204713	0.478764	0.894954	0	0
11721049_at	CCL26	10344	chemokine (C-C motif) ligand 26	chr7q11.23	8.06962	7.95663	1.08147	0.112993	0.485122	0.896969	0	0
11760164_at	TRDN	10345	triadin	chr6q22.31	5.64792	5.78282	-1.09802	-0.134902	0.529391	0.911356	0	0
11722369_x_at	TRIM22	10346	tripartite motif containing 22	chr11p15	6.00015	6.39655	-1.31622	-0.396403	0.144076	0.740792	0	0
11749351_a_at	ABCA7	10347	ATP-binding cassette, sub-family A (ABC1), member 7	chr19p13.3	8.07387	8.09366	-1.01381	-0.0197833	0.910447	0.987296	0	0
11752371_a_at	ABCA10	10349	ATP-binding cassette, sub-family A (ABC1), member 10	chr17q24	5.48363	5.46964	1.00974	0.0139866	0.948173	0.992765	0	0
11761836_x_at	ABCA9	10350	ATP-binding cassette, sub-family A (ABC1), member 9	chr17q24.2	4.98579	5.75528	-1.70467	-0.769495	0.036194	0.647981	0	0
11760029_x_at	ABCA8	10351	ATP-binding cassette, sub-family A (ABC1), member 8	chr17q24	5.07816	5.57098	-1.40719	-0.492819	0.0591569	0.678128	0	0
11720978_at	WARS2	10352	tryptophanyl tRNA synthetase 2, mitochondrial	chr1p12	10.2625	10.0969	1.12164	0.165616	0.28794	0.820222	0	0
11717913_at	CDO1	1036	cysteine dioxygenase type 1	chr5q23.2	8.69823	8.37204	1.2537	0.326197	0.079498	0.69582	0	0
11728149_a_at	NPM2	10361	nucleophosmin/nucleoplasmin 2	chr8p21.3	5.93069	5.98068	-1.03525	-0.049984	0.766156	0.961581	0	0
11715826_x_at	HMG20B	10362	high mobility group 20B	chr19p13.3	9.63766	9.78249	-1.10559	-0.144821	0.559493	0.918383	0	0
11751352_a_at	HMG20A	10363	high mobility group 20A	chr15q24	9.75241	10.0777	-1.25295	-0.325323	0.217041	0.784376	0	0
11721805_at	KLF2	10365	Kruppel-like factor 2	chr19p13.11	7.80907	8.04984	-1.18163	-0.240774	0.392757	0.867405	0	0
11725646_at	CACNG3	10368	calcium channel, voltage-dependent, gamma subunit 3	chr16p12.1	7.15421	6.87064	1.2172	0.283567	0.17823	0.765389	0	0
11716210_at	CITED2	10370	Cbp/p300-interacting transactivator, with Glu/Asp-rich carboxy-terminal domain, 2	chr6q23.3	11.5362	11.8424	-1.23647	-0.30623	0.0801621	0.697094	0	0
11730390_at	SEMA3A	10371	sema domain, immunoglobulin domain (Ig), short basic domain, secreted, (semaphorin) 3A	chr7p12.1	5.42021	5.51629	-1.06886	-0.0960742	0.728686	0.953651	0	0
11756979_x_at	TUBA1B	10376	tubulin, alpha 1b	chr12q13.12	13.5669	13.6822	-1.08314	-0.115226	0.494345	0.899324	0	0
11720208_a_at	IRF9	10379	interferon regulatory factor 9	chr14q11.2	6.80791	6.61141	1.14592	0.196504	0.471124	0.892355	0	0
11737481_s_at	CDR1	1038	cerebellar degeneration-related protein 1, 34kDa	chrXq27.1	13.3203	13.2997	1.01441	0.020639	0.899896	0.986125	0	0
11751334_x_at	BPNT1	10380	3'(2'), 5'-bisphosphate nucleotidase 1	chr1q41	9.60373	9.80938	-1.1532	-0.205648	0.347823	0.850326	0	0
11754593_x_at	TUBB3	10381	tubulin, beta 3 class III	chr16q24.3	10.8715	10.3904	1.39583	0.481126	0.0205048	0.606271	0	0
11744257_s_at	TUBB4A	10382	tubulin, beta 4A class IVa	chr19p13.3	9.50504	9.43286	1.05131	0.0721879	0.744286	0.955911	0	0
11761932_at	TUBB4B	10383	tubulin, beta 4B class IVb	chr9q34	7.9098	7.55214	1.28134	0.357655	0.17028	0.763195	0	0
11734117_a_at	BTN3A3	10384	butyrophilin, subfamily 3, member A3	chr6p21.3	8.19383	8.91641	-1.65013	-0.722581	0.0557334	0.675172	0	0
11760484_a_at	BTN2A2	10385	butyrophilin, subfamily 2, member A2	chr6p22.1	8.44253	8.97784	-1.44925	-0.535308	0.0340139	0.642206	0	0
11743708_at	SYCP2	10388	synaptonemal complex protein 2	chr20q13.33	6.82673	6.54493	1.21572	0.281805	0.149599	0.746171	0	0
11747924_a_at	SCML2	10389	sex comb on midleg-like 2 (Drosophila)	chrXp22	8.83647	9.4406	-1.52006	-0.604129	0.00578009	0.562179	0	0
11717229_at	CDR2 /// LOC101060399	1039 /// 101060399	cerebellar degeneration-related protein 2, 62kDa /// cerebellar degeneration-related protein 2-like	chr16p12.3	8.31233	8.26893	1.03055	0.0434096	0.831674	0.974405	0	0
11754503_a_at	CEPT1	10390	choline/ethanolamine phosphotransferase 1	chr1p13.3	10.3447	10.6742	-1.25662	-0.329544	0.0550218	0.675172	0	0
11720875_at	CORO2B	10391	coronin, actin binding protein, 2B	chr15q23	7.53337	8.49331	-1.94523	-0.959938	0.00368635	0.54734	0	0
11744197_s_at	MYL12B	103910	myosin, light chain 12B, regulatory	chr18p11.31	8.79682	8.86063	-1.04522	-0.0638039	0.810401	0.969918	0	0
11734126_a_at	NOD1	10392	nucleotide-binding oligomerization domain containing 1	chr7p15-p14	8.00832	8.73646	-1.6565	-0.72814	0.0904622	0.69905	0	0
11737402_at	PRG3	10394	proteoglycan 3	chr11q12	7.32887	7.39643	-1.04795	-0.0675636	0.737587	0.954903	0	0
11739303_a_at	DLC1	10395	DLC1 Rho GTPase activating protein	chr8p22	8.44891	8.42413	1.01733	0.0247881	0.890953	0.984483	0	0
11762538_at	ATP8A1	10396	ATPase, aminophospholipid transporter (APLT), class I, type 8A, member 1	chr4p13	6.05275	6.05307	-1.00022	-0.00031557	0.9986	0.999733	0	0
11751342_a_at	NDRG1	10397	N-myc downstream regulated 1	chr8q24.3	9.52179	10.0312	-1.42347	-0.509414	0.00949685	0.589489	0	0
11754084_x_at	MYL9	10398	myosin, light chain 9, regulatory	chr20q11.23	7.83626	8.12828	-1.22436	-0.292023	0.331448	0.841401	0	0
11718018_a_at	ADARB1	104	adenosine deaminase, RNA-specific, B1	chr21q22.3	8.14045	7.49855	1.56039	0.641905	0.134494	0.734625	0	0
11719641_at	CDS1	1040	CDP-diacylglycerol synthase (phosphatidate cytidylyltransferase) 1	chr4q21.23	7.82743	7.63259	1.1446	0.194841	0.358478	0.854264	0	0
11731113_a_at	PEMT	10400	phosphatidylethanolamine N-methyltransferase	chr17p11.2	10.9881	11.1035	-1.08332	-0.115462	0.458581	0.889853	0	0
11760123_at	PIAS3	10401	protein inhibitor of activated STAT, 3	chr1q21	6.93934	7.00798	-1.04873	-0.0686433	0.757337	0.95954	0	0
11743839_a_at	ST3GAL6	10402	ST3 beta-galactoside alpha-2,3-sialyltransferase 6	chr3q12.1	7.34066	7.40915	-1.04862	-0.0684947	0.722203	0.952875	0	0
11744274_at	NDC80	10403	NDC80 kinetochore complex component	chr18p11.32	11.0027	10.8816	1.08754	0.121068	0.530438	0.911427	0	0
11751795_a_at	CPQ	10404	carboxypeptidase Q	chr8q22.2	7.01762	7.39764	-1.30136	-0.380016	0.146026	0.741926	0	0
11759605_at	WFDC2	10406	WAP four-disulfide core domain 2	chr20q13.12	7.20458	7.49418	-1.2223	-0.289599	0.269049	0.810181	0	0
11742008_at	SPAG11A /// SPAG11B	10407 /// 653423	sperm associated antigen 11A /// sperm associated antigen 11B	chr8p23.1	5.59967	5.83696	-1.17878	-0.237295	0.35167	0.851196	0	0
11744441_a_at	BASP1	10409	brain abundant, membrane attached signal protein 1	chr5p15.1	12.6815	12.7211	-1.02785	-0.0396306	0.811519	0.970029	0	0
11730850_at	CDSN	1041	corneodesmosin	chr6p21.3	5.39124	5.34299	1.03401	0.0482478	0.825657	0.973081	0	0
11715239_x_at	IFITM3	10410	interferon induced transmembrane protein 3	chr11p15.5	11.0386	11.2395	-1.14938	-0.200862	0.201901	0.776018	0	0
11725381_a_at	RAPGEF3	10411	Rap guanine nucleotide exchange factor (GEF) 3	chr12q13.1	7.59668	7.33893	1.19561	0.257742	0.321787	0.837981	0	0
11719682_s_at	NSA2	10412	NSA2 ribosome biogenesis homolog (S. cerevisiae)	chr5q13.3	12.5337	12.4253	1.07804	0.108406	0.507075	0.903909	0	0
11717925_s_at	YAP1	10413	Yes-associated protein 1	chr11q13	10.9749	10.4885	1.40098	0.486434	0.0207227	0.606271	0	0
11754601_s_at	LOC100130872 /// SPON2	10417 /// 100130872	uncharacterized LOC100130872 /// spondin 2, extracellular matrix protein	chr4p16.3	6.6514	6.56514	1.06161	0.0862513	0.649339	0.937814	0	0
11724503_at	SPON1	10418	spondin 1, extracellular matrix protein	chr11p15.2	9.21021	9.51054	-1.23142	-0.300327	0.270762	0.811857	0	0
11755951_s_at	PRMT5	10419	protein arginine methyltransferase 5	chr14q11.2	12.1447	11.9957	1.10884	0.149049	0.350448	0.851135	0	0
11751714_a_at	TESK2	10420	testis-specific kinase 2	chr1p32	9.31688	9.19725	1.08646	0.119631	0.575382	0.92276	0	0
11719703_a_at	CD2BP2	10421	CD2 (cytoplasmic tail) binding protein 2	chr16p11.2	11.2027	10.9824	1.16495	0.220272	0.298599	0.826264	0	0
11732402_a_at	UBAC1	10422	UBA domain containing 1	chr9q34.3	11.3126	11.2619	1.03579	0.0507368	0.761401	0.960394	0	0
11746473_x_at	CDIPT	10423	CDP-diacylglycerol--inositol 3-phosphatidyltransferase	chr16p11.2	8.57125	8.77705	-1.15333	-0.2058	0.442073	0.885338	0	0
11758737_s_at	PGRMC2	10424	progesterone receptor membrane component 2	chr4q26	8.03054	8.234	-1.15146	-0.203458	0.427691	0.879245	0	0
11717394_at	ARIH2	10425	ariadne RBR E3 ubiquitin protein ligase 2	chr3p21	10.6969	10.5715	1.09081	0.125401	0.436032	0.88334	0	0
11721881_at	TUBGCP3	10426	tubulin, gamma complex associated protein 3	chr13q34	7.52961	6.90892	1.53761	0.620692	0.179697	0.765389	0	0
11716597_a_at	SEC24B	10427	SEC24 family member B	chr4q25	8.68143	8.88362	-1.15045	-0.202198	0.279947	0.816223	0	0
11759991_at	CFDP1	10428	craniofacial development protein 1	chr16q22.2-q22.3	6.33932	5.98015	1.28269	0.359172	0.0554929	0.675172	0	0
11717580_a_at	CD52	1043	CD52 molecule	chr1p36	8.07218	7.9231	1.10886	0.149083	0.489793	0.897868	0	0
11725126_a_at	TMEM147	10430	transmembrane protein 147	chr19q13.1	12.3524	12.3031	1.03475	0.0492784	0.746224	0.956469	0	0
11754108_a_at	RBM14 /// RBM14-RBM4	10432 /// 100526737	RNA binding motif protein 14 /// RBM14-RBM4 readthrough	chr11q /// chr11q13.2	9.89173	10.3691	-1.39221	-0.477372	0.0322242	0.637036	0	0
11718365_s_at	LYPLA1	10434	lysophospholipase I	chr8q11.23	11.2736	11.049	1.16843	0.224576	0.357657	0.853846	0	0
11753904_a_at	CDC42EP2	10435	CDC42 effector protein (Rho GTPase binding) 2	chr11q13	9.15516	9.03126	1.08968	0.1239	0.511534	0.905776	0	0
11762883_x_at	EMG1	10436	EMG1 N1-specific pseudouridine methyltransferase	chr12p13.3	9.94387	9.7955	1.10832	0.14837	0.477444	0.894214	0	0
11755606_x_at	IFI30 /// PIK3R2	5296 /// 10437	interferon, gamma-inducible protein 30 /// phosphoinositide-3-kinase, regulatory subunit 2 (beta)	chr19p13.1 /// chr19q13.2-q13.4	10.9217	10.9167	1.00348	0.00501084	0.97801	0.996459	0	0
11718174_x_at	C1D	10438	C1D nuclear receptor corepressor	chr2p13-p12	7.17325	6.77708	1.31601	0.396167	0.197996	0.775446	0	0
11726383_a_at	OLFM1	10439	olfactomedin 1	chr9q34.3	7.89913	7.73978	1.11679	0.159354	0.532299	0.91192	0	0
11732512_a_at	CDX1	1044	caudal type homeobox 1	chr5q32	6.61388	6.49147	1.08856	0.122415	0.518832	0.908067	0	0
11725956_a_at	TIMM17A	10440	translocase of inner mitochondrial membrane 17 homolog A (yeast)	chr1q32.1	9.80711	9.86034	-1.03758	-0.0532258	0.806366	0.969084	0	0
11719186_a_at	N4BP2L2	10443	NEDD4 binding protein 2-like 2	chr13q13.1	7.38745	6.98621	1.32064	0.401238	0.0264168	0.630073	0	0
11717798_at	ZER1	10444	zyg-11 related, cell cycle regulator	chr9q34.11	9.54606	9.77764	-1.17412	-0.231578	0.246644	0.798909	0	0
11718162_a_at	MCRS1	10445	microspherule protein 1	chr12q13.12	10.8484	11.0015	-1.11199	-0.153147	0.350354	0.851135	0	0
11728501_a_at	LRRN2	10446	leucine rich repeat neuronal 2	chr1q32.1	7.59295	7.85274	-1.19731	-0.259791	0.385239	0.864647	0	0
11742232_s_at	FAM3C	10447	family with sequence similarity 3, member C	chr7q31	7.81351	7.94026	-1.09183	-0.126755	0.456243	0.889708	0	0
11731754_at	CDX2	1045	caudal type homeobox 2	chr13q12.3	9.91465	9.18908	1.65356	0.725574	0.0151516	0.597667	0	0
11716896_a_at	PPIE	10450	peptidylprolyl isomerase E (cyclophilin E)	chr1p32	10.7818	10.8387	-1.04022	-0.0568947	0.711614	0.949916	0	0
11731657_s_at	VAV3	10451	vav 3 guanine nucleotide exchange factor	chr1p13.3	6.32971	6.15311	1.13021	0.176595	0.495165	0.899505	0	0
11751070_x_at	TOMM40	10452	translocase of outer mitochondrial membrane 40 homolog (yeast)	chr19q13	10.345	10.4336	-1.06332	-0.0885721	0.675261	0.943353	0	0
11719091_a_at	TAB1	10454	TGF-beta activated kinase 1/MAP3K7 binding protein 1	chr22q13.1	10.5416	10.497	1.03139	0.0445938	0.835128	0.975316	0	0
11761967_a_at	ECI2	10455	enoyl-CoA delta isomerase 2	chr6p24.3	5.40846	5.55989	-1.11067	-0.151435	0.537338	0.9134	0	0
11741031_a_at	HAX1	10456	HCLS1 associated protein X-1	chr1q21.3	12.6485	12.6798	-1.02195	-0.0313311	0.833874	0.975085	0	0
11752544_a_at	GPNMB	10457	glycoprotein (transmembrane) nmb	chr7p15	8.39362	9.697	-2.46806	-1.30338	0.00102914	0.524625	-1	0
11726574_a_at	BAIAP2	10458	BAI1-associated protein 2	chr17q25	8.0392	7.70715	1.2588	0.332048	0.194562	0.773612	0	0
11722434_a_at	MAD2L2	10459	MAD2 mitotic arrest deficient-like 2 (yeast)	chr1p36	11.6266	11.5978	1.02012	0.028743	0.862082	0.979734	0	0
11738933_at	CDX4	1046	caudal type homeobox 4	chrXq13.2	6.30406	6.50682	-1.1509	-0.202757	0.220687	0.785594	0	0
11760424_x_at	TACC3	10460	transforming, acidic coiled-coil containing protein 3	chr4p16.3	9.15732	9.05511	1.07342	0.102211	0.705118	0.9489	0	0
11745500_a_at	CLEC10A	10462	C-type lectin domain family 10, member A	chr17p13.1	6.53555	6.26544	1.2059	0.270107	0.445319	0.886186	0	0
11719317_x_at	PIBF1	10464	progesterone immunomodulatory binding factor 1	chr13q22.1	9.23591	9.50983	-1.20909	-0.273921	0.13306	0.732876	0	0
11761350_a_at	PPIH	10465	peptidylprolyl isomerase H (cyclophilin H)	chr1p34.1	7.59198	8.24614	-1.57371	-0.654166	0.0306835	0.634484	0	0
11742053_a_at	COG5	10466	component of oligomeric golgi complex 5	chr7q31	10.1881	10.0951	1.0666	0.0930207	0.600673	0.928578	0	0
11715718_a_at	ZNHIT1	10467	zinc finger, HIT-type containing 1	chr7q22.1	11.0468	11.0809	-1.02393	-0.0341111	0.828664	0.973666	0	0
11732712_a_at	FST	10468	follistatin	chr5q11.2	8.2386	7.89412	1.26969	0.344473	0.081819	0.697511	0	0
11744280_a_at	TIMM44	10469	translocase of inner mitochondrial membrane 44 homolog (yeast)	chr19p13.3-p13.2	11.0297	11.0528	-1.01616	-0.023134	0.907512	0.987122	0	0
11741438_a_at	CLGN	1047	calmegin	chr4q28.3-q31.1	7.82396	7.09544	1.65694	0.728524	0.00649382	0.567678	0	0
11727890_a_at	MIR6834 /// PFDN6	10471 /// 102465501	microRNA 6834 /// prefoldin subunit 6	chr6p21.3	9.22262	9.03221	1.14109	0.190416	0.252526	0.801864	0	0
11752327_a_at	ZBTB18	10472	zinc finger and BTB domain containing 18	chr1q44	6.62374	6.72734	-1.07445	-0.103601	0.513927	0.906913	0	0
11736036_a_at	TADA3	10474	transcriptional adaptor 3	chr3p25.3	10.0777	10.3976	-1.24829	-0.31995	0.0827252	0.698087	0	0
11736694_x_at	TRIM38	10475	tripartite motif containing 38	chr6p21.3	7.88862	8.26623	-1.29919	-0.37761	0.113513	0.716356	0	0
11715874_s_at	ATP5H	10476	ATP synthase, H+ transporting, mitochondrial Fo complex, subunit d	chr17q25	11.7962	11.9043	-1.07781	-0.108107	0.536701	0.913185	0	0
11742946_s_at	UBE2E3	10477	ubiquitin-conjugating enzyme E2E 3	chr2q32.1	10.6013	10.5107	1.06487	0.0906781	0.6757	0.943371	0	0
11719516_a_at	SLC9A6	10479	solute carrier family 9, subfamily A (NHE6, cation proton antiporter 6), member 6	chrXq26.3	10.8246	10.7037	1.08746	0.120968	0.537743	0.913629	0	0
11739039_x_at	CEACAM5	1048	carcinoembryonic antigen-related cell adhesion molecule 5	chr19q13.1-q13.2	7.46661	6.58132	1.84713	0.885282	0.0258765	0.629894	0	0
11763816_a_at	EIF3M	10480	eukaryotic translation initiation factor 3, subunit M	chr11p13	8.57762	8.24559	1.25878	0.332029	0.112934	0.716356	0	0
11727052_at	HOXB13	10481	homeobox B13	chr17q21.2	8.76377	8.1668	1.51254	0.596973	0.0206769	0.606271	0	0
11751750_a_at	NXF1	10482	nuclear RNA export factor 1	chr11q12-q13	11.4104	11.6883	-1.2124	-0.277871	0.113309	0.716356	0	0
11736831_a_at	SEC23B	10483	Sec23 homolog B (S. cerevisiae)	chr20p11.23	11.0944	10.6027	1.40604	0.491636	0.0365266	0.647981	0	0
11747925_a_at	SEC23A	10484	Sec23 homolog A (S. cerevisiae)	chr14q21.1	9.84089	9.88274	-1.02943	-0.0418442	0.856462	0.978893	0	0
11733694_a_at	C1orf61	10485	chromosome 1 open reading frame 61	chr1q22	7.16798	6.8889	1.21342	0.279081	0.116651	0.71847	0	0
11756919_a_at	CAP2	10486	CAP, adenylate cyclase-associated protein, 2 (yeast)	chr6p22.3	8.14978	7.98899	1.1179	0.160793	0.413628	0.875014	0	0
11723024_a_at	CREB3	10488	cAMP responsive element binding protein 3	chr9p13.3	9.46711	9.34324	1.08966	0.123875	0.523677	0.909455	0	0
11754553_a_at	LRRC41	10489	leucine rich repeat containing 41	chr1p34.1	10.8393	11.2385	-1.31883	-0.399263	0.0344702	0.643427	0	0
11763691_at	VTI1B	10490	vesicle transport through interaction with t-SNAREs 1B	chr14q24.1	7.77152	7.12183	1.56883	0.64969	0.0525329	0.669284	0	0
11746897_a_at	CRTAP	10491	cartilage associated protein	chr3p22.3	11.2121	11.3972	-1.13689	-0.185087	0.256065	0.803175	0	0
11744468_at	SYNCRIP	10492	synaptotagmin binding, cytoplasmic RNA interacting protein	chr6q14-q15	9.83976	10.016	-1.12996	-0.176272	0.417118	0.875631	0	0
11720305_a_at	VAT1	10493	vesicle amine transport 1	chr17q21	10.7768	10.9928	-1.16146	-0.21594	0.200183	0.775737	0	0
11747385_a_at	STK25	10494	serine/threonine kinase 25	chr2q37.3	8.00158	8.26035	-1.19646	-0.258769	0.215614	0.784376	0	0
11739902_a_at	ENOX2	10495	ecto-NOX disulfide-thiol exchanger 2	chrXq25	8.51943	7.84341	1.59773	0.676021	0.0297966	0.634484	0	0
11717679_a_at	UNC13B	10497	unc-13 homolog B (C. elegans)	chr9p13.3	7.40361	7.33214	1.05079	0.0714704	0.678555	0.943882	0	0
11754363_s_at	CARM1	10498	coactivator-associated arginine methyltransferase 1	chr19p13.2	10.3204	10.3611	-1.02865	-0.0407566	0.794936	0.96707	0	0
11739713_at	NCOA2	10499	nuclear receptor coactivator 2	chr8q13.3	7.69606	7.83849	-1.10377	-0.142434	0.4706	0.892294	0	0
11745995_x_at	ADARB2	105	adenosine deaminase, RNA-specific, B2 (non-functional)	chr10p15.3	8.68943	8.9556	-1.20261	-0.266173	0.349891	0.851135	0	0
11726294_s_at	CEBPA	1050	CCAAT/enhancer binding protein (C/EBP), alpha	chr19q13.1	9.30664	9.09679	1.15657	0.209858	0.318923	0.836542	0	0
11746551_a_at	SEMA6C	10500	sema domain, transmembrane domain (TM), and cytoplasmic domain, (semaphorin) 6C	chr1q21.2	8.28895	8.23327	1.03935	0.0556822	0.72805	0.953607	0	0
11752587_a_at	SEMA6B	10501	sema domain, transmembrane domain (TM), and cytoplasmic domain, (semaphorin) 6B	chr19p13.3	7.48522	7.22372	1.19872	0.261495	0.134769	0.734652	0	0
11761336_at	SEMA4F	10505	sema domain, immunoglobulin domain (Ig), transmembrane domain (TM) and short cytoplasmic domain, (semaphorin) 4F	chr2p13.1	7.57851	7.25377	1.25243	0.324735	0.349658	0.851046	0	0
11730004_a_at	SEMA4D	10507	sema domain, immunoglobulin domain (Ig), transmembrane domain (TM) and short cytoplasmic domain, (semaphorin) 4D	chr9q22.2	6.93757	7.16514	-1.17086	-0.227572	0.561036	0.918875	0	0
11718296_a_at	SEMA4B	10509	sema domain, immunoglobulin domain (Ig), transmembrane domain (TM) and short cytoplasmic domain, (semaphorin) 4B	chr15q25	9.89454	10.2811	-1.30729	-0.386578	0.0341589	0.642206	0	0
11743077_s_at	CEBPB	1051	CCAAT/enhancer binding protein (C/EBP), beta	chr20q13.1	7.90886	8.61147	-1.62745	-0.702614	0.0277039	0.63369	0	0
11723668_at	SEMA3C	10512	sema domain, immunoglobulin domain (Ig), short basic domain, secreted, (semaphorin) 3C	chr7q21-q31	6.23548	6.11981	1.08348	0.115671	0.613578	0.930778	0	0
11724573_at	APPBP2	10513	amyloid beta precursor protein (cytoplasmic tail) binding protein 2	chr17q23.2	9.5487	9.49524	1.03775	0.0534631	0.804546	0.968831	0	0
11750032_a_at	MYBBP1A	10514	MYB binding protein (P160) 1a	chr17p13.3	10.7067	10.7995	-1.06644	-0.0928021	0.610215	0.929719	0	0
11743043_a_at	FBLN5	10516	fibulin 5	chr14q32.1	6.306	6.31286	-1.00477	-0.00686033	0.972807	0.995352	0	0
11760798_at	CIB2	10518	calcium and integrin binding family member 2	chr15q24	8.24676	8.16383	1.05917	0.0829286	0.825177	0.972907	0	0
11743135_s_at	CEBPD	1052	CCAAT/enhancer binding protein (C/EBP), delta	chr8p11.2-p11.1	8.42514	8.03851	1.30733	0.386628	0.305335	0.829793	0	0
11729066_a_at	ZNF211	10520	zinc finger protein 211	chr19q13.4	8.20913	8.30373	-1.06777	-0.0945977	0.728665	0.953651	0	0
11725408_a_at	DEAF1	10522	DEAF1 transcription factor	chr11p15.5	10.3587	10.5867	-1.17117	-0.227953	0.225082	0.786502	0	0
11747199_a_at	CHERP	10523	calcium homeostasis endoplasmic reticulum protein	chr19p13.1	10.3873	10.2228	1.12074	0.164452	0.325999	0.840391	0	0
11722613_a_at	KAT5	10524	K(lysine) acetyltransferase 5	chr11q13	9.56815	10.1506	-1.49742	-0.582483	0.0508206	0.666785	0	0
11748625_x_at	HYOU1	10525	hypoxia up-regulated 1	chr11q23.1-q23.3	10.2967	9.88788	1.32758	0.408802	0.129948	0.731256	0	0
11724868_a_at	IPO8	10526	importin 8	chr12p11.21	9.33244	9.12085	1.15796	0.211588	0.219603	0.784591	0	0
11725670_s_at	IPO7	10527	importin 7	chr11p15.4	10.3688	9.86098	1.42187	0.507792	0.102693	0.711314	0	0
11730881_a_at	NEBL	10529	nebulette	chr10p12	8.76765	8.55276	1.16061	0.214885	0.3598	0.854507	0	0
11734346_at	CEBPE	1053	CCAAT/enhancer binding protein (C/EBP), epsilon	chr14q11.2	7.2172	7.18456	1.02288	0.0326411	0.893972	0.985154	0	0
11745253_a_at	PITRM1	10531	pitrilysin metallopeptidase 1	chr10p15.2	11.3102	11.5325	-1.16657	-0.222277	0.253118	0.802114	0	0
11727027_a_at	ATG7	10533	autophagy related 7	chr3p25.3	8.86253	8.9867	-1.08988	-0.12417	0.483851	0.896921	0	0
11733842_a_at	SSSCA1	10534	Sjogren syndrome/scleroderma autoantigen 1	chr11q13.1	12.4361	12.3632	1.05182	0.0728921	0.648228	0.937664	0	0
11757017_x_at	RNASEH2A	10535	ribonuclease H2, subunit A	chr19p13.2	12.4447	12.164	1.21482	0.28074	0.203151	0.77659	0	0
11757183_x_at	LEPREL2	10536	leprecan-like 2	chr12p13	8.5826	8.70743	-1.09038	-0.12483	0.603681	0.929085	0	0
11724374_at	BATF	10538	basic leucine zipper transcription factor, ATF-like	chr14q24.3	7.55133	7.44927	1.07331	0.102061	0.622738	0.932352	0	0
11758763_at	GLRX3	10539	glutaredoxin 3	chr10q26	6.45273	6.87884	-1.3436	-0.426104	0.239524	0.794811	0	0
11756957_a_at	DCTN2	10540	dynactin 2 (p50)	chr12q13.3	11.4622	11.4669	-1.0033	-0.00475619	0.979852	0.996822	0	0
11742893_at	LAMTOR5	10542	late endosomal/lysosomal adaptor, MAPK and MTOR activator 5	chr1p13.3	8.35003	8.43126	-1.05792	-0.0812289	0.625272	0.932547	0	0
11737798_a_at	PROCR	10544	protein C receptor, endothelial	chr20q11.2	10.0458	9.55539	1.40485	0.490418	0.076525	0.691515	0	0
11731088_at	TM9SF1	10548	transmembrane 9 superfamily member 1	chr14q11.2	7.3548	7.1798	1.12897	0.175003	0.412427	0.874598	0	0
11748862_s_at	ARL6IP5	10550	ADP-ribosylation factor-like 6 interacting protein 5	chr3p14	9.16776	9.14454	1.01623	0.0232252	0.882043	0.982926	0	0
11726250_at	AGR2	10551	anterior gradient 2	chr7p21.3	5.31506	5.53612	-1.16559	-0.221056	0.267692	0.809482	0	0
11732375_a_at	HTATIP2	10553	HIV-1 Tat interactive protein 2, 30kDa	chr11p15.1	8.64473	8.91019	-1.20202	-0.26546	0.223253	0.786163	0	0
11730933_a_at	AGPAT1	10554	1-acylglycerol-3-phosphate O-acyltransferase 1	chr6p21.3	10.4663	10.5372	-1.05035	-0.0708662	0.678409	0.943882	0	0
11720544_x_at	AGPAT2	10555	1-acylglycerol-3-phosphate O-acyltransferase 2	chr9q34.3	10.4979	10.1003	1.31728	0.397562	0.0586474	0.677662	0	0
11719582_at	RPP30	10556	ribonuclease P/MRP 30kDa subunit	chr10q23.31	8.64684	8.95594	-1.23893	-0.3091	0.159484	0.754406	0	0
11730118_a_at	RPP38	10557	ribonuclease P/MRP 38kDa subunit	chr10p13	9.73966	9.51286	1.17024	0.2268	0.345428	0.849465	0	0
11752171_s_at	SPTLC1	10558	serine palmitoyltransferase, long chain base subunit 1	chr9q22.2	9.78225	9.95791	-1.12948	-0.175664	0.45731	0.889853	0	0
11762300_at	SLC35A1	10559	solute carrier family 35 (CMP-sialic acid transporter), member A1	chr6q15	5.57692	5.55348	1.01638	0.023443	0.925655	0.98905	0	0
11744866_x_at	CEL	1056	carboxyl ester lipase	chr9q34.3	6.34934	6.12634	1.16716	0.222998	0.280404	0.816223	0	0
11723149_a_at	SLC19A2	10560	solute carrier family 19 (thiamine transporter), member 2	chr1q23.3	6.45595	6.2398	1.16163	0.216149	0.255825	0.803046	0	0
11719886_a_at	IFI44	10561	interferon-induced protein 44	chr1p31.1	5.51513	6.05201	-1.45084	-0.536884	0.0169258	0.598346	0	0
11718131_a_at	OLFM4	10562	olfactomedin 4	chr13q14.3	5.99771	6.34127	-1.26889	-0.343563	0.438179	0.884021	0	0
11720162_at	CXCL13	10563	chemokine (C-X-C motif) ligand 13	chr4q21	5.86501	6.34969	-1.39927	-0.484675	0.0291313	0.634484	0	0
11721062_s_at	ARFGEF2	10564	ADP-ribosylation factor guanine nucleotide-exchange factor 2 (brefeldin A-inhibited)	chr20q13.13	9.3792	9.02618	1.27723	0.353018	0.064835	0.681222	0	0
11720577_a_at	ARFGEF1	10565	ADP-ribosylation factor guanine nucleotide-exchange factor 1 (brefeldin A-inhibited)	chr8q13	7.30697	7.07706	1.17276	0.229907	0.285133	0.819519	0	0
11727534_a_at	AKAP3	10566	A kinase (PRKA) anchor protein 3	chr12p13.3	9.50837	9.08256	1.34333	0.425818	0.024022	0.625955	0	0
11716287_at	RABAC1	10567	Rab acceptor 1 (prenylated)	chr19q13.2	11.1232	11.3866	-1.20035	-0.26346	0.15619	0.751197	0	0
11758272_at	SLC34A2	10568	solute carrier family 34 (type II sodium/phosphate contransporter), member 2	chr4p15.2	4.90841	5.07288	-1.12076	-0.164473	0.433043	0.882349	0	0
11757348_s_at	SLU7	10569	SLU7 splicing factor homolog (S. cerevisiae)	chr5q33.3	10.552	10.5495	1.00175	0.00251807	0.989779	0.998475	0	0
11760015_at	CELP	1057	carboxyl ester lipase pseudogene	chr9q34.3	6.64101	6.73184	-1.06498	-0.0908275	0.764484	0.961373	0	0
11730333_at	DPYSL4	10570	dihydropyrimidinase-like 4	chr10q26	9.20305	8.9901	1.15905	0.212946	0.259088	0.80411	0	0
11760882_a_at	SIVA1	10572	SIVA1, apoptosis-inducing factor	chr14q32.33	7.39594	7.09685	1.23037	0.299097	0.36509	0.856691	0	0
11754055_x_at	MRPL28	10573	mitochondrial ribosomal protein L28	chr16p13.3	11.4223	11.6091	-1.13823	-0.186797	0.284173	0.818816	0	0
11737913_s_at	CCT7	10574	chaperonin containing TCP1, subunit 7 (eta)	chr2p13.2	13.633	13.7617	-1.09332	-0.128722	0.413318	0.875014	0	0
11732127_a_at	CCT4	10575	chaperonin containing TCP1, subunit 4 (delta)	chr2p15	11.6809	11.682	-1.0007	-0.0010103	0.995159	0.999733	0	0
11760168_at	NPC2	10577	Niemann-Pick disease, type C2	chr14q24.3	8.16348	8.07226	1.06527	0.0912256	0.807738	0.969391	0	0
11763755_a_at	GNLY	10578	granulysin	chr2p11.2	6.88402	5.95243	1.90738	0.93159	0.0192249	0.604012	0	0
11727916_a_at	CENPA /// SLC35F6	1058 /// 54978	centromere protein A /// solute carrier family 35, member F6	chr2p23.3	9.57953	9.65768	-1.05566	-0.0781514	0.789757	0.966078	0	0
11746303_a_at	SORBS1	10580	sorbin and SH3 domain containing 1	chr10q23.33	8.48352	8.4318	1.0365	0.0517138	0.758392	0.959748	0	0
11757436_x_at	IFITM2	10581	interferon induced transmembrane protein 2	chr11p15.5	12.0019	12.0764	-1.05298	-0.0744713	0.634534	0.93465	0	0
11736982_at	COLEC10	10584	collectin sub-family member 10 (C-type lectin)	chr8q23-q24.1	5.77351	5.90163	-1.09286	-0.12811	0.500048	0.900816	0	0
11759137_at	POMT1	10585	protein-O-mannosyltransferase 1	chr9q34.1	8.38629	8.57395	-1.13892	-0.187668	0.475015	0.89346	0	0
11729331_at	MAB21L2	10586	mab-21-like 2 (C. elegans)	chr4q31	7.73356	7.52296	1.15717	0.210604	0.221207	0.7858	0	0
11744999_a_at	TXNRD2	10587	thioredoxin reductase 2	chr22q11.21	9.76376	9.89168	-1.09271	-0.127916	0.460669	0.890333	0	0
11722404_s_at	MTHFS /// ST20-MTHFS	10588 /// 100528021	5,10-methenyltetrahydrofolate synthetase (5-formyltetrahydrofolate cyclo-ligase) /// ST20-MTHFS readthrough	chr15q25.1	11.4436	11.3472	1.06911	0.0964036	0.579873	0.923937	0	0
11717593_x_at	CENPB	1059	centromere protein B, 80kDa	chr20p13	7.91824	8.55539	-1.55525	-0.637149	0.010489	0.589489	0	0
11721389_a_at	SCGN	10590	secretagogin, EF-hand calcium binding protein	chr6p22.3-p22.1	7.37508	7.6349	-1.19734	-0.259828	0.319123	0.836607	0	0
11731099_a_at	DNPH1	10591	2'-deoxynucleoside 5'-phosphate N-hydrolase 1	chr6p21.1	11.6727	11.7247	-1.03666	-0.0519485	0.793952	0.966753	0	0
11740118_a_at	SMC2	10592	structural maintenance of chromosomes 2	chr9q31.1	8.79927	8.42	1.30069	0.379277	0.112263	0.715823	0	0
11715531_at	PRPF8	10594	pre-mRNA processing factor 8	chr17p13.3	12.1194	12.1957	-1.05428	-0.0762574	0.642276	0.936268	0	0
11752060_x_at	ERN2	10595	endoplasmic reticulum to nucleus signaling 2	chr16p12.2	8.67642	8.81076	-1.09759	-0.134342	0.472099	0.892422	0	0
11745762_x_at	AHSA1	10598	AHA1, activator of heat shock 90kDa protein ATPase homolog 1 (yeast)	chr14q24	9.62103	9.59773	1.01629	0.0233088	0.90176	0.986423	0	0
11739848_at	SLCO1B1	10599	solute carrier organic anion transporter family, member 1B1	chr12p	5.91549	5.60522	1.23994	0.310267	0.0920249	0.7007	0	0
11723114_s_at	CENPC	1060	centromere protein C	chr4q13.2	7.73467	7.41689	1.24641	0.317775	0.217886	0.784376	0	0
11725415_a_at	USP16	10600	ubiquitin specific peptidase 16	chr21q22.11	10.5996	10.5308	1.04881	0.0687478	0.71984	0.951844	0	0
11720499_at	CDC42EP3	10602	CDC42 effector protein (Rho GTPase binding) 3	chr2p21	10.7192	11.2287	-1.42356	-0.5095	0.023166	0.619542	0	0
11744089_at	SH2B2	10603	SH2B adaptor protein 2	chr7q22	7.45891	7.63329	-1.12848	-0.174382	0.312861	0.833519	0	0
11733936_a_at	PAIP1	10605	poly(A) binding protein interacting protein 1	chr5p12	9.22298	9.34182	-1.08586	-0.118839	0.665096	0.941819	0	0
11754596_x_at	PAICS	10606	phosphoribosylaminoimidazole carboxylase, phosphoribosylaminoimidazole succinocarboxamide synthetase	chr4q12	11.0908	11.2822	-1.14185	-0.191373	0.229139	0.78822	0	0
11722026_a_at	TBL3	10607	transducin (beta)-like 3	chr16p13.3	11.2793	10.9959	1.21707	0.283408	0.143668	0.740677	0	0
11754299_a_at	MIR4800 /// MXD4	10608 /// 100616358	microRNA 4800 /// MAX dimerization protein 4	chr4p16.3	9.86151	10.2235	-1.2852	-0.361989	0.103054	0.711571	0	0
11722600_x_at	LEPREL4	10609	leprecan-like 4	chr17q21.2	8.77008	9.11254	-1.26792	-0.34246	0.117936	0.71948	0	0
11742883_at	ST6GALNAC2	10610	ST6 (alpha-N-acetyl-neuraminyl-2,3-beta-galactosyl-1,3)-N-acetylgalactosaminide alpha-2,6-sialyltransferase 2	chr17q25.1	7.66695	7.57382	1.06669	0.0931346	0.700228	0.947792	0	0
11740369_x_at	PDLIM5	10611	PDZ and LIM domain 5	chr4q22	6.03111	6.03479	-1.00255	-0.00367841	0.985526	0.997924	0	0
11729393_a_at	TRIM3	10612	tripartite motif containing 3	chr11p15.5	7.5653	7.56067	1.00321	0.00463035	0.985403	0.997923	0	0
11730914_a_at	ERLIN1	10613	ER lipid raft associated 1	chr10q24.31	7.99419	7.73513	1.1967	0.259061	0.365213	0.856701	0	0
11721000_at	HEXIM1	10614	hexamethylene bis-acetamide inducible 1	chr17q21.31	8.37486	8.38514	-1.00715	-0.0102833	0.955513	0.993896	0	0
11720319_at	SPAG5	10615	sperm associated antigen 5	chr17q11.2	9.42704	9.47857	-1.03636	-0.051523	0.772178	0.96315	0	0
11752690_a_at	RBCK1	10616	RanBP-type and C3HC4-type zinc finger containing 1	chr20p13	9.21299	9.26864	-1.03933	-0.055652	0.778112	0.96414	0	0
11716113_a_at	STAMBP	10617	STAM binding protein	chr2p13.1	10.5961	10.5077	1.06322	0.0884387	0.564879	0.919916	0	0
11716902_a_at	TGOLN2	10618	trans-golgi network protein 2	chr2p11.2	9.43685	9.34759	1.06382	0.0892526	0.671493	0.942767	0	0
11754676_a_at	CENPE	1062	centromere protein E, 312kDa	chr4q24-q25	9.59393	9.74841	-1.11302	-0.154483	0.475728	0.893502	0	0
11748808_a_at	ARID3B	10620	AT rich interactive domain 3B (BRIGHT-like)	chr15q24	9.69421	9.69859	-1.00304	-0.00437711	0.980574	0.996979	0	0
11730842_a_at	POLR3F	10621	polymerase (RNA) III (DNA directed) polypeptide F, 39 kDa	chr20p11.23	7.82251	7.37482	1.36385	0.447686	0.0931591	0.701573	0	0
11740007_at	POLR3G	10622	polymerase (RNA) III (DNA directed) polypeptide G (32kD)	chr5q14.3	6.83851	6.14848	1.61332	0.690033	0.00949059	0.589489	0	0
11721550_x_at	POLR3C	10623	polymerase (RNA) III (DNA directed) polypeptide C (62kD)	chr1q21.1	11.147	11.2404	-1.06688	-0.0933929	0.643649	0.936496	0	0
11720759_s_at	IVNS1ABP	10625	influenza virus NS1A binding protein	chr1q25.1-q31.1	8.0967	7.81975	1.21163	0.276947	0.266124	0.807951	0	0
11728668_x_at	LOC101930303 /// TRIM16 /// TRIM16L	10626 /// 147166 /// 101930303	uncharacterized LOC101930303 /// tripartite motif containing 16 /// tripartite motif containing 16-like	chr17p11.2	10.3268	10.0395	1.22035	0.287294	0.122612	0.723116	0	0
11748544_s_at	TXNIP	10628	thioredoxin interacting protein	chr1q21.1	10.7466	11.198	-1.36741	-0.451443	0.0485388	0.662133	0	0
11747503_a_at	TAF6L	10629	TAF6-like RNA polymerase II, p300/CBP-associated factor (PCAF)-associated factor, 65kDa	chr11q12.3	8.91628	9.17589	-1.19716	-0.25961	0.329882	0.841103	0	0
11743295_a_at	CENPF	1063	centromere protein F, 350/400kDa	chr1q41	10.4371	10.4056	1.02213	0.0315806	0.875055	0.981824	0	0
11724737_a_at	PDPN	10630	podoplanin	chr1p36.21	9.61517	9.91574	-1.23163	-0.300573	0.111204	0.715488	0	0
11747927_a_at	POSTN	10631	periostin, osteoblast specific factor	chr13q13.3	5.59581	5.76065	-1.12104	-0.164839	0.380761	0.862903	0	0
11721238_s_at	ATP5L	10632	ATP synthase, H+ transporting, mitochondrial Fo complex, subunit G	chr11q23.3	9.98452	10.2023	-1.16292	-0.217749	0.342562	0.847101	0	0
11730662_a_at	RASL10A	10633	RAS-like, family 10, member A	chr22q12.2	7.59605	6.97757	1.53525	0.618475	0.0140233	0.597667	0	0
11723087_at	GAS2L1	10634	growth arrest-specific 2 like 1	chr22q12.2	7.68445	7.89549	-1.15753	-0.211044	0.330951	0.841401	0	0
11743190_s_at	RAD51AP1	10635	RAD51 associated protein 1	chr12p13.2-p13.1	8.79974	8.79765	1.00145	0.00209615	0.993619	0.999657	0	0
11748699_a_at	RGS14	10636	regulator of G-protein signaling 14	chr5q35.3	7.69911	7.29457	1.32367	0.40454	0.0344023	0.642795	0	0
11755164_a_at	LEFTY1	10637	left-right determination factor 1	chr1q42.1	6.93866	6.35157	1.50221	0.58709	0.0549313	0.674892	0	0
11719459_at	EXOC5	10640	exocyst complex component 5	chr14q22.3	8.88786	8.92416	-1.02548	-0.0362959	0.824953	0.972836	0	0
11727101_at	IGF2BP1	10642	insulin-like growth factor 2 mRNA binding protein 1	chr17q21.32	9.44397	9.30231	1.10318	0.141662	0.480688	0.895644	0	0
11756285_s_at	IGF2BP3	10643	insulin-like growth factor 2 mRNA binding protein 3	chr7p11	8.32344	8.41276	-1.06387	-0.0893213	0.650456	0.938165	0	0
11741712_a_at	IGF2BP2	10644	insulin-like growth factor 2 mRNA binding protein 2	chr3q27.2	12.8463	12.9933	-1.10732	-0.147069	0.450237	0.887318	0	0
11731375_a_at	CAMKK2	10645	calcium/calmodulin-dependent protein kinase kinase 2, beta	chr12q24.2	7.54097	7.31202	1.17198	0.228954	0.503653	0.902197	0	0
11731886_at	SCGB1D2	10647	secretoglobin, family 1D, member 2	chr11q13	6.7591	6.8582	-1.0711	-0.0990943	0.625806	0.932767	0	0
11741181_at	SCGB1D1	10648	secretoglobin, family 1D, member 1	chr11q13	6.58471	6.58288	1.00127	0.00182452	0.993388	0.999608	0	0
11728579_a_at	SLMO1	10650	slowmo homolog 1 (Drosophila)	chr18p11.21	8.52656	9.00947	-1.39756	-0.482912	0.057834	0.677218	0	0
11730835_a_at	MTX2	10651	metaxin 2	chr2q31.1	10.4995	10.3397	1.11717	0.159852	0.375306	0.86113	0	0
11718980_a_at	YKT6	10652	YKT6 v-SNARE homolog (S. cerevisiae)	chr7p15.1	11.0146	11.1274	-1.08132	-0.112796	0.534912	0.912723	0	0
11745496_a_at	SPINT2	10653	serine peptidase inhibitor, Kunitz type, 2	chr19q13.1	6.79087	6.24573	1.45916	0.545133	0.0443642	0.658896	0	0
11730547_a_at	PMVK	10654	phosphomevalonate kinase	chr1q22	11.6932	11.3709	1.25025	0.322214	0.206136	0.778621	0	0
11727728_a_at	DMRT2	10655	doublesex and mab-3 related transcription factor 2	chr9p24.3	7.44098	7.36409	1.05474	0.0768882	0.671252	0.942767	0	0
11732318_a_at	KHDRBS3	10656	KH domain containing, RNA binding, signal transduction associated 3	chr8q24.2	10.1129	9.25709	1.80972	0.855764	0.0096188	0.589489	0	0
11715939_a_at	KHDRBS1	10657	KH domain containing, RNA binding, signal transduction associated 1	chr1p32	9.42491	9.38985	1.0246	0.0350609	0.863247	0.980154	0	0
11736054_a_at	CELF1	10658	CUGBP, Elav-like family member 1	chr11p11	11.5373	11.7288	-1.142	-0.191568	0.2949	0.824077	0	0
11753149_a_at	CELF2	10659	CUGBP, Elav-like family member 2	chr10p13	7.37115	7.77112	-1.31947	-0.399963	0.0789143	0.695205	0	0
11721638_s_at	CES1 /// CES1P1 /// LOC100653057	1066 /// 51716 /// 100653057	carboxylesterase 1 /// carboxylesterase 1 pseudogene 1 /// liver carboxylesterase 1-like	chr16q12.2 /// chr16q22.2	7.32115	7.58242	-1.19853	-0.261266	0.349436	0.850811	0	0
11741935_at	LBX1	10660	ladybird homeobox 1	chr10q24	6.56915	7.04507	-1.3908	-0.475914	0.0525123	0.669284	0	0
11730138_at	KLF1	10661	Kruppel-like factor 1 (erythroid)	chr19p13.2	6.45463	6.36197	1.06633	0.0926535	0.563962	0.919716	0	0
11729977_a_at	CXCR6	10663	chemokine (C-X-C motif) receptor 6	chr3p21	6.80416	7.09983	-1.22746	-0.295673	0.428017	0.879479	0	0
11733640_a_at	C6orf10	10665	chromosome 6 open reading frame 10	chr6p21.3	5.57821	6.15779	-1.49441	-0.579581	0.00563177	0.561087	0	0
11756610_a_at	CD226	10666	CD226 molecule	chr18q22.3	5.79983	5.65479	1.10576	0.145045	0.385073	0.864568	0	0
11744182_a_at	FARS2	10667	phenylalanyl-tRNA synthetase 2, mitochondrial	chr6p25.1	9.38421	9.79804	-1.33222	-0.413829	0.0771125	0.691954	0	0
11719126_a_at	CGRRF1	10668	cell growth regulator with ring finger domain 1	chr14q22.2	8.71883	8.77592	-1.04036	-0.057084	0.749418	0.957147	0	0
11762146_a_at	CGREF1	10669	cell growth regulator with EF-hand domain 1	chr2p23.3	8.03495	7.94339	1.06552	0.0915633	0.740136	0.955219	0	0
11755222_a_at	GNA13	10672	guanine nucleotide binding protein (G protein), alpha 13	chr17q24.3	8.77417	8.50759	1.20295	0.26658	0.163606	0.759455	0	0
11756867_a_at	TNFSF13B	10673	tumor necrosis factor (ligand) superfamily, member 13b	chr13q32-q34	5.84016	6.25532	-1.33344	-0.415158	0.123138	0.723847	0	0
11722981_a_at	CSPG5	10675	chondroitin sulfate proteoglycan 5 (neuroglycan C)	chr3p21.3	7.93798	8.023	-1.0607	-0.0850174	0.607666	0.929605	0	0
11738150_a_at	AVIL	10677	advillin	chr12q14.1	5.5675	5.73281	-1.12141	-0.165316	0.502092	0.901453	0	0
11744869_a_at	B3GNT2	10678	UDP-GlcNAc:betaGal beta-1,3-N-acetylglucosaminyltransferase 2	chr2p15	9.35832	9.24129	1.0845	0.117036	0.559726	0.918465	0	0
11727555_a_at	GNB5	10681	guanine nucleotide binding protein (G protein), beta 5	chr15q21.2	9.2081	9.00632	1.15011	0.201773	0.317511	0.835479	0	0
11717859_a_at	EBP	10682	emopamil binding protein (sterol isomerase)	chrXp11.23-p11.22	12.1192	12.4225	-1.23392	-0.303243	0.0888381	0.698194	0	0
11733221_a_at	DLL3	10683	delta-like 3 (Drosophila)	chr19q13	9.969	9.36926	1.51545	0.599742	0.0257031	0.629894	0	0
11739906_a_at	CLDN16	10686	claudin 16	chr3q28	5.77397	5.87903	-1.07554	-0.105056	0.682751	0.945076	0	0
11757849_s_at	PNMA2	10687	paraneoplastic Ma antigen 2	chr8p21.2	7.28	7.25256	1.0192	0.0274349	0.923863	0.988861	0	0
11726506_at	FUT9	10690	fucosyltransferase 9 (alpha (1,3) fucosyltransferase)	chr6q16	5.30383	5.53816	-1.17637	-0.234337	0.28701	0.820222	0	0
11735824_at	RRH	10692	retinal pigment epithelium-derived rhodopsin homolog	chr4q25	7.73827	7.84424	-1.07622	-0.105977	0.807431	0.969391	0	0
11745585_a_at	CCT6B	10693	chaperonin containing TCP1, subunit 6B (zeta 2)	chr17q12	11.2087	11.165	1.03074	0.0436854	0.779545	0.964218	0	0
11762754_at	CCT8	10694	chaperonin containing TCP1, subunit 8 (theta)	chr21q22.11	5.86019	5.54557	1.24368	0.314616	0.178498	0.765389	0	0
11739118_a_at	CNPY3	10695	canopy FGF signaling regulator 3	chr6p21.1	10.2381	10.2827	-1.03145	-0.0446712	0.780108	0.964277	0	0
11748464_a_at	CORIN	10699	corin, serine peptidase	chr4p13-p12	7.77546	8.30395	-1.44242	-0.528492	0.0437918	0.657782	0	0
11722266_at	ADCY1	107	adenylate cyclase 1 (brain)	chr7p13-p12	8.2984	8.23816	1.04264	0.0602395	0.855992	0.978813	0	0
11742903_at	CETN3	1070	centrin, EF-hand protein, 3	chr5q14.3	11.0954	10.8923	1.15121	0.203154	0.221586	0.78581	0	0
11727217_a_at	CETP	1071	cholesteryl ester transfer protein, plasma	chr16q21	5.65298	5.5298	1.08913	0.12318	0.65154	0.938725	0	0
11749041_a_at	USP39	10713	ubiquitin specific peptidase 39	chr2p11.2	11.2133	11.1783	1.02459	0.0350446	0.827352	0.973336	0	0
11733103_a_at	POLD3	10714	polymerase (DNA-directed), delta 3, accessory subunit	chr11q14	9.3467	9.53033	-1.13574	-0.183628	0.281832	0.817359	0	0
11728000_a_at	CERS1 /// GDF1	2657 /// 10715	ceramide synthase 1 /// growth differentiation factor 1	chr19p12	10.4008	10.2862	1.08264	0.114559	0.520969	0.908608	0	0
11738415_a_at	TBR1	10716	T-box, brain, 1	chr2q24	6.39225	6.43995	-1.03361	-0.0476966	0.780072	0.964277	0	0
11761701_at	AP4B1	10717	adaptor-related protein complex 4, beta 1 subunit	chr1p13.2	7.28553	7.37566	-1.06446	-0.0901251	0.788562	0.965498	0	0
11755959_a_at	NRG3	10718	neuregulin 3	chr10q22-q23	5.82893	6.89171	-2.08895	-1.06278	0.00475542	0.54734	-1	0
11757818_x_at	CFL1	1072	cofilin 1 (non-muscle)	chr11q13	12.3362	12.3545	-1.01274	-0.018267	0.922676	0.988861	0	0
11715272_s_at	UGT2B11	10720	UDP glucuronosyltransferase 2 family, polypeptide B11	chr4q13.2	4.90737	5.15177	-1.1846	-0.244403	0.234053	0.790245	0	0
11729096_a_at	POLQ	10721	polymerase (DNA directed), theta	chr3q13.33	9.04117	9.55149	-1.42437	-0.510322	0.0465294	0.660968	0	0
11753256_a_at	SLC12A7	10723	solute carrier family 12 (potassium/chloride transporter), member 7	chr5p15	8.89756	9.14912	-1.1905	-0.251568	0.142355	0.740467	0	0
11759573_at	MGEA5	10724	meningioma expressed antigen 5 (hyaluronidase)	chr10q24.1-q24.3	6.85656	6.02042	1.78528	0.836147	0.0167238	0.597667	0	0
11738447_a_at	NFAT5	10725	nuclear factor of activated T-cells 5, tonicity-responsive	chr16q22.1	8.48846	8.68186	-1.14345	-0.193398	0.247695	0.799598	0	0
11751818_x_at	PTGES3	10728	prostaglandin E synthase 3 (cytosolic)	chr12q13.3|12	10.0231	9.98138	1.02931	0.0416734	0.815062	0.970814	0	0
11718118_s_at	CFL2	1073	cofilin 2 (muscle)	chr14q12	9.35644	9.17965	1.13036	0.176782	0.298174	0.825959	0	0
11761958_s_at	TCR-alpha /// TRAV12-3 /// TRAV12-3 /// YME1L1	10730	SubName: Full=V-alpha; Flags: Fragment; /// T cell receptor alpha variable 12-3 /// --- /// YME1-like 1 ATPase	chr10p14	7.2749	8.4334	-2.23225	-1.1585	0.138835	0.737947	0	0
11743923_at	TCFL5	10732	transcription factor-like 5 (basic helix-loop-helix)	chr20q13.33	8.68182	8.9317	-1.18911	-0.249881	0.351518	0.851196	0	0
11732242_a_at	PLK4	10733	polo-like kinase 4	chr4q28	11.8819	11.6445	1.17885	0.237382	0.152521	0.748535	0	0
11732167_a_at	STAG3	10734	stromal antigen 3	chr7q22.1	7.16729	6.78096	1.30706	0.38633	0.095402	0.70254	0	0
11743520_a_at	STAG2	10735	stromal antigen 2	chrXq25	11.5679	11.9369	-1.29146	-0.369	0.0629799	0.67995	0	0
11725907_at	SIX2	10736	SIX homeobox 2	chr2p21	7.84516	7.95594	-1.07981	-0.110777	0.467032	0.891819	0	0
11737642_x_at	RFPL2	10739	ret finger protein-like 2	chr22q12.3	7.89652	7.9618	-1.04629	-0.0652856	0.779409	0.964209	0	0
11756524_a_at	RBBP9	10741	retinoblastoma binding protein 9	chr20p11.2	9.32091	9.22716	1.06714	0.0937489	0.761938	0.960506	0	0
11725105_a_at	RAI2	10742	retinoic acid induced 2	chrXp22	8.68337	8.50589	1.13091	0.177481	0.302793	0.82853	0	0
11719979_a_at	RAI1	10743	retinoic acid induced 1	chr17p11.2	8.58402	8.92778	-1.26906	-0.343759	0.256018	0.803175	0	0
11743212_x_at	PTTG2	10744	pituitary tumor-transforming 2	chr4p12	7.439	7.45444	-1.01076	-0.0154427	0.953622	0.993564	0	0
11745290_a_at	PHTF1	10745	putative homeodomain transcription factor 1	chr1p13	7.21402	7.09443	1.08642	0.119587	0.748361	0.956983	0	0
11739317_at	MAP3K2	10746	mitogen-activated protein kinase kinase kinase 2	chr2q14.3	10.7156	11.029	-1.24264	-0.313408	0.157346	0.752834	0	0
11740562_at	MASP2	10747	mannan-binding lectin serine peptidase 2	chr1p36.3-p36.2	9.80331	9.61719	1.1377	0.186124	0.499843	0.900777	0	0
11750495_x_at	KLRAP1	10748	killer cell lectin-like receptor subfamily A pseudogene 1	chr12p13.2	5.52231	5.44045	1.05838	0.0818588	0.687053	0.946128	0	0
11717776_at	KIF1C	10749	kinesin family member 1C	chr17p13.2	11.0037	10.7394	1.20101	0.264246	0.188298	0.7687	0	0
11715710_s_at	CTSC	1075	cathepsin C	chr11q14.2	9.55636	10.1045	-1.46223	-0.548173	0.0353851	0.645678	0	0
11739670_at	GRAP	10750	GRB2-related adaptor protein	chr17p11.2	7.20347	6.73296	1.3856	0.470513	0.0493416	0.663966	0	0
11756506_a_at	CHL1	10752	cell adhesion molecule L1-like	chr3p26.1	5.98299	7.07411	-2.13039	-1.09112	0.00450013	0.54734	-1	0
11737581_a_at	CAPN9	10753	calpain 9	chr1q42.11-q42.3	6.96289	7.08421	-1.08773	-0.121323	0.554681	0.91756	0	0
11740160_a_at	GIPC1	10755	GIPC PDZ domain containing family, member 1	chr19p13.1	8.98331	9.04878	-1.04642	-0.0654686	0.67942	0.944031	0	0
11758741_at	TRAF3IP2	10758	TRAF3 interacting protein 2	chr6q21	7.03719	6.85592	1.13388	0.18127	0.402922	0.871464	0	0
11722315_a_at	PLAC1	10761	placenta-specific 1	chrXq26	8.63891	9.07362	-1.35164	-0.43471	0.0204936	0.606271	0	0
11727853_a_at	NUP50	10762	nucleoporin 50kDa	chr22q13.31	8.22203	7.91183	1.23988	0.310204	0.273737	0.813238	0	0
11718688_a_at	NES	10763	nestin	chr1q23.1	7.9278	7.75019	1.13101	0.177606	0.423837	0.878446	0	0
11749455_a_at	KDM5B	10765	lysine (K)-specific demethylase 5B	chr1q32.1	8.1334	8.23472	-1.07276	-0.101321	0.62036	0.932352	0	0
11717819_a_at	TOB2	10766	transducer of ERBB2, 2	chr22q13.2	9.84023	10.2858	-1.36185	-0.445563	0.0240757	0.625955	0	0
11722415_a_at	HBS1L	10767	HBS1-like translational GTPase	chr6q23.3	9.45917	9.36031	1.07093	0.0988622	0.602445	0.928829	0	0
11755901_x_at	AHCYL1	10768	adenosylhomocysteinase-like 1	chr1p13.2	8.90456	8.90102	1.00245	0.00353304	0.988085	0.998031	0	0
11755161_s_at	PLK2	10769	polo-like kinase 2	chr5q12.1-q13.2	8.62244	9.00335	-1.30217	-0.380915	0.0533426	0.671163	0	0
11744368_x_at	ZMYND11	10771	zinc finger, MYND-type containing 11	chr10p14	8.6826	8.62291	1.04224	0.0596843	0.735838	0.954651	0	0
11721310_s_at	SRSF10	10772	serine/arginine-rich splicing factor 10	chr1p36.11	8.81905	8.72928	1.0642	0.0897713	0.682353	0.945076	0	0
11729724_at	ZBTB6	10773	zinc finger and BTB domain containing 6	chr9q33.2	9.93538	9.75376	1.13416	0.181626	0.411118	0.874499	0	0
11727800_a_at	POP4	10775	processing of precursor 4, ribonuclease P/MRP subunit (S. cerevisiae)	chr19q12	10.0533	9.9141	1.10131	0.139222	0.382522	0.863497	0	0
11718976_x_at	ARPP19	10776	cAMP-regulated phosphoprotein, 19kDa	chr15q21.2	10.3921	10.1281	1.20082	0.264024	0.210742	0.781802	0	0
11728309_a_at	ARPP21	10777	cAMP-regulated phosphoprotein, 21kDa	chr3p22.3	5.5206	5.87173	-1.27555	-0.351123	0.248182	0.799762	0	0
11750557_x_at	ZNF271	10778	zinc finger protein 271	chr18q12	8.18561	8.50747	-1.24995	-0.321866	0.135327	0.735998	0	0
11732422_at	ZNF234	10780	zinc finger protein 234	chr19q13.31	7.0041	6.73848	1.20215	0.265616	0.27203	0.812737	0	0
11755811_a_at	ZNF266	10781	zinc finger protein 266	chr19p13.2	11.1486	11.1022	1.03273	0.0464682	0.773393	0.96334	0	0
11758517_s_at	ZNF274	10782	zinc finger protein 274	chr19qter	9.96463	9.97956	-1.0104	-0.0149286	0.941287	0.991187	0	0
11725182_a_at	NEK6	10783	NIMA-related kinase 6	chr9q33.3-q34.11	8.90553	8.97366	-1.04836	-0.0681291	0.692814	0.946985	0	0
11739323_a_at	WDR4	10785	WD repeat domain 4	chr21q22.3	7.3681	7.30006	1.04829	0.0680368	0.733402	0.95455	0	0
11760987_a_at	SLC17A3	10786	solute carrier family 17 (organic anion transporter), member 3	chr6p21.3	5.56634	5.56489	1.00101	0.00145089	0.994548	0.999733	0	0
11715858_s_at	NCKAP1	10787	NCK-associated protein 1	chr2q32	11.3707	11.3398	1.02169	0.0309539	0.870293	0.981351	0	0
11745509_a_at	IQGAP2	10788	IQ motif containing GTPase activating protein 2	chr5q13.3	7.19841	7.16607	1.02267	0.032344	0.910533	0.987324	0	0
11739557_a_at	VAMP5	10791	vesicle-associated membrane protein 5	chr2p11.2	8.11651	7.61661	1.41412	0.499903	0.0324475	0.637036	0	0
11761145_a_at	LOC285902 /// ZNF273	10793 /// 285902	uncharacterized LOC285902 /// zinc finger protein 273	chr7q11.21	5.58015	5.16695	1.33164	0.4132	0.0343865	0.642795	0	0
11740310_a_at	ZNF460	10794	zinc finger protein 460	chr19q13.4	8.76461	8.15	1.53114	0.614607	0.0150035	0.597667	0	0
11749645_x_at	ZNF268	10795	zinc finger protein 268	chr12q24.33	7.93066	8.07462	-1.10493	-0.14396	0.439581	0.884455	0	0
11745892_a_at	MTHFD2	10797	methylenetetrahydrofolate dehydrogenase (NADP+ dependent) 2, methenyltetrahydrofolate cyclohydrolase	chr2p13.1	7.6608	7.04023	1.53749	0.620577	0.0134397	0.597667	0	0
11738922_at	OR5I1	10798	olfactory receptor, family 5, subfamily I, member 1	chr11q11	6.21051	6.76291	-1.46652	-0.552396	0.0745856	0.688246	0	0
11724083_a_at	RPP40	10799	ribonuclease P/MRP 40kDa subunit	chr6p25.1	8.94374	8.8005	1.10439	0.143248	0.491119	0.898129	0	0
11720997_a_at	ADCY2	108	adenylate cyclase 2 (brain)	chr5p15.3	8.13134	7.76822	1.28621	0.363125	0.475239	0.893502	0	0
11722757_at	CFTR	1080	cystic fibrosis transmembrane conductance regulator (ATP-binding cassette sub-family C, member 7)	chr7q31.2	6.08402	6.42328	-1.2651	-0.339257	0.152305	0.748535	0	0
11735157_at	CYSLTR1	10800	cysteinyl leukotriene receptor 1	chrXq13.2-q21.1	4.94222	5.25382	-1.24109	-0.311605	0.110234	0.715488	0	0
11747883_x_at	2020-09-09	10801	septin 9	chr17q25	11.833	12.2449	-1.33038	-0.411838	0.0980707	0.7052	0	0
11743926_a_at	SEC24A	10802	SEC24 family member A	chr5q31.1	9.51334	9.29668	1.16204	0.216661	0.271879	0.812737	0	0
11732390_a_at	CCR9	10803	chemokine (C-C motif) receptor 9	chr3p21.3	6.01856	5.97269	1.03231	0.0458702	0.82415	0.972451	0	0
11733922_s_at	GJB6	10804	gap junction protein, beta 6, 30kDa	chr13q12	7.03627	6.77618	1.19755	0.260089	0.26545	0.807011	0	0
11759903_s_at	SDCCAG8	10806	serologically defined colon cancer antigen 8	chr1q43	7.51825	7.11484	1.32263	0.403407	0.0841344	0.69818	0	0
11716565_a_at	SDCCAG3	10807	serologically defined colon cancer antigen 3	chr9q34.3	10.9275	10.7916	1.09872	0.13583	0.434441	0.882938	0	0
11747105_a_at	HSPH1	10808	heat shock 105kDa/110kDa protein 1	chr13q12.3	10.1987	9.95267	1.18592	0.246006	0.234299	0.790245	0	0
11715807_a_at	STARD10	10809	StAR-related lipid transfer (START) domain containing 10	chr11q13	8.8764	8.85088	1.01785	0.0255201	0.87851	0.982229	0	0
11743032_at	CGA	1081	glycoprotein hormones, alpha polypeptide	chr6q12-q21	8.03592	8.62585	-1.50517	-0.589927	0.162631	0.758088	0	0
11719976_at	WASF3	10810	WAS protein family, member 3	chr13q12	7.13834	7.08578	1.0371	0.0525604	0.877352	0.982103	0	0
11731870_a_at	NOXA1	10811	NADPH oxidase activator 1	chr9q34.3	8.70661	8.7951	-1.06325	-0.0884851	0.602061	0.928795	0	0
11761944_x_at	UTP14A	10813	UTP14, U3 small nucleolar ribonucleoprotein, homolog A (yeast)	chrXq26.1	8.38426	9.08479	-1.62511	-0.700535	0.0651594	0.682157	0	0
11736124_a_at	CPLX2	10814	complexin 2	chr5q35.2	6.36177	5.78549	1.491	0.576283	0.0892356	0.698194	0	0
11758141_s_at	CPLX1	10815	complexin 1	chr4p16.3	8.92213	8.82384	1.0705	0.098286	0.529823	0.911427	0	0
11732953_at	SPINT3	10816	serine peptidase inhibitor, Kunitz type, 3	chr20q12-q13.1	6.94079	7.31813	-1.29895	-0.377343	0.113564	0.716356	0	0
11727216_at	FRS3	10817	fibroblast growth factor receptor substrate 3	chr6p21.1	8.13727	7.98274	1.11306	0.154528	0.357395	0.853673	0	0
11743790_a_at	FRS2	10818	fibroblast growth factor receptor substrate 2	chr12q15	5.88129	5.83362	1.0336	0.0476734	0.768233	0.962387	0	0
11735444_a_at	NEU3	10825	sialidase 3 (membrane sialidase)	chr11q13.5	8.41899	8.49559	-1.05453	-0.0766024	0.742492	0.955469	0	0
11761305_at	FAXDC2	10826	fatty acid hydroxylase domain containing 2	chr5q31-q32	6.93249	6.94144	-1.00622	-0.00894383	0.95813	0.994347	0	0
11730797_a_at	FAM114A2	10827	family with sequence similarity 114, member A2	chr5q31-q33	7.85814	7.8849	-1.01872	-0.026756	0.924232	0.988861	0	0
11747527_a_at	ZNF275	10838	zinc finger protein 275	chrXq28	8.89534	8.71239	1.1352	0.182945	0.466013	0.891607	0	0
11761127_at	CEACAM3	1084	carcinoembryonic antigen-related cell adhesion molecule 3	chr19q13.2	6.88916	6.67856	1.15717	0.210601	0.434874	0.883023	0	0
11761771_a_at	ALDH1L1	10840	aldehyde dehydrogenase 1 family, member L1	chr3q21.3	6.80493	7.02281	-1.16302	-0.21788	0.292526	0.823172	0	0
11731938_a_at	FTCD	10841	formimidoyltransferase cyclodeaminase	chr21q22.3	8.09146	8.05292	1.02707	0.0385409	0.872051	0.981504	0	0
11741774_a_at	PPP1R17	10842	protein phosphatase 1, regulatory subunit 17	chr7p15	5.92121	5.74439	1.13039	0.176825	0.306644	0.830793	0	0
11761282_x_at	TUBGCP2	10844	tubulin, gamma complex associated protein 2	chr10q26.3	8.34878	7.81594	1.44678	0.532845	0.128702	0.730209	0	0
11763988_a_at	CLPX	10845	caseinolytic mitochondrial matrix peptidase chaperone subunit	chr15q22.31	9.90872	9.7131	1.14522	0.195622	0.291716	0.82293	0	0
11736800_a_at	PDE10A	10846	phosphodiesterase 10A	chr6q26	6.37338	6.25763	1.08354	0.115747	0.543966	0.914819	0	0
11721551_a_at	SRCAP	10847	Snf2-related CREBBP activator protein	chr16p11.2	8.4296	8.31458	1.08299	0.115026	0.683737	0.945123	0	0
11750250_a_at	PPP1R13L	10848	protein phosphatase 1, regulatory subunit 13 like	chr19q13.32	9.29434	9.27481	1.01363	0.0195279	0.904645	0.987122	0	0
11739615_at	CD3EAP	10849	CD3e molecule, epsilon associated protein	chr19q13.3	11.5562	11.4182	1.1004	0.138034	0.41093	0.874499	0	0
11715295_s_at	CCL27	10850	chemokine (C-C motif) ligand 27	chr9p13	8.13296	8.10453	1.0199	0.0284275	0.891436	0.984592	0	0
11722662_a_at	HPSE	10855	heparanase	chr4q21.3	8.56318	7.78434	1.71575	0.77884	0.0200041	0.606271	0	0
11760563_at	RUVBL2	10856	RuvB-like AAA ATPase 2	chr19q13.3	7.79952	7.82206	-1.01574	-0.0225363	0.959997	0.994347	0	0
11715489_a_at	PGRMC1	10857	progesterone receptor membrane component 1	chrXq22-q24	8.15517	8.29945	-1.10517	-0.144272	0.433443	0.882501	0	0
11749235_a_at	CYP46A1	10858	cytochrome P450, family 46, subfamily A, polypeptide 1	chr14q32.1	8.41857	8.09201	1.25402	0.32656	0.164538	0.760565	0	0
11749432_a_at	LILRB1	10859	leukocyte immunoglobulin-like receptor, subfamily B (with TM and ITIM domains), member 1	chr19q13.4	5.47857	5.15647	1.25014	0.322091	0.198739	0.775446	0	0
11741569_a_at	SLC26A1	10861	solute carrier family 26 (anion exchanger), member 1	chr4p16.3	6.64215	6.73033	-1.06303	-0.0881808	0.708827	0.949539	0	0
11736746_a_at	ADAM28	10863	ADAM metallopeptidase domain 28	chr8p21.2	7.31596	7.97036	-1.57395	-0.654394	0.0577083	0.676452	0	0
11747887_a_at	SLC22A7	10864	solute carrier family 22 (organic anion transporter), member 7	chr6p21.1	7.88536	7.73075	1.11312	0.154613	0.473116	0.892814	0	0
11747766_a_at	ARID5A	10865	AT rich interactive domain 5A (MRF1-like)	chr2q11.2	9.10394	9.70195	-1.51363	-0.598011	0.0134939	0.597667	0	0
11720922_a_at	HCP5	10866	HLA complex P5 (non-protein coding)	chr6p21.3	7.12588	6.88031	1.18556	0.245569	0.286885	0.820222	0	0
11717082_a_at	TSPAN9	10867	tetraspanin 9	chr12p13.33-p13.32	10.1237	9.92631	1.14661	0.197374	0.266575	0.808121	0	0
11720891_a_at	USP20	10868	ubiquitin specific peptidase 20	chr9q34.11	8.88802	8.75117	1.0995	0.136853	0.475928	0.893502	0	0
11761972_a_at	USP19	10869	ubiquitin specific peptidase 19	chr3p21.31	11.0002	10.7216	1.21299	0.278565	0.178739	0.765389	0	0
11751355_a_at	CEACAM7	1087	carcinoembryonic antigen-related cell adhesion molecule 7	chr19q13.2	5.83454	6.43956	-1.521	-0.605022	0.0964621	0.703755	0	0
11722680_at	HCST	10870	hematopoietic cell signal transducer	chr19q13.1	7.81316	7.53415	1.21336	0.279007	0.449578	0.886807	0	0
11728502_a_at	CD300C	10871	CD300c molecule	chr17q25.1	6.82449	6.72784	1.06928	0.0966423	0.558897	0.918282	0	0
11749202_a_at	ME3	10873	malic enzyme 3, NADP(+)-dependent, mitochondrial	chr11cen-q22.3	8.97236	9.54413	-1.48635	-0.57177	0.0755382	0.690249	0	0
11728376_s_at	NMU	10874	neuromedin U	chr4q12	8.38709	8.26826	1.08585	0.118825	0.70123	0.947991	0	0
11758630_s_at	FGL2	10875	fibrinogen-like 2	chr7q11.23	5.76568	6.09104	-1.25298	-0.325365	0.216329	0.784376	0	0
11732623_at	EDDM3A	10876	epididymal protein 3A	chr14q11.2	5.49353	5.4808	1.00886	0.0127289	0.964347	0.99441	0	0
11742140_a_at	CFHR4	10877	complement factor H-related 4	chr1q32	5.12769	5.19064	-1.0446	-0.0629455	0.696998	0.947055	0	0
11747213_x_at	CFHR3	10878	complement factor H-related 3	chr1q32	5.76933	5.61504	1.11288	0.154297	0.577505	0.923291	0	0
11758685_s_at	CEACAM8	1088	carcinoembryonic antigen-related cell adhesion molecule 8	chr19q13.2	5.79558	5.54693	1.18809	0.248649	0.2196	0.784591	0	0
11730892_at	ACTL7A	10881	actin-like 7A	chr9q31	6.64586	6.53988	1.07623	0.105983	0.73173	0.954291	0	0
11718748_at	C1QL1	10882	complement component 1, q subcomponent-like 1	chr17q21	11.49	11	1.40444	0.489996	0.0288504	0.634484	0	0
11718854_a_at	MRPS30	10884	mitochondrial ribosomal protein S30	chr5q11	11.6736	11.6903	-1.01165	-0.0167064	0.91635	0.987882	0	0
11742734_s_at	WDR3	10885	WD repeat domain 3	chr1p12	9.82755	9.03543	1.73161	0.792115	0.0134278	0.597667	0	0
11756628_a_at	NPFFR2	10886	neuropeptide FF receptor 2	chr4q21	5.63291	5.64426	-1.0079	-0.0113546	0.965296	0.994482	0	0
11732973_at	PROKR1	10887	prokineticin receptor 1	chr2p13.1	6.47424	6.24	1.17629	0.234245	0.216391	0.784376	0	0
11731825_at	GPR83	10888	G protein-coupled receptor 83	chr11q21	6.36904	6.47148	-1.07359	-0.102437	0.658901	0.940284	0	0
11750522_a_at	CEACAM4	1089	carcinoembryonic antigen-related cell adhesion molecule 4	chr19q13.2	7.3923	7.23395	1.11601	0.158355	0.454953	0.889281	0	0
11758142_s_at	RAB10	10890	RAB10, member RAS oncogene family	chr2p23.3	10.9155	10.6386	1.21163	0.276948	0.230369	0.78878	0	0
11750479_a_at	PPARGC1A	10891	peroxisome proliferator-activated receptor gamma, coactivator 1 alpha	chr4p15.1	7.78008	8.17588	-1.31567	-0.395796	0.0923825	0.7007	0	0
11726438_a_at	MALT1	10892	mucosa associated lymphoid tissue lymphoma translocation gene 1	chr18q21	9.06526	9.27198	-1.15407	-0.206727	0.301598	0.828188	0	0
11722769_at	MMP24	10893	matrix metallopeptidase 24 (membrane-inserted)	chr20q11.2	8.49062	8.51826	-1.01934	-0.0276407	0.883011	0.982986	0	0
11748698_s_at	LYVE1	10894	lymphatic vessel endothelial hyaluronan receptor 1	chr11p15	7.03076	6.84795	1.13509	0.182807	0.580766	0.924	0	0
11750481_at	PPBPP2	10895	pro-platelet basic protein pseudogene 2	chr4q13.3	6.46164	7.47289	-2.01566	-1.01125	0.0269847	0.633472	-1	0
11738494_at	OCLM	10896	oculomedin	chr1q25	6.65536	6.51369	1.10318	0.14167	0.667082	0.941958	0	0
11732159_a_at	YIF1A	10897	Yip1 interacting factor homolog A (S. cerevisiae)	chr11q13	11.7433	11.8321	-1.06354	-0.0888736	0.611142	0.930023	0	0
[truncated: 17,101 more rows]
