# Supplementary material for: GEMC1 and MCIDAS interactions with SWI/SNF complexes regulate the multiciliated cell-specific transcriptional program
Source: Cell Death Dis. 2023 Mar 17;14(3):201. doi: 10.1038/s41419-023-05720-4 (PMC10023806; doi:10.1038/s41419-023-05720-4)
Supplement: Supplementary file 4 — Supplementary Table S4 [file 41419_2023_5720_MOESM4_ESM.xlsx]

## Sheet: Legend
Lewis et al, CDDIS-22-3837
Supplementary Table S4: BioID-MS data
Summary tab contains filtered data with spectral counts and BFDR.
SAINT output is the output file from the SAINTExpress data analysis, used to make the summary.

## Sheet: Summary
Gene Symbol	Gene Name	GEMC1			MCIDAS			FlagBirA*
		Spec	SpecSum	BFDR	Spec	SpecSum	BFDR	Spec
GMNC	geminin coiled-coil domain containing	510|568|1144|1118	3340	na	0|0|1|0	1	na	0|0|0|0|33|57|0|0|0|0|0|0
MCIDAS	multiciliate differentiation and DNA synthesis associated cell cycle protein	0|0|0|0	0	na	497|545|214|227	1483	na	0|0|0|0|0|0|0|0|0|0|0|0
GMNN	geminin DNA replication inhibitor	31|33|9|9	82	0	49|52|11|10	122	0	0|0|0|0|0|0|0|0|0|0|0|0
PPP4R3B	protein phosphatase 4 regulatory subunit 3B	0|0|0|2	2	0.39	2|4|1|2	9	0.06	0|0|0|0|0|0|1|0|0|0|0|0
BRD8	bromodomain containing 8	0|1|0|0	1	0.73	0|3|0|1	4	0.38	0|0|0|0|0|0|0|0|0|0|0|0
COX4I1	cytochrome c oxidase subunit 4I1	0|0|2|2	4	0.73	0|1|0|0	1	0.76	0|0|5|5|3|4|3|2|5|4|3|4
PABPN1	poly(A) binding protein nuclear 1	8|9|4|3	24	0.62	6|5|4|3	18	0.68	1|0|5|3|2|1|3|2|9|10|9|8
SAP130	Sin3A associated protein 130	13|13|15|13	54	0	4|6|5|5	20	0.02	1|0|0|0|0|1|0|0|3|1|2|1
TOLLIP	toll interacting protein	1|0|0|0	1	0.73	3|2|2|2	9	0.54	2|1|0|0|2|3|2|1|1|1|2|0
KPNA4	karyopherin subunit alpha 4	8|9|1|2	20	0.28	9|9|5|6	29	0.09	1|3|1|0|1|1|0|0|3|3|3|3
CCT6A	chaperonin containing TCP1 subunit 6A	24|30|110|95	259	0.72	26|24|100|88	238	0.75	24|11|31|33|60|56|26|23|83|79|81|81
CTR9	CTR9 homolog, Paf1/RNA polymerase II complex component	4|3|4|1	12	0.33	4|6|3|2	15	0.32	0|0|0|0|0|0|0|0|4|4|1|2
TXLNA	taxilin alpha	0|1|0|0	1	0.73	2|2|1|0	5	0.76	3|0|0|0|1|0|0|0|9|9|7|7
EXOSC3	exosome component 3	0|1|0|0	1	0.73	4|3|2|2	11	0.76	0|0|0|0|2|1|0|0|14|11|13|11
EXOSC5	exosome component 5	0|0|0|2	2	0.62	3|4|2|1	10	0.58	0|0|0|0|0|0|1|1|6|4|5|6
ABCC1	ATP binding cassette subfamily C member 1	0|0|1|1	2	0.73	#N/A	#N/A	#N/A	0|0|0|0|0|0|0|0|0|0|0|0
ZNF383	zinc finger protein 383	0|1|0|0	1	0.73	1|1|0|0	2	0.76	0|0|0|0|0|0|0|0|0|0|0|0
SBNO1	strawberry notch homolog 1	17|10|12|9	48	0.01	8|10|9|15	42	0.02	0|0|1|1|1|0|0|0|5|5|3|3
HSPBP1	HSPA (Hsp70) binding protein 1	5|5|1|1	12	0.32	4|4|3|6	17	0.11	0|0|0|0|0|0|0|0|2|4|2|1
MAT2B	methionine adenosyltransferase 2B	1|0|0|0	1	0.73	#N/A	#N/A	#N/A	5|3|0|1|0|0|0|0|5|7|5|5
MRPS27	mitochondrial ribosomal protein S27	1|0|7|5	13	0.52	1|1|5|3	10	0.59	0|0|2|2|0|0|0|0|6|8|4|6
MOGS	mannosyl-oligosaccharide glucosidase	1|0|1|0	2	0.73	#N/A	#N/A	#N/A	0|0|3|0|0|1|0|0|2|1|2|1
ZCCHC3	zinc finger CCHC-type containing 3	0|0|1|0	1	0.73	0|0|1|0	1	0.76	0|0|0|0|0|0|0|0|5|1|2|0
RAN	RAN, member RAS oncogene family	84|71|43|44	242	0.73	66|74|59|67	266	0.76	56|96|101|87|62|75|90|108|68|67|80|78
ZNF536	zinc finger protein 536	3|4|3|4	14	0.08	2|4|1|1	8	0.37	0|0|0|0|0|0|0|0|1|1|5|0
NKAP	NFKB activating protein	2|1|0|0	3	0.4	3|1|2|0	6	0.28	0|0|0|0|0|0|0|0|0|0|0|0
TUBB6	tubulin beta 6 class V	25|27|16|18	86	0.72	19|15|12|16	62	0.76	10|3|31|28|23|19|22|16|39|37|33|38
ING3	inhibitor of growth family member 3	10|14|1|0	25	0.13	15|15|1|1	32	0.17	0|0|0|0|0|0|0|0|0|0|1|0
CDK5	cyclin dependent kinase 5	1|3|1|0	5	0.57	1|0|0|1	2	0.76	0|0|1|1|2|0|0|0|2|4|4|5
RB1	RB transcriptional corepressor 1	21|30|13|14	78	0	15|13|9|5	42	0	0|0|0|0|0|0|0|0|1|1|1|1
SPNS1	SPNS lysolipid transporter 1, lysophospholipid	1|1|1|0	3	0.73	#N/A	#N/A	#N/A	0|0|1|0|0|0|0|0|0|0|0|0
DLX5	distal-less homeobox 5	3|1|0|0	4	0.38	0|2|0|0	2	0.41	0|0|0|0|0|0|0|0|0|0|0|0
KIF21A	kinesin family member 21A	0|0|1|0	1	0.73	0|0|1|1	2	0.76	0|0|0|0|0|0|0|0|1|0|0|0
TAF9B	TATA-box binding protein associated factor 9b	6|5|2|2	15	0.01	7|7|2|2	18	0.02	0|0|0|0|0|0|0|0|0|0|1|1
LIN37	lin-37 DREAM MuvB core complex component	3|4|0|0	7	0.3	3|2|0|0	5	0.35	0|0|0|0|0|0|0|0|1|2|0|1
SRPK2	SRSF protein kinase 2	0|1|0|0	1	0.73	#N/A	#N/A	#N/A	0|0|0|0|0|0|0|0|0|1|0|1
H2AFZ	H2A.Z variant histone 1	20|19|34|32	105	0.72	19|18|40|33	110	0.74	9|23|24|24|29|27|53|50|32|25|23|24
DHCR7	7-dehydrocholesterol reductase	7|4|9|13	33	0.43	6|5|7|4	22	0.59	1|0|7|7|9|5|0|1|1|1|2|2
CCDC94	YJU2 splicing factor homolog	14|19|5|7	45	0.12	24|23|12|11	70	0.01	3|2|0|0|2|3|1|1|6|7|5|5
PBX1	PBX homeobox 1	1|2|0|0	3	0.4	#N/A	#N/A	#N/A	0|0|0|0|0|0|0|0|0|0|0|0
PBX2	PBX homeobox 2	5|4|2|2	13	0	1|1|0|0	2	0.76	0|0|0|0|0|0|0|0|0|0|0|0
GTF2E1	general transcription factor IIE subunit 1	3|5|1|1	10	0.61	6|5|5|5	21	0.59	3|2|0|0|0|1|2|2|7|6|5|5
RPL13A	ribosomal protein L13a	28|36|38|33	135	0.72	27|28|38|35	128	0.75	21|31|37|41|26|29|34|39|32|34|38|34
ARID3B	AT-rich interaction domain 3B	112|117|83|92	404	0	39|48|33|32	152	0	0|0|0|0|12|12|0|0|9|7|10|9
DDX39B	DExD-box helicase 39B	41|39|24|29	133	0.73	38|34|24|26	122	0.75	18|12|48|50|18|16|35|39|46|50|59|61
CDC20	cell division cycle 20	0|0|9|12	21	0.18	16|17|8|8	49	0	0|0|0|0|0|0|0|0|0|0|0|0
SON	SON DNA and RNA binding protein	37|36|20|15	108	0.11	24|24|15|14	77	0.33	0|0|7|11|4|3|0|2|11|13|11|7
DCTN6	dynactin subunit 6	0|0|0|1	1	0.73	#N/A	#N/A	#N/A	0|0|0|0|0|0|0|0|0|0|0|0
ALB	albumin	0|0|13|2	15	0.36	0|0|9|0	9	0.44	0|0|0|0|3|10|0|0|0|0|0|0
CRTC2	CREB regulated transcription coactivator 2	5|8|6|12	31	0	3|8|2|2	15	0.01	0|0|0|0|0|0|0|0|0|0|0|0
ZCCHC11	terminal uridylyl transferase 4	1|0|0|0	1	0.73	#N/A	#N/A	#N/A	0|0|0|0|0|0|1|0|8|8|4|6
RPP30	ribonuclease P/MRP subunit p30	6|3|3|8	20	0.68	8|5|7|10	30	0.69	0|6|3|1|2|1|3|0|14|16|16|14
SELENOI	selenoprotein I	2|3|0|0	5	0.44	4|2|0|1	7	0.43	0|0|2|1|0|0|0|0|0|0|1|4
EIF4G2	eukaryotic translation initiation factor 4 gamma 2	28|33|9|18	88	0.72	34|31|22|34	121	0.75	32|16|2|1|38|38|29|19|50|46|44|51
HELLS	helicase, lymphoid specific	3|1|4|3	11	0.54	6|6|4|6	22	0.35	2|1|0|0|1|0|1|1|5|5|2|2
UBXN1	UBX domain protein 1	0|1|4|5	10	0.73	8|4|9|12	33	0.67	3|2|1|2|16|12|2|0|7|12|9|6
RBM12	RNA binding motif protein 12	38|35|18|15	106	0	19|16|11|9	55	0.09	2|1|0|0|3|6|0|0|3|8|6|5
STT3B	STT3 oligosaccharyltransferase complex catalytic subunit B	0|1|2|2	5	0.54	1|0|1|1	3	0.76	0|0|2|4|0|1|0|0|1|1|2|1
PON2	paraoxonase 2	0|0|1|1	2	0.73	1|0|0|0	1	0.76	0|0|0|0|1|1|0|0|0|0|0|0
GATAD1	GATA zinc finger domain containing 1	4|6|0|1	11	0.24	2|5|2|1	10	0.1	0|0|0|0|0|0|0|0|0|0|1|1
HNRNPM	heterogeneous nuclear ribonucleoprotein M	302|296|267|292	1157	0.34	156|158|150|177	641	0.75	54|34|116|105|41|39|94|82|87|93|88|84
LEMD3	LEM domain containing 3	1|1|0|0	2	0.73	3|4|0|2	9	0.76	0|0|2|0|3|4|2|2|14|17|17|14
MAPRE2	microtubule associated protein RP/EB family member 2	1|1|1|1	4	0.73	5|8|5|5	23	0.72	2|2|2|1|0|0|3|2|23|20|18|19
MPRIP	myosin phosphatase Rho interacting protein	1|1|0|0	2	0.73	#N/A	#N/A	#N/A	1|1|0|0|0|0|0|0|2|4|3|2
PCBP2	poly(rC) binding protein 2	43|46|60|63	212	0.73	47|44|71|79	241	0.76	47|47|48|43|98|82|62|66|48|61|52|66
NUP58	nucleoporin 58	0|0|1|4	5	0.58	8|9|4|4	25	0.31	2|1|0|0|3|3|0|0|3|4|3|4
PCBP1	poly(rC) binding protein 1	31|33|15|15	94	0.7	32|29|19|18	98	0.73	15|16|21|23|42|32|19|11|13|17|11|18
RER1	retention in endoplasmic reticulum sorting receptor 1	2|4|2|1	9	0.65	4|6|1|0	11	0.66	5|3|1|1|4|3|1|2|5|6|7|5
TMED2	transmembrane p24 trafficking protein 2	0|0|2|3	5	0.35	0|0|2|1	3	0.49	0|0|0|0|3|1|0|0|0|0|1|0
WASL	WASP like actin nucleation promoting factor	1|0|0|1	2	0.73	1|0|0|0	1	0.76	0|0|0|0|1|1|0|0|8|7|7|1
PHAX	phosphorylated adaptor for RNA export	18|12|7|10	47	0.55	18|16|14|14	62	0.55	6|2|0|0|3|1|5|3|14|12|12|9
RPL15	ribosomal protein L15	44|41|26|26	137	0.73	40|37|22|20	119	0.75	19|20|55|62|19|16|44|49|41|43|40|51
TKT	transketolase	0|0|0|1	1	0.73	0|0|1|1	2	0.76	0|0|1|1|6|5|0|0|0|0|0|0
PRPF19	pre-mRNA processing factor 19	77|62|54|65	258	0.69	96|96|63|55	310	0.65	13|10|29|26|14|11|34|27|51|40|45|43
EAPP	E2F associated phosphoprotein	0|1|0|0	1	0.73	#N/A	#N/A	#N/A	0|0|0|0|0|0|0|0|0|0|0|0
ARF5	ADP ribosylation factor 5	1|0|4|1	6	0.59	0|0|3|1	4	0.64	2|0|0|0|6|4|2|3|1|2|2|2
DDX47	DEAD-box helicase 47	9|10|2|1	22	0.68	13|9|2|1	25	0.7	4|3|21|18|1|1|5|3|9|7|9|9
LARS	leucyl-tRNA synthetase 1	2|2|12|10	26	0.73	3|5|13|11	32	0.76	2|1|11|13|13|11|7|5|79|80|83|94
RPA3	replication protein A3	8|9|8|10	35	0.5	13|10|19|19	61	0.07	1|1|0|0|3|5|1|1|7|8|7|3
NFATC1	nuclear factor of activated T cells 1	3|3|0|0	6	0.24	0|1|0|0	1	0.76	0|0|0|0|0|0|0|0|0|0|0|0
HSP90AA1	heat shock protein 90 alpha family class A member 1	24|27|30|33	114	0.72	29|35|31|37	132	0.75	4|4|51|52|25|22|15|11|39|39|40|46
PLPP6	phospholipid phosphatase 6	1|1|0|0	2	0.73	#N/A	#N/A	#N/A	2|1|1|1|0|0|1|1|0|0|0|0
RDX	radixin	1|0|0|1	2	0.73	0|1|1|3	5	0.76	6|3|0|0|2|3|13|5|16|12|14|8
RPS5	ribosomal protein S5	15|10|4|5	34	0.68	12|8|2|2	24	0.72	1|0|5|8|4|2|4|1|19|24|20|20
DDX18	DEAD-box helicase 18	18|26|4|2	50	0.7	20|21|5|3	49	0.73	10|6|34|34|0|1|11|12|13|16|22|21
FAF2	Fas associated factor family member 2	2|0|0|1	3	0.52	2|2|0|0	4	0.5	1|0|1|1|1|1|0|0|2|1|0|0
KIF5B	kinesin family member 5B	2|9|15|12	38	0.73	18|20|34|42	114	0.76	30|18|4|5|61|52|31|17|79|74|63|77
PGP	phosphoglycolate phosphatase	1|1|0|0	2	0.73	0|1|0|0	1	0.76	1|0|0|0|1|1|0|0|0|0|0|0
NDUFA10	NADH:ubiquinone oxidoreductase subunit A10	8|7|0|0	15	0.61	4|6|0|0	10	0.67	2|1|5|6|0|0|4|3|4|5|8|7
RBM47	RNA binding motif protein 47	0|1|0|0	1	0.73	#N/A	#N/A	#N/A	0|0|0|0|0|0|0|0|0|0|0|0
PPWD1	peptidylprolyl isomerase domain and WD repeat containing 1	5|3|1|1	10	0.6	11|10|2|5	28	0.44	1|0|0|0|3|2|0|0|8|4|9|6
DIAPH1	diaphanous related formin 1	0|0|4|7	11	0.68	0|0|6|7	13	0.71	1|0|1|0|23|15|0|0|11|11|9|7
RCOR1	REST corepressor 1	62|62|39|41	204	0	36|36|27|26	125	0.08	0|0|0|1|5|4|0|0|15|17|18|15
ACACB	acetyl-CoA carboxylase beta	86|100|54|66	306	0.73	179|177|38|44	438	0.76	7|4|386|400|0|1|7|1|182|188|176|161
KAT2B	lysine acetyltransferase 2B	0|1|0|0	1	0.73	#N/A	#N/A	#N/A	0|0|0|0|0|0|0|0|0|0|0|0
KAT2A	lysine acetyltransferase 2A	2|1|0|1	4	0.4	1|1|0|0	2	0.76	0|0|0|0|0|0|0|0|0|0|0|0
HDHD5	haloacid dehalogenase like hydrolase domain containing 5	0|0|1|0	1	0.73	#N/A	#N/A	#N/A	0|0|0|0|1|1|1|0|3|1|4|7
ECM29	Ecm29 proteasome adaptor and scaffold	2|2|2|2	8	0.73	6|5|7|7	25	0.48	3|1|0|0|0|0|2|1|4|7|6|2
ANAPC1	anaphase promoting complex subunit 1	0|0|1|0	1	0.73	3|1|3|4	11	0.63	0|0|0|0|0|0|0|0|6|8|9|8
GTPBP4	GTP binding protein 4	6|7|0|0	13	0.73	7|5|1|1	14	0.76	0|0|11|9|0|0|0|0|17|16|16|17
ECH1	enoyl-CoA hydratase 1	4|5|9|9	27	0.55	4|6|9|9	28	0.56	0|0|14|14|0|0|0|0|2|4|5|2
NOL11	nucleolar protein 11	2|1|0|0	3	0.6	6|4|0|1	11	0.49	1|0|5|8|0|0|0|0|2|0|2|2
DDX31	DEAD-box helicase 31	1|2|0|0	3	0.51	4|4|0|0	8	0.36	0|0|4|4|0|0|0|0|0|0|1|0
NCBP1	nuclear cap binding protein subunit 1	4|5|8|7	24	0.51	7|9|9|8	33	0.41	1|0|0|0|2|0|2|0|6|6|6|7
MSN	moesin	0|0|2|2	4	0.73	0|1|5|6	12	0.71	9|9|0|0|10|7|6|4|7|6|7|4
BCL7C	BAF chromatin remodeling complex subunit BCL7C	2|4|0|0	6	0.27	1|1|0|1	3	0.76	0|0|0|0|0|0|0|0|0|0|0|0
NDUFS6	NADH:ubiquinone oxidoreductase subunit S6	0|1|0|0	1	0.73	#N/A	#N/A	#N/A	0|0|1|1|0|0|0|0|0|0|0|0
SUPT20H	SPT20 homolog, SAGA complex component	0|0|0|1	1	0.73	4|5|0|2	11	0.35	0|0|0|0|0|0|0|0|2|2|4|3
SALL3	spalt like transcription factor 3	18|19|0|0	37	0.16	3|6|0|0	9	0.25	0|0|0|0|0|0|0|0|0|0|0|0
GTF2A1	general transcription factor IIA subunit 1	10|12|9|10	41	0.7	9|6|6|5	26	0.76	4|3|0|0|7|6|5|7|24|20|24|25
GTF2A2	general transcription factor IIA subunit 2	1|1|1|7	10	0.37	1|1|1|3	6	0.44	0|0|0|0|2|1|0|0|0|0|0|1
MRPL3	mitochondrial ribosomal protein L3	1|0|0|0	1	0.73	#N/A	#N/A	#N/A	0|0|0|0|0|0|0|0|0|0|0|0
WIPI1	WD repeat domain, phosphoinositide interacting 1	2|1|0|0	3	0.58	2|2|2|3	9	0.53	2|1|0|0|0|0|0|0|4|3|3|2
IRF2BP2	interferon regulatory factor 2 binding protein 2	38|41|44|50	173	0	12|14|14|19	59	0	0|1|0|0|5|4|0|0|1|4|1|4
CNOT11	CCR4-NOT transcription complex subunit 11	0|2|0|0	2	0.39	1|2|1|0	4	0.4	0|0|0|0|0|0|0|0|1|0|0|0
SP1	Sp1 transcription factor	0|0|0|1	1	0.73	1|1|0|0	2	0.76	0|0|0|0|2|2|0|0|2|2|2|1
PSMA5	proteasome 20S subunit alpha 5	0|0|1|3	4	0.57	2|5|6|3	16	0.46	0|0|0|0|1|1|1|0|2|3|5|6
DDI2	DNA damage inducible 1 homolog 2	0|0|1|0	1	0.73	#N/A	#N/A	#N/A	0|0|0|0|1|0|0|0|1|0|1|0
NAT10	N-acetyltransferase 10	36|36|2|1	75	0.72	43|40|2|6	91	0.75	33|19|22|22|0|0|37|33|40|34|48|41
DPM1	dolichyl-phosphate mannosyltransferase subunit 1, catalytic	2|1|0|1	4	0.73	4|2|0|1	7	0.76	4|4|10|11|1|1|2|0|5|7|9|9
DHRS7B	dehydrogenase/reductase 7B	0|1|0|0	1	0.73	#N/A	#N/A	#N/A	0|0|0|0|0|0|0|0|1|1|1|1
SNRNP27	small nuclear ribonucleoprotein U4/U6.U5 subunit 27	0|0|1|0	1	0.73	0|0|1|1	2	0.76	0|0|0|0|0|0|0|0|0|1|0|0
SMNDC1	survival motor neuron domain containing 1	5|7|2|2	16	0.59	9|12|8|7	36	0.38	2|1|2|4|2|2|5|3|5|6|5|3
PTGES3	prostaglandin E synthase 3	4|5|0|0	9	0.66	4|6|0|0	10	0.68	0|0|9|10|0|0|0|0|8|7|8|9
NUBP1	NUBP iron-sulfur cluster assembly factor 1, cytosolic	2|0|0|0	2	0.51	1|1|1|0	3	0.76	0|0|1|0|1|1|0|0|0|2|1|1
DNTTIP1	deoxynucleotidyltransferase terminal interacting protein 1	11|10|4|3	28	0	0|1|0|0	1	0.76	0|0|0|0|0|0|0|0|0|0|0|0
DDX5	DEAD-box helicase 5	189|184|55|52	480	0.72	190|177|128|130	625	0.74	46|51|90|90|33|35|95|96|91|84|87|88
WAPL	WAPL cohesin release factor	28|27|20|22	97	0.71	54|58|33|34	179	0.71	20|8|0|0|10|9|15|8|47|46|42|42
DMAP1	DNA methyltransferase 1 associated protein 1	31|26|4|3	64	0.08	24|26|8|5	63	0.02	0|0|0|0|0|0|0|0|2|3|3|4
PRPH	peripherin	0|0|1|3	4	0.38	0|0|2|0	2	0.41	0|0|0|0|0|0|0|0|0|0|0|0
TRPS1	transcriptional repressor GATA binding 1	11|16|1|1	29	0.17	14|12|2|0	28	0.06	0|0|0|0|0|0|0|0|0|0|0|0
ERLIN2	ER lipid raft associated 2	13|11|0|0	24	0.67	11|12|0|0	23	0.7	1|0|16|13|0|1|5|3|14|13|11|9
CDCA5	cell division cycle associated 5	2|1|0|0	3	0.4	1|3|0|0	4	0.38	0|0|0|0|0|0|0|0|0|0|0|0
ETV6	ETS variant transcription factor 6	1|0|0|0	1	0.73	#N/A	#N/A	#N/A	0|0|0|0|0|0|0|0|0|0|0|0
SKP2	S-phase kinase associated protein 2	3|1|3|4	11	0.29	1|1|2|2	6	0.48	0|0|0|0|2|1|0|0|1|0|3|0
VPS37B	VPS37B subunit of ESCRT-I	0|0|1|1	2	0.73	0|0|1|0	1	0.76	0|0|0|0|0|0|0|0|1|0|0|0
PSMD3	proteasome 26S subunit, non-ATPase 3	42|43|16|16	117	0.71	42|50|26|21	139	0.74	21|9|37|48|13|5|21|21|35|37|37|38
FASTKD5	FAST kinase domains 5	0|1|0|1	2	0.73	#N/A	#N/A	#N/A	0|0|1|0|0|0|0|0|0|0|0|0
ASCC3	activating signal cointegrator 1 complex subunit 3	1|0|0|0	1	0.73	2|3|8|8	21	0.76	6|2|0|1|0|0|4|4|21|24|19|16
EIF4G3	eukaryotic translation initiation factor 4 gamma 3	8|5|4|3	20	0.73	4|7|7|5	23	0.76	5|0|0|0|9|15|0|0|33|29|35|30
CEP131	centrosomal protein 131	3|1|1|1	6	0.43	3|3|2|2	10	0.04	0|0|0|0|1|0|0|0|0|1|1|0
SCAF8	SR-related CTD associated factor 8	5|5|0|0	10	0.18	#N/A	#N/A	#N/A	0|0|0|0|0|0|0|0|0|0|1|0
TRIM33	tripartite motif containing 33	143|141|69|69	422	0	107|109|60|53	329	0	0|0|0|0|3|2|1|0|4|7|3|5
CPSF7	cleavage and polyadenylation specific factor 7	73|75|32|26	206	0	55|55|26|25	161	0.01	2|2|1|0|1|2|3|0|14|11|9|9
RPS24	ribosomal protein S24	47|47|20|22	136	0.71	41|43|26|20	130	0.74	20|14|41|41|13|12|30|28|27|28|26|28
ACTBL2	actin beta like 2	0|0|1|2	3	0.5	0|0|3|0	3	0.47	0|0|0|1|1|0|0|1|0|1|1|1
PYGO1	pygopus family PHD finger 1	0|0|1|1	2	0.73	#N/A	#N/A	#N/A	0|0|0|0|0|0|0|0|0|0|0|0
CHTOP	chromatin target of PRMT1	1|0|0|0	1	0.73	4|3|0|0	7	0.76	0|0|20|19|0|0|1|1|5|5|6|6
HNRNPD	heterogeneous nuclear ribonucleoprotein D	36|41|43|43	163	0.72	40|39|45|51	175	0.74	13|6|25|28|24|19|39|44|40|41|36|38
ALKBH3	alkB homolog 3, alpha-ketoglutarate dependent dioxygenase	1|0|0|0	1	0.73	0|1|1|1	3	0.76	0|0|0|0|1|0|0|0|0|0|0|0
MARK3	microtubule affinity regulating kinase 3	0|1|0|0	1	0.73	#N/A	#N/A	#N/A	0|0|0|0|0|0|0|0|1|0|1|0
NME1	NME/NM23 nucleoside diphosphate kinase 1	23|23|12|10	68	0.71	35|32|9|7	83	0.73	9|14|36|33|27|21|2|2|20|19|19|22
POM121	POM121 transmembrane nucleoporin	7|6|2|3	18	0	2|5|0|1	8	0.28	0|0|0|0|0|0|0|0|0|0|0|0
CBR1	carbonyl reductase 1	1|2|0|0	3	0.73	0|1|0|0	1	0.76	0|0|4|4|4|1|0|0|2|3|3|3
PHB	prohibitin 1	26|21|8|12	67	0.73	35|25|9|8	77	0.75	18|10|33|41|9|7|28|22|44|45|45|45
WDR3	WD repeat domain 3	1|1|0|0	2	0.73	0|1|0|1	2	0.76	1|0|5|1|0|0|3|1|12|6|11|8
TWISTNB	RNA polymerase I subunit F	1|0|0|0	1	0.73	#N/A	#N/A	#N/A	0|0|0|0|0|0|0|0|0|0|0|0
LIMD1	LIM domain containing 1	5|5|4|6	20	0.61	9|9|8|7	33	0.54	1|1|0|0|7|6|0|0|4|7|7|6
POLL	DNA polymerase lambda	2|2|0|0	4	0.29	1|0|0|0	1	0.76	0|0|0|0|0|0|0|0|0|0|0|0
SEC63	SEC63 homolog, protein translocation regulator	0|1|5|5	11	0.45	1|0|1|2	4	0.6	0|0|3|1|5|4|0|0|0|0|2|2
ZMYM4	zinc finger MYM-type containing 4	41|44|11|13	109	0.01	13|18|5|4	40	0.16	0|0|0|1|2|2|0|0|4|5|4|6
NDUFS3	NADH:ubiquinone oxidoreductase core subunit S3	0|2|1|0	3	0.73	0|1|0|0	1	0.76	1|0|0|3|0|0|3|2|4|8|6|4
MED8	mediator complex subunit 8	12|13|9|3	37	0	15|13|7|8	43	0	0|0|0|0|0|0|0|0|0|0|0|0
CNOT1	CCR4-NOT transcription complex subunit 1	11|9|2|1	23	0.67	6|9|10|12	37	0.69	2|0|0|0|3|1|1|0|15|19|21|19
NARS	asparaginyl-tRNA synthetase 1	2|2|12|20	36	0.71	5|4|19|14	42	0.74	7|0|1|7|30|22|11|4|29|34|32|29
SLC4A1AP	solute carrier family 4 member 1 adaptor protein	0|3|4|5	12	0.45	8|6|7|9	30	0.03	2|2|0|0|4|5|0|0|0|0|2|1
MORC4	MORC family CW-type zinc finger 4	21|21|1|0	43	0.15	12|16|0|0	28	0.19	0|0|0|0|0|0|0|0|0|0|0|0
VARS	valyl-tRNA synthetase 1	5|7|1|2	15	0.73	8|8|6|3	25	0.76	5|1|4|4|9|9|7|2|27|22|22|22
EEF1G	eukaryotic translation elongation factor 1 gamma	52|48|21|21	142	0.73	49|43|21|24	137	0.75	37|30|63|57|52|50|28|24|44|40|51|48
CSRP2	cysteine and glycine rich protein 2	2|1|0|0	3	0.73	4|4|1|2	11	0.76	2|3|5|4|3|3|3|5|6|5|6|4
NME3	NME/NM23 nucleoside diphosphate kinase 3	1|0|0|1	2	0.73	1|0|0|0	1	0.76	0|0|0|0|0|0|0|0|1|0|1|0
PSMD1	proteasome 26S subunit, non-ATPase 1	8|9|16|13	46	0.69	20|28|29|21	98	0.68	2|1|1|4|7|4|2|1|22|29|31|30
PUM1	pumilio RNA binding family member 1	0|0|4|2	6	0.73	2|1|3|5	11	0.68	1|0|0|0|9|11|1|0|4|10|7|5
FLNB	filamin B	8|3|42|56	109	0.73	51|51|141|129	372	0.75	11|5|8|8|23|20|7|5|192|192|193|170
HM13	histocompatibility minor 13	6|4|10|10	30	0.5	5|6|1|3	15	0.65	4|0|4|2|8|8|3|3|1|0|3|4
STAT3	signal transducer and activator of transcription 3	31|33|10|14	88	0.7	56|60|26|22	164	0.68	25|14|0|0|9|9|8|3|39|40|35|39
VAMP7	vesicle associated membrane protein 7	0|1|0|0	1	0.73	#N/A	#N/A	#N/A	1|0|0|2|1|0|0|0|0|0|0|0
TPD52L2	TPD52 like 2	0|0|2|3	5	0.73	3|4|4|5	16	0.76	6|4|0|0|26|14|6|2|18|19|16|17
ALKBH8	alkB homolog 8, tRNA methyltransferase	1|0|0|0	1	0.73	1|1|0|0	2	0.76	0|0|1|2|0|0|0|4|0|0|0|0
FIP1L1	factor interacting with PAPOLA and CPSF1	74|81|15|13	183	0.2	57|55|15|12	139	0.24	5|1|0|2|3|2|7|3|14|19|11|17
GPALPP1	GPALPP motifs containing 1	6|6|0|1	13	0.48	3|4|0|0	7	0.58	1|0|0|0|2|1|1|0|4|5|5|4
SCYL1	SCY1 like pseudokinase 1	3|2|1|1	7	0.3	1|3|4|7	15	0.07	1|0|0|0|1|0|0|0|0|0|0|0
RING1	ring finger protein 1	12|10|11|7	40	0	3|4|1|1	9	0.28	0|0|0|0|0|0|0|0|1|1|0|0
MED9	mediator complex subunit 9	0|1|0|0	1	0.73	2|2|0|1	5	0.3	0|0|0|0|0|0|0|0|0|0|0|0
KRT80	keratin 80	0|0|1|0	1	0.73	0|0|1|0	1	0.76	0|0|1|3|1|3|0|0|0|0|0|0
EIF4B	eukaryotic translation initiation factor 4B	3|3|22|19	47	0.73	10|18|45|48	121	0.76	42|58|0|0|179|117|40|31|88|90|91|80
MYBBP1A	MYB binding protein 1a	13|14|7|10	44	0.73	16|26|10|7	59	0.74	3|1|25|23|4|5|8|4|43|44|40|47
ALDH7A1	aldehyde dehydrogenase 7 family member A1	0|1|0|0	1	0.73	#N/A	#N/A	#N/A	0|0|3|1|1|3|0|0|0|1|1|2
DSTN	destrin, actin depolymerizing factor	5|4|1|1	11	0.56	4|3|2|1	10	0.6	1|1|5|4|1|0|0|0|3|2|4|4
PLIN3	perilipin 3	3|4|2|4	13	0.73	16|13|8|9	46	0.74	25|21|0|0|12|8|24|20|18|22|20|14
NSMCE3	NSE3 homolog, SMC5-SMC6 complex component	1|0|0|0	1	0.73	#N/A	#N/A	#N/A	0|0|0|0|0|0|0|0|0|0|0|0
SEC61A1	SEC61 translocon subunit alpha 1	4|3|1|4	12	0.59	4|4|1|1	10	0.61	0|0|3|5|2|2|2|0|2|3|1|7
ETF1	eukaryotic translation termination factor 1	2|4|8|9	23	0.73	6|6|11|13	36	0.76	19|13|7|5|33|28|10|4|34|34|33|33
UGGT1	UDP-glucose glycoprotein glucosyltransferase 1	0|1|0|0	1	0.73	1|1|0|0	2	0.76	0|0|0|0|10|8|0|0|2|3|3|2
E2F3	E2F transcription factor 3	10|8|4|8	30	0.01	33|36|9|11	89	0	0|0|0|0|0|0|0|0|1|2|2|2
PIH1D1	PIH1 domain containing 1	6|7|4|4	21	0.73	14|19|12|14	59	0.71	14|7|0|0|9|9|10|6|20|18|19|13
PRDX3	peroxiredoxin 3	17|15|0|0	32	0.68	21|21|0|0	42	0.69	1|0|26|29|0|2|1|3|16|14|14|7
NUDT1	nudix hydrolase 1	1|3|0|0	4	0.47	1|0|0|0	1	0.76	0|0|2|1|0|0|0|0|1|2|2|0
GDI2	GDP dissociation inhibitor 2	0|0|0|1	1	0.73	0|0|1|0	1	0.76	0|0|0|0|1|2|0|0|0|0|1|0
NCK1	NCK adaptor protein 1	2|2|0|1	5	0.73	17|16|13|13	59	0.74	14|10|0|0|21|14|6|4|24|32|28|26
HMCES	5-hydroxymethylcytosine binding, ES cell specific	3|1|1|1	6	0.37	5|5|2|1	13	0.06	0|0|0|0|0|0|0|0|1|0|0|0
ZNF638	zinc finger protein 638	89|80|7|5	181	0.2	48|54|8|5	115	0.24	2|0|2|3|0|0|1|0|14|13|12|11
ZMIZ1	zinc finger MIZ-type containing 1	48|45|26|32	151	0	37|37|18|19	111	0	0|0|0|1|1|1|0|0|0|0|0|0
ELAC2	elaC ribonuclease Z 2	13|14|10|5	42	0.1	14|15|7|9	45	0.11	0|0|0|2|0|0|0|0|6|3|8|8
YTHDF2	YTH N6-methyladenosine RNA binding protein F2	6|7|24|26	63	0.68	10|9|25|33	77	0.69	12|4|3|7|33|30|11|9|13|12|13|15
DUSP3	dual specificity phosphatase 3	0|1|0|0	1	0.73	#N/A	#N/A	#N/A	0|0|0|0|5|5|0|0|0|1|0|0
ADRM1	ADRM1 26S proteasome ubiquitin receptor	3|4|6|3	16	0.51	2|2|10|12	26	0.27	0|0|3|3|2|3|0|0|2|2|6|3
PPP1CB	protein phosphatase 1 catalytic subunit beta	8|9|2|0	19	0.73	8|6|1|2	17	0.76	4|5|2|1|1|0|5|5|18|20|26|27
2023-09-07	0	2|4|7|5	18	0.73	12|14|15|11	52	0.76	21|18|3|2|22|16|19|12|31|33|35|31
FAM122A	PP2A Aalpha (PPP2R1A) and B55A (PPP2R2A) interacting phosphatase regulator 1	1|1|0|0	2	0.73	1|1|1|3	6	0.44	0|0|0|0|1|2|0|0|0|0|0|0
RANGAP1	Ran GTPase activating protein 1	27|29|18|12	86	0.73	63|60|25|33	181	0.76	50|64|14|17|79|65|91|92|91|91|86|90
YTHDC1	YTH N6-methyladenosine RNA binding protein C1	3|1|0|1	5	0.55	1|2|0|0	3	0.6	0|0|2|4|0|0|0|0|1|0|8|2
ALKBH5	alkB homolog 5, RNA demethylase	0|3|0|0	3	0.43	3|4|0|1	8	0.32	0|0|0|0|0|0|0|0|2|1|1|0
MGA	MAX dimerization protein MGA	17|16|3|3	39	0.07	8|6|0|0	14	0.27	0|0|0|0|0|0|1|0|2|1|2|3
TBPL1	TATA-box binding protein like 1	5|4|12|14	35	0.66	3|3|10|12	28	0.7	3|1|0|0|7|8|0|1|19|15|16|15
SMG5	SMG5 nonsense mediated mRNA decay factor	0|0|2|1	3	0.53	0|0|3|4	7	0.43	0|0|0|0|1|4|0|0|1|2|2|0
DDT	D-dopachrome tautomerase	0|0|2|3	5	0.3	0|0|1|2	3	0.45	0|0|0|0|1|1|0|0|0|0|0|0
PGAM5	PGAM family member 5, mitochondrial serine/threonine protein phosphatase	2|4|14|10	30	0.66	2|2|14|12	30	0.69	4|3|8|4|2|1|1|0|17|16|15|19
INTS13	integrator complex subunit 13	6|5|1|0	12	0.24	6|4|0|0	10	0.27	0|0|0|0|0|0|0|0|1|1|2|0
MRPS26	mitochondrial ribosomal protein S26	1|1|0|1	3	0.73	0|0|1|0	1	0.76	0|0|0|0|0|0|1|0|1|1|1|2
PCCA	propionyl-CoA carboxylase subunit alpha	250|253|377|411	1291	0.73	346|346|318|321	1331	0.76	68|97|789|775|19|15|155|172|711|701|684|717
NANP	N-acetylneuraminic acid phosphatase	1|1|0|0	2	0.73	3|3|0|0	6	0.76	2|0|0|0|5|1|2|4|5|10|7|5
GPKOW	G-patch domain and KOW motifs	18|15|3|2	38	0.49	26|30|12|10	78	0.29	5|0|0|0|2|1|3|1|10|14|12|9
KLC2	kinesin light chain 2	2|0|0|1	3	0.73	1|4|6|2	13	0.67	5|1|0|0|3|6|2|0|5|6|9|11
SLC25A4	solute carrier family 25 member 4	16|17|0|0	33	0.36	11|14|0|0	25	0.54	5|3|10|13|0|0|2|2|4|3|6|4
CENPC	centromere protein C	1|1|0|0	2	0.73	2|6|0|0	8	0.26	1|0|0|0|0|0|0|0|0|0|0|0
GREB1L	GREB1 like retinoic acid receptor coactivator	5|5|1|0	11	0.18	#N/A	#N/A	#N/A	0|0|1|0|0|0|0|0|0|0|0|0
EXOSC6	exosome component 6	2|3|1|2	8	0.63	2|4|3|3	12	0.64	3|1|0|0|2|1|2|1|6|6|2|6
CKS2	CDC28 protein kinase regulatory subunit 2	1|0|0|0	1	0.73	#N/A	#N/A	#N/A	0|0|0|0|0|0|0|0|0|0|0|0
ZBTB5	zinc finger and BTB domain containing 5	3|1|0|0	4	0.38	2|1|0|0	3	0.41	0|0|0|0|0|0|0|0|0|0|0|0
PSMD8	proteasome 26S subunit, non-ATPase 8	8|8|3|1	20	0.67	4|6|6|4	20	0.76	8|4|2|0|5|3|2|2|11|14|15|11
WDCP	WD repeat and coiled coil containing	0|0|0|1	1	0.73	0|0|3|6	9	0.32	0|0|1|1|2|1|0|0|0|0|0|0
DHX33	DEAH-box helicase 33	0|1|0|0	1	0.73	1|0|0|0	1	0.76	0|0|0|0|0|0|0|0|0|0|0|0
KIF3B	kinesin family member 3B	1|0|0|0	1	0.73	#N/A	#N/A	#N/A	0|0|0|0|0|0|0|0|0|0|0|0
PRPS1	phosphoribosyl pyrophosphate synthetase 1	4|6|0|0	10	0.62	4|5|0|0	9	0.66	2|0|7|9|1|0|1|2|3|5|4|6
MED18	mediator complex subunit 18	6|6|0|1	13	0.21	7|6|1|0	14	0.21	0|0|0|0|0|0|0|0|0|0|0|0
NOL6	nucleolar protein 6	15|9|0|0	24	0.22	6|8|0|0	14	0.31	1|0|3|4|0|0|2|0|2|2|1|1
BICRA	BRD4 interacting chromatin remodeling complex associated protein	8|6|2|1	17	0.04	65|61|8|9	143	0	0|0|0|0|0|0|0|0|1|0|0|0
OCRL	OCRL inositol polyphosphate-5-phosphatase	1|1|0|0	2	0.73	1|1|2|1	5	0.76	4|0|0|0|5|8|0|1|15|17|17|14
PFDN6	prefoldin subunit 6	11|12|5|5	33	0.67	7|7|5|4	23	0.76	7|5|2|1|6|7|3|2|14|14|12|12
CCDC186	coiled-coil domain containing 186	0|1|0|0	1	0.73	#N/A	#N/A	#N/A	0|0|0|0|0|0|0|0|1|0|0|0
HNRNPA2B1	heterogeneous nuclear ribonucleoprotein A2/B1	110|109|82|84	385	0.73	123|123|94|94	434	0.76	46|39|101|96|62|54|188|209|98|88|69|82
RBM22	RNA binding motif protein 22	25|24|4|8	61	0.02	23|23|3|10	59	0.03	0|0|0|1|0|0|0|0|2|3|0|7
TBL3	transducin beta like 3	2|3|0|1	6	0.73	7|11|1|1	20	0.56	0|0|11|13|0|0|0|0|5|6|4|5
VAMP3	vesicle associated membrane protein 3	0|0|2|2	4	0.73	3|3|2|2	10	0.76	5|4|0|1|8|6|12|13|9|8|5|7
UBXN6	UBX domain protein 6	1|0|0|0	1	0.73	#N/A	#N/A	#N/A	0|0|0|0|0|0|1|0|0|2|1|1
MAGED2	MAGE family member D2	6|8|16|14	44	0.7	5|5|10|13	33	0.73	4|5|6|5|19|21|4|0|20|17|20|19
NUMBL	NUMB like endocytic adaptor protein	1|0|0|0	1	0.73	#N/A	#N/A	#N/A	8|1|0|0|0|0|0|0|7|7|6|6
ARID5A	AT-rich interaction domain 5A	1|0|0|0	1	0.73	#N/A	#N/A	#N/A	0|0|0|0|0|0|0|0|0|0|0|0
HDDC2	HD domain containing 2	1|1|1|1	4	0.73	3|6|1|1	11	0.76	7|2|0|0|16|7|8|7|13|10|11|13
DDB2	damage specific DNA binding protein 2	0|2|0|0	2	0.4	#N/A	#N/A	#N/A	0|0|0|0|0|0|0|0|0|0|0|0
RPL35	ribosomal protein L35	5|5|2|1	13	0.73	7|4|1|3	15	0.69	0|0|9|9|7|7|5|8|5|5|3|4
SYNRG	synergin gamma	0|0|1|0	1	0.73	0|0|0|1	1	0.76	2|1|0|0|7|6|0|0|4|2|1|1
ASF1A	anti-silencing function 1A histone chaperone	2|2|1|1	6	0.44	1|1|0|0	2	0.76	0|0|0|0|0|2|0|0|0|3|1|0
DRG1	developmentally regulated GTP binding protein 1	3|6|11|7	27	0.73	7|10|10|12	39	0.76	7|3|5|8|8|11|13|12|30|30|32|31
MBD4	methyl-CpG binding domain 4, DNA glycosylase	1|2|0|0	3	0.4	#N/A	#N/A	#N/A	0|0|0|0|0|0|0|0|0|0|0|0
ASH2L	ASH2 like, histone lysine methyltransferase complex subunit	9|9|2|0	20	0.36	1|3|0|0	4	0.63	0|0|0|0|0|0|0|0|7|7|6|6
ATXN7L3B	ataxin 7 like 3B	0|0|2|1	3	0.52	0|0|1|2	3	0.53	2|0|0|0|3|2|0|0|0|0|0|2
MASTL	microtubule associated serine/threonine kinase like	25|19|8|10	62	0.05	28|22|4|5	59	0.16	5|4|0|0|3|1|2|0|5|6|4|3
MRPL44	mitochondrial ribosomal protein L44	0|1|0|0	1	0.73	#N/A	#N/A	#N/A	0|0|1|0|0|0|0|0|3|3|2|1
GNL2	G protein nucleolar 2	21|26|1|2	50	0.52	24|26|4|5	59	0.52	7|4|6|4|1|0|5|4|11|14|17|16
MT-ND1	mitochondrially encoded NADH:ubiquinone oxidoreductase core subunit 1	1|0|1|1	3	0.73	0|0|1|0	1	0.76	0|0|0|0|0|0|0|0|0|0|0|0
VCP	valosin containing protein	3|7|9|11	30	0.73	23|29|24|24	100	0.76	3|5|0|0|11|9|4|0|133|133|121|149
HSPA6	heat shock protein family A (Hsp70) member 6	2|1|8|12	23	0.56	0|2|8|11	21	0.59	0|0|1|0|0|0|0|0|9|10|14|15
RAB18	RAB18, member RAS oncogene family	6|5|0|0	11	0.67	6|5|0|0	11	0.7	2|1|12|10|1|0|1|0|9|7|11|11
MRE11	MRE11 homolog, double strand break repair nuclease	155|154|57|68	434	0.73	197|193|93|94	577	0.76	94|112|6|8|34|25|113|101|245|229|223|217
PLEKHA2	pleckstrin homology domain containing A2	0|1|0|0	1	0.73	#N/A	#N/A	#N/A	0|0|0|0|0|0|0|0|0|0|0|0
MBD2	methyl-CpG binding domain protein 2	5|6|1|0	12	0.18	2|2|0|0	4	0.27	0|0|0|0|0|0|0|0|0|0|0|1
RPL29	ribosomal protein L29	4|3|45|32	84	0.53	4|5|28|26	63	0.69	0|0|5|6|24|22|32|34|3|3|2|3
DHX15	DEAH-box helicase 15	112|112|64|75	363	0.73	112|114|89|102	417	0.76	45|29|88|82|68|65|91|121|80|89|69|83
COQ6	coenzyme Q6, monooxygenase	0|1|0|0	1	0.73	0|0|0|1	1	0.76	0|0|0|0|0|0|0|0|0|0|1|0
NUP153	nucleoporin 153	69|71|55|59	254	0.67	98|102|65|69	334	0.37	11|2|13|10|33|26|6|2|40|45|41|43
PFKP	phosphofructokinase, platelet	7|10|1|0	18	0.73	5|7|0|0	12	0.76	7|4|6|7|6|2|6|6|27|22|30|22
C11ORF57	NKAP domain containing 1	3|2|0|0	5	0.27	2|4|0|0	6	0.28	0|0|0|0|0|0|0|0|0|0|0|0
CTBP2	C-terminal binding protein 2	24|23|5|5	57	0.13	20|17|3|4	44	0.23	0|0|7|5|2|1|5|4|4|3|4|5
SUGT1	SGT1 homolog, MIS12 kinetochore complex assembly cochaperone	14|16|6|5	41	0.73	15|15|12|9	51	0.76	25|18|1|1|71|62|25|27|21|23|21|26
PDCL3	phosducin like 3	0|0|2|0	2	0.58	0|0|1|2	3	0.6	0|0|0|0|3|2|1|0|1|1|4|4
USP7	ubiquitin specific peptidase 7	101|113|28|42	284	0.57	105|102|29|31	267	0.64	26|17|13|17|6|4|13|8|53|57|59|58
USP9X	ubiquitin specific peptidase 9 X-linked	6|7|0|0	13	0.67	3|3|0|0	6	0.76	0|0|3|5|0|0|2|1|12|11|15|17
FXR1	FMR1 autosomal homolog 1	14|19|12|9	54	0.73	13|23|10|9	55	0.74	12|13|19|14|17|11|12|10|31|33|35|34
HDLBP	high density lipoprotein binding protein	17|14|14|17	62	0.73	41|42|41|57	181	0.75	53|28|7|8|59|46|44|38|61|65|65|59
CLTC	clathrin heavy chain	34|45|27|30	136	0.71	47|51|35|27	160	0.74	2|2|66|68|11|11|14|8|31|34|31|31
HSF1	heat shock transcription factor 1	1|1|0|1	3	0.73	0|1|1|1	3	0.76	0|0|0|0|0|0|0|0|0|0|0|0
PIP4K2B	phosphatidylinositol-5-phosphate 4-kinase type 2 beta	0|1|1|1	3	0.73	2|1|1|5	9	0.76	4|1|0|0|9|5|3|1|15|11|9|11
NSA2	NSA2 ribosome biogenesis factor	3|3|0|0	6	0.73	1|3|0|1	5	0.76	2|0|14|18|0|0|0|0|3|5|2|3
HIST1H2BK	H2B clustered histone 12	86|94|67|66	313	0.73	96|94|68|66	324	0.76	47|64|130|133|85|66|424|394|155|156|128|148
HDGFL2	HDGF like 2	8|14|1|0	23	0.66	11|14|0|0	25	0.69	12|6|1|3|0|0|11|12|9|10|12|11
AP3M1	adaptor related protein complex 3 subunit mu 1	17|14|11|11	53	0.64	11|10|7|8	36	0.7	1|2|17|20|7|4|0|0|8|9|11|7
PFAS	phosphoribosylformylglycinamidine synthase	0|2|0|0	2	0.73	1|0|0|0	1	0.76	0|0|3|3|0|0|0|0|8|12|9|10
MED17	mediator complex subunit 17	30|29|10|11	80	0	35|31|11|14	91	0	0|0|0|0|0|0|0|0|0|0|0|0
ELP6	elongator acetyltransferase complex subunit 6	1|2|2|3	8	0.73	8|7|6|6	27	0.71	3|2|0|0|1|0|0|0|16|17|19|22
ARHGEF11	Rho guanine nucleotide exchange factor 11	0|0|0|1	1	0.73	#N/A	#N/A	#N/A	0|0|0|0|0|0|0|0|0|0|1|0
DTD1	D-aminoacyl-tRNA deacylase 1	0|0|1|1	2	0.73	0|0|3|1	4	0.5	0|0|0|0|1|2|3|2|0|0|0|1
NCOR2	nuclear receptor corepressor 2	125|120|97|94	436	0	78|81|31|34	224	0	0|0|0|0|2|1|0|0|0|0|3|0
SLC25A15	solute carrier family 25 member 15	2|1|0|0	3	0.45	2|0|0|0	2	0.46	0|0|0|0|0|0|0|0|0|1|1|1
RTCA	RNA 3'-terminal phosphate cyclase	0|1|0|1	2	0.73	1|1|0|0	2	0.76	0|0|0|0|0|0|0|0|4|4|2|4
PTBP3	polypyrimidine tract binding protein 3	8|6|0|0	14	0.26	2|4|0|0	6	0.44	1|0|3|2|0|0|2|1|0|0|0|0
PRSS1	serine protease 1	2|3|1|0	6	0.5	4|6|0|0	10	0.37	0|0|6|5|1|1|0|0|0|0|0|0
SET	SET nuclear proto-oncogene	19|20|10|12	61	0.73	25|20|14|10	69	0.76	18|17|13|11|15|15|93|116|82|90|77|81
RFC2	replication factor C subunit 2	4|4|0|0	8	0.64	5|5|0|0	10	0.65	0|0|0|2|1|1|1|1|7|8|12|7
SRRM1	serine and arginine repetitive matrix 1	14|13|13|9	49	0.65	17|16|13|9	55	0.66	1|1|35|34|2|4|4|2|0|0|1|1
SMC5	structural maintenance of chromosomes 5	1|1|0|1	3	0.73	#N/A	#N/A	#N/A	0|0|0|0|0|0|0|0|0|1|0|0
PCMT1	protein-L-isoaspartate (D-aspartate) O-methyltransferase	18|21|6|9	54	0.73	24|18|15|16	73	0.74	7|1|23|25|52|46|25|19|16|10|16|16
PRCC	proline rich mitotic checkpoint control factor	20|22|13|14	69	0.01	21|21|22|29	93	0	3|0|0|0|8|6|0|1|2|2|1|1
TFG	trafficking from ER to golgi regulator	0|0|0|1	1	0.73	0|0|1|3	4	0.6	1|0|0|0|2|2|0|0|2|4|5|4
DCTPP1	dCTP pyrophosphatase 1	0|1|0|0	1	0.73	0|1|0|0	1	0.76	0|0|0|3|0|0|0|0|8|6|5|12
ISOC2	isochorismatase domain containing 2	5|4|0|0	9	0.73	7|5|0|0	12	0.71	0|0|15|17|0|0|0|0|12|10|11|8
MT-ATP6	mitochondrially encoded ATP synthase membrane subunit 6	0|0|2|2	4	0.5	0|0|2|1	3	0.53	0|0|3|2|2|2|0|0|0|0|0|0
RAB6A	RAB6A, member RAS oncogene family	17|14|5|6	42	0.69	13|12|3|5	33	0.73	17|16|21|17|5|6|3|2|10|11|13|9
RPLP1	ribosomal protein lateral stalk subunit P1	9|9|3|1	22	0.73	11|9|3|1	24	0.72	10|10|12|12|0|2|14|17|8|10|9|8
RPLP2	ribosomal protein lateral stalk subunit P2	32|31|50|50	163	0.73	31|37|56|43	167	0.76	47|52|26|28|53|46|100|111|37|40|40|36
ELOVL5	ELOVL fatty acid elongase 5	4|4|4|4	16	0.61	3|1|4|2	10	0.66	7|6|3|4|2|1|2|2|3|2|2|2
SLC39A7	solute carrier family 39 member 7	0|0|2|2	4	0.26	0|0|1|1	2	0.76	0|0|0|0|1|0|0|0|0|0|0|0
NADK2	NAD kinase 2, mitochondrial	1|1|0|0	2	0.73	1|0|0|0	1	0.76	0|0|1|1|0|1|0|0|1|0|0|1
WIPI2	WD repeat domain, phosphoinositide interacting 2	16|13|3|4	36	0.73	24|21|16|16	77	0.75	20|19|0|0|1|2|17|14|45|48|43|53
TBL2	transducin beta like 2	0|0|1|0	1	0.73	1|2|0|0	3	0.49	0|0|1|2|0|1|0|0|0|1|0|0
UMPS	uridine monophosphate synthetase	1|2|0|0	3	0.51	0|1|0|0	1	0.76	0|0|0|3|0|0|1|0|1|1|1|0
SRRT	serrate, RNA effector molecule	4|5|4|1	14	0.55	3|2|1|2	8	0.63	1|0|0|1|1|0|0|0|5|5|6|6
GTF2I	general transcription factor IIi	28|31|28|32	119	0.57	40|36|59|62	197	0.09	8|0|2|3|4|6|7|4|20|23|22|17
PDLIM4	PDZ and LIM domain 4	7|7|4|2	20	0.06	5|6|4|5	20	0.03	2|0|0|0|3|2|1|0|0|0|0|0
HMGCS1	3-hydroxy-3-methylglutaryl-CoA synthase 1	1|0|0|0	1	0.73	#N/A	#N/A	#N/A	0|0|2|1|1|1|1|0|2|5|2|3
AASDH	aminoadipate-semialdehyde dehydrogenase	3|4|1|2	10	0.06	4|4|1|3	12	0.05	0|0|0|0|0|0|0|0|0|0|0|0
EEF1D	eukaryotic translation elongation factor 1 delta	17|19|15|13	64	0.73	17|19|14|11	61	0.76	26|28|17|12|27|26|23|26|20|21|19|19
RPLP0	ribosomal protein lateral stalk subunit P0	18|20|99|95	232	0.69	26|23|91|99	239	0.72	6|2|35|36|90|89|28|27|24|25|23|24
WDR5	WD repeat domain 5	24|22|13|4	63	0.03	13|15|3|3	34	0.15	0|0|0|2|4|2|0|0|3|1|3|2
GSPT2	G1 to S phase transition 2	4|2|0|0	6	0.47	4|3|0|1	8	0.46	0|0|4|4|1|1|2|0|0|0|0|0
RPP38	ribonuclease P/MRP subunit p38	0|0|0|1	1	0.73	1|0|2|2	5	0.76	0|0|0|0|0|0|0|0|6|5|7|6
CNOT9	CCR4-NOT transcription complex subunit 9	0|0|3|2	5	0.43	0|1|4|7	12	0.33	0|0|0|0|0|0|0|0|0|1|4|3
TIMM13	translocase of inner mitochondrial membrane 13	1|0|0|1	2	0.73	#N/A	#N/A	#N/A	0|0|0|0|2|1|0|0|0|0|0|0
ARID3A	AT-rich interaction domain 3A	34|40|54|61	189	0	9|8|14|13	44	0	0|0|0|0|3|2|0|0|2|3|3|3
ZKSCAN4	zinc finger with KRAB and SCAN domains 4	0|1|0|0	1	0.73	0|2|0|0	2	0.55	0|0|0|0|0|0|0|0|6|3|3|0
SPAG7	sperm associated antigen 7	1|2|3|2	8	0.73	5|5|5|4	19	0.7	3|4|0|0|12|13|3|3|5|4|5|6
CS	citrate synthase	8|3|15|16	42	0.68	3|3|14|15	35	0.71	1|0|1|0|11|11|7|4|21|19|15|16
CLPTM1	CLPTM1 regulator of GABA type A receptor forward trafficking	1|1|0|0	2	0.73	0|2|0|0	2	0.57	6|6|0|1|0|0|0|0|0|1|0|0
JMJD6	jumonji domain containing 6, arginine demethylase and lysine hydroxylase	1|2|7|7	17	0.31	0|2|8|8	18	0.31	0|0|0|0|2|1|0|0|2|3|5|2
GLI3	GLI family zinc finger 3	0|1|0|0	1	0.73	#N/A	#N/A	#N/A	0|0|1|0|0|0|0|0|0|0|0|0
RPS27A	ribosomal protein S27a	16|16|27|18	77	0.63	16|17|14|24	71	0.68	6|5|19|17|10|11|12|17|9|12|6|9
NUDCD3	NudC domain containing 3	8|11|3|3	25	0.63	3|3|3|5	14	0.76	4|0|0|0|3|5|2|2|8|12|14|13
CRNKL1	crooked neck pre-mRNA splicing factor 1	17|19|4|5	45	0.3	39|39|25|28	131	0	0|0|1|1|0|0|1|1|7|10|8|8
CDC42BPA	CDC42 binding protein kinase alpha	0|0|0|2	2	0.39	#N/A	#N/A	#N/A	0|0|0|0|0|0|0|0|0|0|0|1
SERPINB12	serpin family B member 12	0|0|0|1	1	0.73	#N/A	#N/A	#N/A	0|0|6|7|0|0|0|0|0|0|0|0
ESYT1	extended synaptotagmin 1	6|6|6|4	22	0.73	29|30|15|12	86	0.76	29|23|10|7|27|20|44|27|53|56|58|51
VRK1	VRK serine/threonine kinase 1	2|4|0|0	6	0.6	4|2|0|0	6	0.62	0|0|3|3|0|0|0|0|5|3|9|5
DCAF7	DDB1 and CUL4 associated factor 7	35|39|32|38	144	0.32	19|26|16|16	77	0.67	4|1|6|10|21|17|1|3|17|14|13|13
DEK	DEK proto-oncogene	4|4|0|0	8	0.64	4|2|0|0	6	0.67	1|1|5|6|4|0|3|3|5|5|2|4
NUP214	nucleoporin 214	13|15|68|77	173	0.73	87|91|78|82	338	0.76	12|7|56|64|155|132|23|16|86|87|86|85
RPS4X	ribosomal protein S4 X-linked	57|53|39|42	191	0.73	56|51|30|36	173	0.75	34|32|58|58|25|21|36|37|62|56|52|61
FOSL1	FOS like 1, AP-1 transcription factor subunit	2|3|0|0	5	0.27	0|1|0|0	1	0.76	0|0|0|0|0|0|0|0|0|0|0|0
MPHOSPH10	M-phase phosphoprotein 10	0|0|0|1	1	0.73	#N/A	#N/A	#N/A	0|0|0|2|0|0|0|0|0|0|0|0
MBOAT7	membrane bound O-acyltransferase domain containing 7	0|0|1|0	1	0.73	0|0|1|1	2	0.76	0|0|1|0|1|1|0|0|2|2|0|0
HIST1H3G;HIST1H3C;HIST1H3A;HIST1H3B;HIST1H3F;HIST1H3D;HIST1H3I;HIST1H3J;HIST1H3E;HIST1H3H	#N/A	0|0|7|7	14	0.54	#N/A	#N/A	#N/A	2|1|0|2|5|1|3|4|5|5|2|3
FOSL2	#N/A	1|1|0|0	2	0.73	#N/A	#N/A	#N/A	0|0|0|0|0|0|0|0|0|0|0|0
ZNF362	zinc finger protein 362	15|10|0|0	25	0.2	3|7|0|0	10	0.33	1|1|0|0|0|0|0|0|2|0|2|1
MKI67	marker of proliferation Ki-67	87|101|0|0	188	0.71	135|137|2|4	278	0.72	23|6|47|55|7|5|23|14|71|75|96|89
PFKL	phosphofructokinase, liver type	1|1|0|0	2	0.73	1|2|0|0	3	0.76	6|5|3|3|2|0|3|4|21|22|23|23
MTA3	metastasis associated 1 family member 3	6|8|0|0	14	0.21	5|8|0|0	13	0.23	0|0|0|0|0|0|0|0|1|0|0|1
SDCBP	syndecan binding protein	6|6|5|4	21	0.73	8|10|12|13	43	0.76	13|10|0|0|37|30|29|24|33|39|34|28
MRNIP	MRN complex interacting protein	1|1|0|0	2	0.73	2|2|0|0	4	0.3	0|0|0|0|0|0|0|0|0|0|0|0
KAT8	lysine acetyltransferase 8	3|1|0|0	4	0.38	3|2|0|0	5	0.28	0|0|0|0|0|0|0|0|0|0|0|0
UBN1	ubinuclein 1	15|21|0|1	37	0.16	7|5|1|0	13	0.22	0|0|0|0|0|0|0|0|0|0|0|0
NTPCR	nucleoside-triphosphatase, cancer-related	1|3|2|3	9	0.57	0|2|0|2	4	0.62	1|0|2|2|3|3|2|0|1|2|2|2
RBFOX2	RNA binding fox-1 homolog 2	5|8|5|7	25	0.09	0|2|1|1	4	0.62	1|0|5|4|1|2|1|1|1|1|0|1
RBM14	RNA binding motif protein 14	137|133|73|83	426	0.07	56|58|36|33	183	0.67	9|8|50|48|8|6|6|5|17|23|19|24
TRIM37	tripartite motif containing 37	1|2|1|1	5	0.4	0|1|0|0	1	0.76	0|0|0|0|0|0|0|0|0|0|0|0
BCLAF1	BCL2 associated transcription factor 1	32|32|13|11	88	0.71	56|53|16|19	144	0.72	16|10|11|16|21|13|21|21|41|39|38|39
PPP1R26	protein phosphatase 1 regulatory subunit 26	1|0|0|0	1	0.73	#N/A	#N/A	#N/A	0|0|0|0|0|0|0|0|0|0|0|0
PARK7	Parkinsonism associated deglycase	2|4|2|5	13	0.73	6|7|1|1	15	0.71	2|0|14|14|9|6|1|0|8|8|7|10
MIF	macrophage migration inhibitory factor	0|0|1|3	4	0.73	0|0|3|2	5	0.76	3|1|5|4|6|6|3|1|10|9|10|11
INTS11	integrator complex subunit 11	1|1|2|2	6	0.26	#N/A	#N/A	#N/A	0|0|0|0|0|1|0|0|0|0|0|0
PLK1	polo like kinase 1	3|1|1|1	6	0.49	17|13|3|4	37	0.04	0|0|0|0|0|0|0|0|3|2|3|1
DRG2	developmentally regulated GTP binding protein 2	2|4|0|0	6	0.63	2|3|0|0	5	0.76	3|2|1|1|3|3|4|1|5|4|5|5
ASXL2	ASXL transcriptional regulator 2	2|3|1|0	6	0.35	1|0|2|1	4	0.49	0|0|0|0|0|0|3|2|0|0|0|0
AAAS	aladin WD repeat nucleoporin	6|6|0|1	13	0.47	3|1|0|0	4	0.61	0|0|1|4|0|1|0|0|4|4|4|4
TBC1D15	TBC1 domain family member 15	0|1|1|2	4	0.73	10|11|16|15	52	0.76	21|10|0|0|11|9|6|4|40|48|35|45
HNRNPLL	heterogeneous nuclear ribonucleoprotein L like	5|1|1|0	7	0.46	1|2|0|0	3	0.59	2|0|2|1|0|0|2|0|1|3|2|1
BOP1	BOP1 ribosomal biogenesis factor	23|21|2|2	48	0.17	7|13|4|7	31	0.38	3|2|7|7|0|1|3|2|2|2|3|3
ME2	malic enzyme 2	0|0|1|0	1	0.73	#N/A	#N/A	#N/A	0|0|0|0|0|0|0|0|0|0|0|0
PFDN1	prefoldin subunit 1	7|15|3|3	28	0.33	4|3|2|3	12	0.59	1|0|0|0|6|3|0|0|2|3|4|5
RPS9	ribosomal protein S9	68|60|42|33	203	0.71	54|52|26|25	157	0.75	21|28|50|47|20|22|27|34|35|38|39|46
UBE2O	ubiquitin conjugating enzyme E2 O	0|0|2|2	4	0.73	4|5|14|15	38	0.76	16|17|0|0|7|6|5|5|38|32|31|29
DNMT1	DNA methyltransferase 1	9|5|2|1	17	0.73	13|15|2|0	30	0.73	8|3|5|4|1|0|6|1|28|32|22|26
HOXB9	homeobox B9	1|0|0|0	1	0.73	1|0|0|0	1	0.76	0|0|0|0|0|0|0|0|2|1|1|3
PSMD6	proteasome 26S subunit, non-ATPase 6	12|9|14|11	46	0.65	11|13|21|20	65	0.51	8|3|10|10|9|8|4|2|7|8|10|8
SUMO2	small ubiquitin like modifier 2	5|5|0|1	11	0.62	4|4|1|2	11	0.66	2|3|3|4|10|6|3|2|1|2|2|2
SPTY2D1	SPT2 chromatin protein domain containing 1	11|10|0|0	21	0.19	20|17|1|1	39	0.18	0|0|1|1|0|0|1|0|0|0|0|0
CD2BP2	CD2 cytoplasmic tail binding protein 2	2|3|1|1	7	0.63	1|3|4|3	11	0.64	0|1|0|0|1|0|0|0|7|7|8|9
CFDP1	craniofacial development protein 1	6|6|6|5	23	0.73	7|11|10|7	35	0.69	2|0|0|0|8|5|5|4|12|13|15|16
ACTN4	actinin alpha 4	0|3|0|2	5	0.73	4|8|6|6	24	0.76	8|4|4|5|8|11|7|2|76|69|65|72
TOP2A	DNA topoisomerase II alpha	20|20|0|0	40	0.73	20|25|0|0	45	0.75	1|0|130|134|0|0|0|0|13|10|8|3
SCD	stearoyl-CoA desaturase	0|0|2|2	4	0.58	0|0|2|1	3	0.61	1|0|2|2|2|2|0|0|2|2|2|2
KRT19	keratin 19	21|25|20|19	85	0.73	25|28|19|17	89	0.76	16|15|90|93|30|33|18|9|27|29|30|29
CBFA2T2	CBFA2/RUNX1 partner transcriptional co-repressor 2	0|0|3|1	4	0.38	1|1|1|2	5	0.41	0|0|0|0|0|0|0|0|0|0|0|0
NOL9	nucleolar protein 9	7|9|3|5	24	0.06	3|6|2|3	14	0.34	0|0|0|0|0|0|0|0|3|3|3|2
VAPB	VAMP associated protein B and C	1|3|3|2	9	0.73	4|6|1|3	14	0.76	2|2|1|1|9|6|2|0|14|16|14|15
EIF5B	eukaryotic translation initiation factor 5B	4|8|17|13	42	0.69	10|12|10|13	45	0.73	14|2|17|17|14|12|12|10|15|12|11|9
AADAC	arylacetamide deacetylase	39|41|0|2	82	0.73	14|16|1|0	31	0.76	123|101|0|0|0|1|75|70|39|39|17|26
TP53	tumor protein p53	8|7|0|0	15	0.73	3|10|0|0	13	0.73	0|0|52|58|0|0|1|0|0|1|3|2
ANKRD17	ankyrin repeat domain 17	19|19|23|29	90	0.71	24|27|33|27	111	0.73	20|5|1|2|23|16|7|5|37|39|36|39
FOXK2	forkhead box K2	19|19|3|5	46	0	18|15|5|3	41	0	0|0|0|0|0|0|0|0|1|1|1|0
CDC5L	cell division cycle 5 like	63|72|51|36	222	0.36	89|96|55|42	282	0.16	3|0|29|29|9|10|11|6|25|27|26|25
NEK9	NIMA related kinase 9	0|0|4|3	7	0.73	3|3|17|17	40	0.74	4|2|0|0|14|6|5|4|37|33|40|35
PITX2	paired like homeodomain 2	0|0|1|1	2	0.73	#N/A	#N/A	#N/A	0|0|0|0|0|0|0|0|0|0|0|0
PAPOLG	poly(A) polymerase gamma	2|3|1|0	6	0.27	2|4|0|1	7	0.28	0|0|0|0|0|0|0|0|0|0|0|0
HUWE1	HECT, UBA and WWE domain containing E3 ubiquitin protein ligase 1	0|0|2|1	3	0.59	#N/A	#N/A	#N/A	0|0|1|0|1|0|0|0|4|4|5|2
RAB10	RAB10, member RAS oncogene family	4|2|1|0	7	0.63	4|5|0|0	9	0.65	1|1|9|9|4|2|1|0|1|2|3|4
PHF2	PHD finger protein 2	3|3|0|0	6	0.32	2|1|0|0	3	0.49	1|0|0|0|0|0|1|1|0|1|1|0
PYGB	glycogen phosphorylase B	1|2|0|0	3	0.73	1|2|0|0	3	0.76	4|1|2|4|2|0|3|1|6|5|8|4
TAF12	TATA-box binding protein associated factor 12	3|2|0|0	5	0.27	4|3|0|0	7	0.25	0|0|0|0|0|0|0|0|0|0|0|0
DAD1	defender against cell death 1	3|4|5|6	18	0.68	3|3|6|6	18	0.7	1|0|9|11|11|11|4|4|6|3|6|3
MFAP1	microfibril associated protein 1	15|11|6|6	38	0.11	12|14|13|14	53	0.01	0|0|0|0|2|0|2|1|2|5|4|7
ELOC	elongin C	1|3|2|3	9	0.73	5|4|6|5	20	0.66	3|0|0|0|5|6|0|1|8|8|7|5
PKN2	protein kinase N2	1|2|5|3	11	0.73	5|6|6|17	34	0.73	3|0|1|0|13|8|4|4|29|28|31|26
ALMS1	ALMS1 centrosome and basal body associated protein	0|0|0|1	1	0.73	0|0|1|0	1	0.76	0|0|1|1|1|1|0|0|3|5|2|2
TET2	tet methylcytosine dioxygenase 2	5|5|0|1	11	0.21	2|2|0|0	4	0.3	0|0|0|0|0|0|0|0|0|0|0|0
ACBD3	acyl-CoA binding domain containing 3	1|0|0|0	1	0.73	3|4|0|0	7	0.69	5|2|0|0|1|2|1|0|9|5|11|10
CCNB2	cyclin B2	0|0|3|1	4	0.38	#N/A	#N/A	#N/A	0|0|0|0|0|0|0|0|0|0|0|0
CEP85	centrosomal protein 85	0|0|16|11	27	0.47	0|0|14|14	28	0.48	0|0|0|0|25|21|0|0|0|1|1|0
DXO	decapping exoribonuclease	1|1|0|0	2	0.73	#N/A	#N/A	#N/A	0|0|0|0|0|0|0|0|0|0|0|0
NELFA	negative elongation factor complex member A	17|18|8|8	51	0.07	20|21|15|20	76	0	5|2|0|0|5|3|2|2|3|2|3|2
DVL2	dishevelled segment polarity protein 2	9|11|20|21	61	0.71	15|20|27|29	91	0.73	1|0|9|9|3|2|1|0|54|56|34|38
RPL11	ribosomal protein L11	23|21|40|41	125	0.71	19|21|25|22	87	0.75	15|19|25|25|29|25|38|52|14|15|20|21
MLF2	myeloid leukemia factor 2	3|2|0|3	8	0.43	1|1|0|1	3	0.76	0|0|1|0|1|1|0|0|2|0|3|2
HADHA	hydroxyacyl-CoA dehydrogenase trifunctional multienzyme complex subunit alpha	2|5|6|3	16	0.63	2|1|0|0	3	0.76	0|0|13|16|2|1|3|0|3|1|4|3
RFC5	replication factor C subunit 5	7|5|0|0	12	0.61	9|9|0|0	18	0.58	0|0|3|3|0|0|2|1|8|5|11|9
CCNT2	cyclin T2	6|4|4|2	16	0	8|7|6|4	25	0	0|0|0|0|0|0|0|0|0|0|0|0
CCDC97	coiled-coil domain containing 97	0|1|0|0	1	0.73	1|1|0|1	3	0.76	0|0|0|0|0|0|0|0|3|2|2|3
FHL1	four and a half LIM domains 1	5|3|0|0	8	0.67	7|10|3|2	22	0.65	3|1|2|3|18|10|6|4|2|3|4|2
LRWD1	leucine rich repeats and WD repeat domain containing 1	26|29|0|0	55	0.66	24|27|1|2	54	0.7	7|2|0|0|0|0|2|2|32|38|33|23
C5ORF51	RAB7A interacting MON1-CCZ1 complex subunit 1	1|0|0|0	1	0.73	4|4|0|0	8	0.26	1|0|0|0|0|1|0|0|0|0|0|0
MYH9	myosin heavy chain 9	87|84|67|63	301	0.73	30|26|212|184	452	0.76	11|3|518|537|306|234|6|2|23|26|19|13
RBM4	RNA binding motif protein 4	36|36|21|25	118	0	28|27|25|30	110	0	2|0|9|12|2|1|1|0|2|2|2|2
EEF1E1	eukaryotic translation elongation factor 1 epsilon 1	2|2|3|3	10	0.73	1|0|5|4	10	0.76	0|0|7|4|5|5|0|0|12|11|12|11
YWHAB	tyrosine 3-monooxygenase/tryptophan 5-monooxygenase activation protein beta	9|12|3|3	27	0.68	8|9|6|4	27	0.72	4|3|4|3|5|7|4|1|14|20|15|19
NUP93	nucleoporin 93	4|7|10|14	35	0.63	8|6|8|12	34	0.68	4|2|2|5|5|5|4|1|13|9|14|12
S100A11	S100 calcium binding protein A11	0|1|0|0	1	0.73	1|0|0|0	1	0.76	7|6|0|0|26|16|13|19|1|1|7|8
NEFL	neurofilament light chain	0|0|1|0	1	0.73	0|0|0|1	1	0.76	0|0|11|11|0|0|0|0|0|0|0|0
HSPE1	heat shock protein family E (Hsp10) member 1	0|0|1|0	1	0.73	#N/A	#N/A	#N/A	0|0|0|0|2|2|0|0|0|0|0|0
ATAD2	ATPase family AAA domain containing 2	1|0|1|0	2	0.73	#N/A	#N/A	#N/A	0|0|0|0|0|0|0|0|0|0|0|0
BCL7A	BAF chromatin remodeling complex subunit BCL7A	8|6|1|1	16	0.24	4|5|2|1	12	0.16	2|0|0|0|0|0|0|0|1|1|2|1
KIAA0907	KH domain containing 4, pre-mRNA splicing factor	14|23|10|11	58	0	4|5|6|7	22	0	0|0|0|0|0|1|0|0|0|0|0|0
TSG101	tumor susceptibility 101	1|1|1|0	3	0.73	0|1|3|3	7	0.5	1|0|0|1|3|2|1|0|0|2|0|2
ZNF112	zinc finger protein 112	2|0|0|0	2	0.4	0|2|0|0	2	0.41	0|0|0|0|0|0|0|0|0|0|0|0
KDM2A	lysine demethylase 2A	14|11|0|0	25	0.13	10|8|0|0	18	0.17	1|0|0|0|0|0|0|0|0|0|0|0
DBNL	drebrin like	4|5|1|0	10	0.73	10|10|9|12	41	0.76	26|25|1|0|74|56|26|32|45|48|38|42
SIK3	SIK family kinase 3	4|3|1|0	8	0.24	1|0|0|0	1	0.76	0|0|0|0|0|0|0|0|0|0|0|0
CTDP1	CTD phosphatase subunit 1	0|0|1|1	2	0.73	#N/A	#N/A	#N/A	0|0|0|0|0|0|0|0|0|0|0|0
PAXBP1	PAX3 and PAX7 binding protein 1	0|2|2|2	6	0.6	5|8|6|6	25	0.36	0|0|0|0|0|0|0|0|4|7|6|5
PTMA	prothymosin alpha	1|2|4|3	10	0.73	3|2|4|6	15	0.76	0|0|0|0|66|36|0|0|6|6|6|4
NME7	NME/NM23 family member 7	1|0|1|1	3	0.73	2|3|0|1	6	0.64	1|0|0|0|3|3|0|0|6|7|3|3
EI24	EI24 autophagy associated transmembrane protein	0|0|0|1	1	0.73	0|0|0|1	1	0.76	0|0|0|0|2|2|0|0|0|0|0|0
KMT2D	lysine methyltransferase 2D	51|51|4|6	112	0.01	7|5|3|2	17	0.07	0|0|0|0|0|0|1|1|1|1|0|2
CNOT4	CCR4-NOT transcription complex subunit 4	0|0|0|1	1	0.73	0|0|0|1	1	0.76	0|0|0|0|0|0|0|0|0|0|1|0
MARS	methionyl-tRNA synthetase 1	2|6|13|18	39	0.71	4|6|10|11	31	0.76	5|1|7|16|14|15|10|3|36|36|40|32
PDPK1	3-phosphoinositide dependent protein kinase 1	0|0|1|1	2	0.73	#N/A	#N/A	#N/A	0|0|0|1|2|1|0|0|0|0|0|0
COMMD8	COMM domain containing 8	7|5|2|2	16	0.56	6|8|1|1	16	0.55	0|0|0|0|1|1|2|0|9|6|11|4
DBN1	drebrin 1	0|1|0|0	1	0.73	9|6|3|8	26	0.76	22|17|12|11|19|9|1|0|25|31|28|27
ZBTB11	zinc finger and BTB domain containing 11	0|0|1|0	1	0.73	#N/A	#N/A	#N/A	0|0|0|0|0|0|0|0|0|0|0|0
ATP6V1A	ATPase H+ transporting V1 subunit A	1|3|2|0	6	0.73	2|2|3|3	10	0.76	6|4|0|0|10|7|11|7|27|26|27|26
MBIP	MAP3K12 binding inhibitory protein 1	6|5|0|0	11	0.18	4|4|0|0	8	0.21	0|0|0|0|0|0|0|0|0|0|1|0
EMSY	EMSY transcriptional repressor, BRCA2 interacting	67|73|28|28	196	0	47|51|14|14	126	0	1|0|0|0|2|2|0|0|1|1|1|1
CWC22	CWC22 spliceosome associated protein homolog	0|1|0|0	1	0.73	#N/A	#N/A	#N/A	0|0|0|0|0|0|0|0|0|1|0|0
FASN	fatty acid synthase	344|343|310|356	1353	0.73	479|477|624|733	2313	0.76	593|775|119|113|542|511|688|808|1247|1272|1139|1197
TNRC6B	trinucleotide repeat containing adaptor 6B	0|0|23|18	41	0.69	2|1|13|19	35	0.72	3|0|1|0|42|33|0|0|17|19|19|13
TRMT1L	tRNA methyltransferase 1 like	11|11|1|0	23	0.33	4|8|3|1	16	0.53	1|0|1|2|1|0|0|0|7|6|4|8
ABCD1	ATP binding cassette subfamily D member 1	0|1|1|0	2	0.73	1|1|0|0	2	0.76	0|0|0|0|0|0|0|0|0|0|0|0
ILKAP	ILK associated serine/threonine phosphatase	7|8|4|2	21	0.66	14|9|10|7	40	0.61	4|3|0|0|11|8|8|8|6|7|6|4
ERP44	endoplasmic reticulum protein 44	1|2|0|0	3	0.39	#N/A	#N/A	#N/A	0|0|0|1|0|0|0|0|0|0|0|0
RAD18	RAD18 E3 ubiquitin protein ligase	3|7|0|0	10	0.35	2|5|1|1	9	0.46	1|0|0|0|0|0|0|0|3|2|3|3
NCAPG	non-SMC condensin I complex subunit G	1|5|0|0	6	0.73	4|5|0|0	9	0.76	14|9|4|5|0|0|8|6|20|23|23|20
SCAF11	SR-related CTD associated factor 11	2|3|2|0	7	0.49	5|6|1|1	13	0.34	0|0|0|0|0|0|0|0|3|3|3|3
LZIC	leucine zipper and CTNNBIP1 domain containing	1|1|0|0	2	0.73	2|2|1|2	7	0.76	0|0|0|0|11|13|3|0|9|13|10|13
GOPC	golgi associated PDZ and coiled-coil motif containing	2|1|1|2	6	0.45	0|0|2|2	4	0.46	1|0|0|0|1|2|0|0|0|2|0|0
SF3B4	splicing factor 3b subunit 4	18|19|17|15	69	0.3	12|11|13|10	46	0.61	5|1|3|4|1|1|5|5|8|7|12|10
CBX8	chromobox 8	6|5|1|1	13	0.43	2|4|1|0	7	0.53	0|0|0|0|0|0|0|0|3|4|6|4
STARD7	StAR related lipid transfer domain containing 7	0|1|0|0	1	0.73	#N/A	#N/A	#N/A	0|0|0|0|0|0|0|0|0|0|0|0
VPS26A	VPS26 retromer complex component A	1|0|1|0	2	0.73	1|1|0|0	2	0.76	0|0|1|0|0|0|0|0|0|0|0|0
YTHDC2	YTH N6-methyladenosine RNA binding protein C2	6|0|1|1	8	0.73	6|7|3|1	17	0.76	9|3|1|1|0|0|4|0|32|40|36|33
OIP5	Opa interacting protein 5	0|1|0|0	1	0.73	4|4|0|0	8	0.54	0|0|0|0|0|0|0|0|6|5|6|4
RBL1	RB transcriptional corepressor like 1	17|18|5|3	43	0	5|7|0|0	12	0.22	0|0|0|0|0|0|0|0|0|0|0|0
MAIP1	matrix AAA peptidase interacting protein 1	0|1|2|1	4	0.5	#N/A	#N/A	#N/A	0|0|0|1|1|2|0|0|0|0|1|1
SEC61B	SEC61 translocon subunit beta	3|4|4|3	14	0.63	3|2|3|1	9	0.76	2|1|2|3|13|7|0|0|2|2|2|3
TBC1D8	TBC1 domain family member 8	0|1|0|0	1	0.73	#N/A	#N/A	#N/A	0|0|0|0|0|0|0|0|2|7|5|1
MTCH1	mitochondrial carrier 1	3|1|0|0	4	0.38	1|0|0|0	1	0.76	0|0|0|0|0|0|0|0|0|0|0|0
SNX5	sorting nexin 5	10|7|3|2	22	0.44	1|3|0|0	4	0.67	4|2|0|0|6|4|3|3|1|2|4|4
ADSL	adenylosuccinate lyase	12|17|10|11	50	0	10|10|6|3	29	0.08	0|1|1|1|4|3|0|0|1|1|2|1
RBM28	RNA binding motif protein 28	2|1|0|0	3	0.47	1|0|0|0	1	0.76	1|0|1|2|0|0|0|0|0|0|0|0
KYAT3	kynurenine aminotransferase 3	0|0|0|1	1	0.73	#N/A	#N/A	#N/A	0|0|0|0|0|0|0|0|0|0|0|0
ZNF207	zinc finger protein 207	10|15|10|8	43	0.39	8|11|17|12	48	0.35	3|2|4|6|3|4|4|2|5|8|5|5
S100A9	S100 calcium binding protein A9	0|0|10|13	23	0.43	0|0|6|4	10	0.61	0|0|0|0|18|19|0|0|0|0|0|0
WDR33	WD repeat domain 33	68|70|4|3	145	0.02	38|32|8|4	82	0.01	0|0|0|0|0|0|0|0|1|3|2|1
MCCC2	methylcrotonyl-CoA carboxylase subunit 2	193|176|433|453	1255	0.73	244|233|338|379	1194	0.76	55|38|414|465|41|33|88|86|437|439|372|412
RBMX	RNA binding motif protein X-linked	31|36|34|36	137	0.72	29|35|47|37	148	0.74	7|5|79|78|20|20|20|23|12|12|13|15
MSL1	MSL complex subunit 1	5|7|0|0	12	0.21	9|6|0|0	15	0.21	0|0|0|0|0|0|0|0|0|0|0|0
ALDOC	aldolase, fructose-bisphosphate C	0|0|0|1	1	0.73	#N/A	#N/A	#N/A	0|0|0|0|3|4|0|0|1|0|1|0
ARAF	A-Raf proto-oncogene, serine/threonine kinase	2|1|0|0	3	0.48	#N/A	#N/A	#N/A	0|0|0|0|0|0|0|0|1|1|1|1
IRAK1	interleukin 1 receptor associated kinase 1	3|4|5|7	19	0.73	8|9|13|11	41	0.76	14|6|0|0|11|11|7|3|39|31|33|31
RFC4	replication factor C subunit 4	4|8|1|1	14	0.66	18|22|5|4	49	0.33	2|1|0|0|8|4|6|7|9|8|8|10
CFL2	cofilin 2	0|1|0|0	1	0.73	#N/A	#N/A	#N/A	0|0|0|0|0|0|0|0|1|2|0|1
FARSA	phenylalanyl-tRNA synthetase subunit alpha	31|32|6|8	77	0.52	22|26|2|2	52	0.64	5|2|13|12|2|1|2|0|21|19|17|12
TAF4	TATA-box binding protein associated factor 4	14|15|0|1	30	0.17	10|8|0|0	18	0.21	0|0|0|0|0|0|0|0|1|0|1|2
SNRNP70	small nuclear ribonucleoprotein U1 subunit 70	29|29|22|21	101	0.67	19|23|28|20	90	0.7	2|1|39|36|5|4|6|5|10|13|16|14
ABCF1	ATP binding cassette subfamily F member 1	14|20|18|12	64	0.7	14|14|13|7	48	0.76	13|9|12|13|8|8|13|9|22|25|27|25
COPB1	COPI coat complex subunit beta 1	15|15|17|11	58	0.73	24|21|22|20	87	0.74	13|10|22|21|18|12|13|8|42|34|38|29
PSMC3	proteasome 26S subunit, ATPase 3	15|11|11|13	50	0.71	24|26|26|30	106	0.71	6|5|6|7|14|15|13|11|25|23|23|23
PLEKHA1	pleckstrin homology domain containing A1	2|3|2|2	9	0.73	2|4|1|3	10	0.76	4|1|0|0|0|0|0|0|13|15|12|12
CDK1	cyclin dependent kinase 1	79|70|62|69	280	0.54	48|41|26|36	151	0.73	30|22|28|30|14|16|14|10|32|35|39|28
SCYL2	SCY1 like pseudokinase 2	2|2|1|3	8	0.73	4|5|4|3	16	0.68	4|2|0|0|7|5|0|0|5|9|9|7
MRPL12	mitochondrial ribosomal protein L12	0|0|2|3	5	0.53	0|0|2|2	4	0.56	0|0|2|1|2|5|0|0|0|1|1|2
RBM41	RNA binding motif protein 41	5|8|1|2	16	0.05	5|8|1|1	15	0.22	0|0|0|0|0|0|0|0|0|0|0|0
MED14	mediator complex subunit 14	13|18|3|0	34	0.04	29|23|4|3	59	0	0|0|0|0|0|0|0|0|0|0|0|0
TAOK3	TAO kinase 3	4|4|0|0	8	0.35	0|2|0|0	2	0.54	0|0|0|0|0|0|3|3|1|0|2|1
PTPN11	protein tyrosine phosphatase non-receptor type 11	14|9|2|3	28	0.73	22|28|9|12	71	0.76	34|18|1|1|79|65|47|36|44|39|39|37
SSBP3	single stranded DNA binding protein 3	1|2|2|4	9	0.06	0|0|2|1	3	0.41	0|0|0|0|0|0|0|0|0|0|0|0
TTC14	tetratricopeptide repeat domain 14	6|3|0|0	9	0.24	7|4|0|0	11	0.23	0|0|0|0|0|0|0|0|0|0|0|0
HAX1	HCLS1 associated protein X-1	0|0|2|1	3	0.62	0|1|2|1	4	0.65	0|0|3|3|2|3|0|0|3|3|4|2
EFHD2	EF-hand domain family member D2	14|14|2|4	34	0.73	28|27|10|17	82	0.75	14|36|0|1|42|38|41|34|31|30|30|30
ZNF598	zinc finger protein 598, E3 ubiquitin ligase	35|35|9|10	89	0.32	5|9|8|4	26	0.71	8|5|0|0|2|1|1|2|19|19|21|13
KRBA1	KRAB-A domain containing 1	4|1|0|0	5	0.38	0|1|0|0	1	0.76	0|0|0|0|0|0|0|0|0|0|0|0
XRCC5	X-ray repair cross complementing 5	18|13|20|19	70	0.72	19|20|34|30	103	0.73	4|4|17|16|12|8|26|22|23|28|36|33
BMP2K	BMP2 inducible kinase	3|2|0|0	5	0.35	1|0|0|0	1	0.76	0|0|0|0|2|0|0|0|2|0|0|1
IGF2BP1	insulin like growth factor 2 mRNA binding protein 1	46|47|42|32	167	0.72	47|45|38|41	171	0.75	24|18|55|52|27|32|34|33|36|34|35|37
PHC1	polyhomeotic homolog 1	4|4|2|0	10	0.05	3|2|0|0	5	0.26	0|0|0|0|0|0|0|0|0|1|0|0
PNO1	partner of NOB1 homolog	2|4|0|0	6	0.54	5|4|0|0	9	0.51	1|0|3|4|0|0|1|0|2|2|3|3
THRAP3	thyroid hormone receptor associated protein 3	27|31|9|11	78	0.71	46|44|12|14	116	0.73	27|28|14|10|10|11|6|5|39|35|44|35
WBP11	WW domain binding protein 11	46|43|12|10	111	0	26|23|9|17	75	0	1|0|0|0|1|0|5|2|0|1|1|0
UTP14A	UTP14A small subunit processome component	16|26|3|2	47	0.03	24|26|10|11	71	0	1|1|1|0|0|0|0|0|0|1|1|1
SMC2	structural maintenance of chromosomes 2	15|11|11|16	53	0.7	18|16|19|19	72	0.72	12|6|20|17|11|11|6|2|15|18|16|17
CAPZB	capping actin protein of muscle Z-line subunit beta	7|8|6|6	27	0.73	17|20|20|22	79	0.76	22|22|21|25|56|57|14|8|48|49|47|46
RALGAPA2	Ral GTPase activating protein catalytic subunit alpha 2	0|0|0|1	1	0.73	#N/A	#N/A	#N/A	0|0|0|0|0|0|0|0|1|0|0|0
HIST1H4L;HIST1H4K;HIST4H4;HIST1H4I;HIST1H4C;HIST1H4B;HIST1H4J;HIST2H4A;HIST1H4A;HIST1H4E;HIST1H4F;HIST2H4B;HIST1H4H;HIST1H4D	#N/A	78|75|152|122	427	0.73	89|84|144|135	452	0.76	38|113|134|160|163|137|269|265|108|94|84|83
TPI1	#N/A	1|0|0|0	1	0.73	0|0|1|1	2	0.76	1|0|3|4|1|0|0|0|0|0|0|0
UBAP2L	ubiquitin associated protein 2 like	18|22|87|76	203	0.73	24|32|65|68	189	0.76	31|26|6|6|147|140|47|38|115|128|116|119
PSMD9	proteasome 26S subunit, non-ATPase 9	0|1|0|0	1	0.73	0|2|1|0	3	0.54	1|0|1|1|2|1|0|0|0|1|1|1
XPNPEP3	X-prolyl aminopeptidase 3	0|0|1|0	1	0.73	#N/A	#N/A	#N/A	0|0|0|0|0|0|0|0|0|0|0|0
ATP1A1	ATPase Na+/K+ transporting subunit alpha 1	10|11|33|38	92	0.69	11|14|21|17	63	0.74	6|4|7|7|30|31|16|8|25|23|23|27
HMGA2	high mobility group AT-hook 2	1|2|0|0	3	0.73	2|4|0|0	6	0.67	0|0|8|8|1|0|12|10|0|0|0|0
RPS3	ribosomal protein S3	127|146|113|103	489	0.73	84|96|63|73	316	0.76	135|193|102|106|79|81|138|170|103|91|109|97
TTI2	TELO2 interacting protein 2	1|0|0|0	1	0.73	#N/A	#N/A	#N/A	0|0|0|0|0|0|0|0|0|0|0|0
GPATCH1	G-patch domain containing 1	20|25|0|0	45	0.66	25|24|0|0	49	0.69	1|0|0|0|0|0|0|0|28|30|31|35
HNRNPH3	heterogeneous nuclear ribonucleoprotein H3	19|17|1|1	38	0.3	9|10|1|1	21	0.55	2|0|9|12|1|1|1|0|2|4|4|5
CDC45	cell division cycle 45	1|1|1|1	4	0.73	#N/A	#N/A	#N/A	0|0|0|0|0|0|0|0|2|4|2|3
FBXO7	F-box protein 7	0|0|1|1	2	0.73	0|0|0|1	1	0.76	0|0|0|0|1|0|0|0|0|1|2|1
RTCB	RNA 2',3'-cyclic phosphate and 5'-OH ligase	32|31|18|18	99	0.7	28|24|23|19	94	0.73	6|5|25|31|19|16|7|7|30|25|28|22
POLQ	DNA polymerase theta	1|0|1|0	2	0.73	#N/A	#N/A	#N/A	0|0|0|0|0|0|0|0|1|0|0|0
FAU	FAU ubiquitin like and ribosomal protein S30 fusion	6|6|7|5	24	0.73	8|6|7|7	28	0.71	5|4|11|11|5|6|11|13|5|6|6|5
INTS1	integrator complex subunit 1	0|1|0|0	1	0.73	3|1|2|2	8	0.32	0|0|0|0|0|0|0|0|0|1|4|0
RPL23	ribosomal protein L23	40|33|57|60	190	0.65	24|25|28|27	104	0.74	13|7|22|22|24|29|11|9|30|30|34|24
NELFE	negative elongation factor complex member E	47|54|28|37	166	0.64	74|71|43|54	242	0.22	20|15|0|1|20|13|24|19|25|26|30|32
KRT16	keratin 16	1|1|12|26	40	0.7	0|0|8|0	8	0.76	0|0|26|27|20|122|0|0|0|0|0|0
RAB1A	RAB1A, member RAS oncogene family	9|6|2|0	17	0.54	7|9|0|0	16	0.55	0|0|6|6|6|5|1|0|3|4|4|3
TMEM38B	transmembrane protein 38B	1|0|3|3	7	0.32	2|0|1|2	5	0.44	0|0|0|0|1|2|0|0|1|0|1|0
PAXIP1	PAX interacting protein 1	20|18|0|0	38	0.13	1|1|0|0	2	0.76	0|0|0|0|0|0|0|0|0|0|0|1
SOX6	SRY-box transcription factor 6	0|0|1|2	3	0.44	0|0|1|1	2	0.76	0|0|0|0|1|1|0|0|0|0|0|0
MTPAP	mitochondrial poly(A) polymerase	2|1|3|2	8	0.55	4|2|2|1	9	0.54	0|0|5|6|1|2|1|0|1|0|0|2
LSM11	LSM11, U7 small nuclear RNA associated	2|0|0|0	2	0.4	#N/A	#N/A	#N/A	0|0|0|0|0|0|0|0|0|0|0|0
ZNF518B	zinc finger protein 518B	1|6|1|0	8	0.37	#N/A	#N/A	#N/A	0|0|0|0|0|0|0|0|0|0|0|0
CEP295	centrosomal protein 295	0|0|0|1	1	0.73	#N/A	#N/A	#N/A	0|0|0|0|0|0|0|0|0|0|0|1
LAS1L	LAS1 like ribosome biogenesis factor	16|13|6|4	39	0.09	5|5|4|7	21	0.38	0|0|1|1|0|0|2|0|5|4|3|4
GPATCH8	G-patch domain containing 8	22|25|16|10	73	0	2|3|2|1	8	0.43	0|0|0|0|2|0|2|1|2|0|1|0
RPL10	ribosomal protein L10	21|16|12|13	62	0.67	11|13|9|7	40	0.72	6|6|26|23|9|5|8|6|11|9|9|10
AFG3L2	AFG3 like matrix AAA peptidase subunit 2	1|0|0|0	1	0.73	0|0|0|1	1	0.76	0|0|0|0|0|0|0|0|3|3|9|5
CLASRP	CLK4 associating serine/arginine rich protein	1|0|0|0	1	0.73	#N/A	#N/A	#N/A	0|0|0|0|0|0|0|0|0|0|0|0
CELF2	CUGBP Elav-like family member 2	1|1|0|0	2	0.73	#N/A	#N/A	#N/A	0|0|0|0|0|0|0|0|2|3|2|1
ASPSCR1	ASPSCR1 tether for SLC2A4, UBX domain containing	3|0|0|0	3	0.47	#N/A	#N/A	#N/A	0|1|0|0|0|0|0|0|2|1|2|1
ORC5	origin recognition complex subunit 5	5|6|0|0	11	0.57	6|6|0|0	12	0.57	0|0|0|0|0|0|0|0|9|8|10|5
DYNC1LI1	dynein cytoplasmic 1 light intermediate chain 1	0|0|0|1	1	0.73	1|0|1|0	2	0.76	0|0|0|0|3|0|0|0|1|0|1|2
MRPL37	mitochondrial ribosomal protein L37	3|2|1|0	6	0.43	1|1|0|0	2	0.76	0|0|0|1|1|0|0|0|2|1|1|1
CIRBP	cold inducible RNA binding protein	2|3|7|5	17	0.68	2|3|7|5	17	0.71	0|0|3|4|6|6|3|2|13|10|12|12
GPD2	glycerol-3-phosphate dehydrogenase 2	1|0|0|0	1	0.73	#N/A	#N/A	#N/A	0|0|0|0|0|0|0|0|0|0|0|0
HMGB3	high mobility group box 3	1|0|7|5	13	0.45	0|0|4|2	6	0.57	0|0|0|0|7|3|0|0|2|4|2|3
JADE3	jade family PHD finger 3	0|1|0|0	1	0.73	1|0|0|0	1	0.76	0|0|0|0|0|0|0|0|0|0|0|0
NUP50	nucleoporin 50	35|44|61|62	202	0.31	43|54|88|94	279	0.14	12|6|4|0|33|22|3|0|21|21|25|19
TTK	TTK protein kinase	8|9|12|11	40	0.55	10|14|13|12	49	0.52	0|0|0|0|2|2|0|0|11|12|12|11
EBNA1BP2	EBNA1 binding protein 2	8|6|2|2	18	0.65	12|10|2|1	25	0.64	1|0|19|16|2|0|3|0|3|6|4|6
ZFY	zinc finger protein Y-linked	1|1|0|0	2	0.73	2|0|0|0	2	0.41	0|0|0|0|0|0|0|0|0|0|0|0
ZNF516	zinc finger protein 516	17|22|6|5	50	0	5|6|0|2	13	0.06	0|0|0|0|0|0|0|0|0|0|0|0
USP15	ubiquitin specific peptidase 15	36|33|18|12	99	0.73	47|61|35|36	179	0.75	27|27|0|0|33|28|13|9|74|81|70|69
RFLNB	refilin B	0|0|2|1	3	0.73	3|5|2|4	14	0.76	0|0|0|0|0|0|0|0|21|18|20|17
NAMPT	nicotinamide phosphoribosyltransferase	5|3|0|0	8	0.73	4|8|1|0	13	0.76	2|0|3|5|3|1|7|1|30|28|22|23
ZBTB34	zinc finger and BTB domain containing 34	4|3|0|0	7	0.24	5|5|0|0	10	0.23	0|0|0|0|0|0|0|0|0|0|0|0
TBL1XR1	TBL1X/Y related 1	48|45|68|67	228	0	37|35|37|35	144	0	0|0|0|0|2|4|0|0|1|0|0|0
UGDH	UDP-glucose 6-dehydrogenase	1|2|0|0	3	0.62	1|3|0|0	4	0.62	1|1|0|0|8|6|1|1|3|1|1|0
SWAP70	switching B cell complex subunit SWAP70	0|1|0|0	1	0.73	6|10|2|1	19	0.76	27|23|0|0|10|11|14|9|20|19|18|19
CAPZA2	capping actin protein of muscle Z-line subunit alpha 2	10|9|1|2	22	0.73	14|11|5|5	35	0.76	8|3|8|10|7|8|4|4|31|28|29|31
NTHL1	nth like DNA glycosylase 1	1|0|0|0	1	0.73	#N/A	#N/A	#N/A	0|0|0|0|0|0|0|0|0|1|0|1
RPP40	ribonuclease P/MRP subunit p40	0|0|4|5	9	0.27	0|0|3|2	5	0.34	0|0|2|0|0|0|0|0|0|1|0|0
AKAP9	A-kinase anchoring protein 9	0|0|1|0	1	0.73	0|0|1|0	1	0.76	0|0|0|0|0|0|0|0|0|0|1|0
PHRF1	PHD and ring finger domains 1	2|1|0|0	3	0.48	1|1|0|1	3	0.76	2|0|0|0|1|2|0|0|0|0|0|0
LAMTOR5	late endosomal/lysosomal adaptor, MAPK and MTOR activator 5	0|1|0|0	1	0.73	0|0|0|1	1	0.76	8|0|1|3|0|0|2|1|3|4|3|4
RECQL	RecQ like helicase	12|12|0|0	24	0.73	18|15|0|1	34	0.72	10|4|28|26|1|0|17|13|13|11|9|12
RBM42	RNA binding motif protein 42	6|7|2|0	15	0.28	2|0|1|2	5	0.51	0|0|0|0|0|0|0|0|2|4|2|2
UTP18	UTP18 small subunit processome component	4|3|1|1	9	0.58	0|0|2|1	3	0.76	0|0|10|10|0|0|0|0|1|2|1|2
ATP5L	ATP synthase membrane subunit g	2|3|0|0	5	0.3	2|4|0|0	6	0.32	0|0|0|1|0|1|0|0|0|0|0|0
AES	TLE family member 5, transcriptional modulator	11|13|3|6	33	0	3|6|0|0	9	0.25	0|0|0|0|0|0|0|0|0|0|0|0
ALX4	ALX homeobox 4	3|3|0|0	6	0.24	2|2|0|0	4	0.3	0|0|0|0|0|0|0|0|0|0|0|0
TALDO1	transaldolase 1	3|3|0|1	7	0.73	9|7|1|1	18	0.66	6|3|1|1|16|15|4|1|4|4|1|1
CSNK2A1	casein kinase 2 alpha 1	64|56|44|43	207	0	42|46|25|27	140	0.26	11|4|8|9|13|9|14|5|22|17|18|17
TIAL1	TIA1 cytotoxic granule associated RNA binding protein like 1	5|5|0|0	10	0.3	4|4|1|0	9	0.34	0|0|2|1|0|0|1|0|2|2|0|1
LGALS3BP	galectin 3 binding protein	0|0|0|2	2	0.4	#N/A	#N/A	#N/A	0|0|0|0|0|0|0|0|0|0|0|0
NHLRC2	NHL repeat containing 2	1|1|0|0	2	0.73	2|3|1|3	9	0.76	3|3|0|0|28|25|3|3|20|21|16|20
NACC1	nucleus accumbens associated 1	22|18|11|11	62	0.35	25|24|19|23	91	0.07	2|1|0|0|1|0|1|1|13|10|13|14
2023-09-09	0	4|3|8|10	25	0.73	18|13|15|20	66	0.76	33|41|0|0|47|43|27|33|31|31|32|28
TUBB4B	tubulin beta 4B class IVb	20|24|35|36	115	0.72	18|20|25|30	93	0.75	11|9|32|30|43|46|35|22|21|20|19|22
GPATCH4	G-patch domain containing 4 (gene/pseudogene)	0|0|1|2	3	0.4	0|0|3|0	3	0.38	0|0|0|0|0|0|0|0|0|0|0|0
TBK1	TANK binding kinase 1	1|0|1|0	2	0.73	0|1|1|5	7	0.64	1|0|0|0|2|1|0|0|6|9|11|6
CHORDC1	cysteine and histidine rich domain containing 1	11|13|3|3	30	0.7	19|19|11|7	56	0.71	19|15|11|18|16|16|8|5|7|5|7|9
ISYNA1	inositol-3-phosphate synthase 1	2|2|2|0	6	0.73	0|1|4|4	9	0.76	2|2|0|0|12|10|3|1|9|8|10|13
EIF2S1	eukaryotic translation initiation factor 2 subunit alpha	3|3|9|12	27	0.64	1|3|13|14	31	0.65	4|0|3|4|12|9|0|0|11|10|11|7
TYMS	thymidylate synthetase	6|10|1|4	21	0.43	5|7|2|5	19	0.54	2|0|1|2|4|4|2|0|3|3|5|4
SMARCD1	SWI/SNF related, matrix associated, actin dependent regulator of chromatin, subfamily d, member 1	19|14|2|2	37	0.02	17|18|3|5	43	0	0|0|0|1|0|0|0|0|1|0|1|0
NAB2	NGFI-A binding protein 2	9|8|1|1	19	0.19	5|7|1|3	16	0.05	0|0|0|0|0|0|0|0|0|0|0|0
GEMIN4	gem nuclear organelle associated protein 4	2|0|0|1	3	0.39	1|0|2|3	6	0.26	0|0|0|0|0|0|0|0|0|0|1|0
NOP14	NOP14 nucleolar protein	5|7|0|2	14	0.26	10|19|7|10	46	0	1|0|1|0|0|0|1|1|1|3|2|0
RDH11	retinol dehydrogenase 11	0|1|0|0	1	0.73	#N/A	#N/A	#N/A	0|0|1|0|0|0|0|0|1|0|0|0
L3MBTL3	L3MBTL histone methyl-lysine binding protein 3	1|7|1|0	9	0.38	3|2|0|1	6	0.34	0|0|0|0|0|0|0|0|0|1|2|0
AATF	apoptosis antagonizing transcription factor	2|4|0|0	6	0.25	#N/A	#N/A	#N/A	0|0|0|0|0|0|0|0|0|1|0|0
FUBP3	far upstream element binding protein 3	62|61|12|16	151	0.18	32|36|12|17	97	0.64	14|14|8|9|3|4|12|11|21|16|21|22
CHAMP1	chromosome alignment maintaining phosphoprotein 1	36|50|31|30	147	0.64	33|32|27|33	125	0.72	13|4|0|0|20|16|6|3|28|32|31|36
B4GALNT3	beta-1,4-N-acetyl-galactosaminyltransferase 3	0|3|0|0	3	0.73	2|1|0|0	3	0.76	49|21|0|0|0|0|12|14|13|11|9|2
NIFK	nucleolar protein interacting with the FHA domain of MKI67	9|7|1|0	17	0.63	11|14|4|2	31	0.57	0|0|12|15|0|0|4|8|4|4|6|2
EIF2B4	eukaryotic translation initiation factor 2B subunit delta	1|0|0|0	1	0.73	#N/A	#N/A	#N/A	0|0|1|0|0|0|0|0|1|0|0|0
ATP6V1H	ATPase H+ transporting V1 subunit H	4|3|0|0	7	0.64	5|3|0|1	9	0.66	9|9|1|1|0|0|5|0|2|3|5|3
ACP1	acid phosphatase 1	3|3|0|0	6	0.73	5|5|0|0	10	0.69	0|0|15|16|2|7|0|0|5|5|1|3
LYPLAL1	lysophospholipase like 1	1|1|0|0	2	0.73	#N/A	#N/A	#N/A	1|0|0|0|9|4|0|0|2|2|1|2
UBTF	upstream binding transcription factor	105|91|0|1	197	0.13	19|19|0|0	38	0.22	6|2|6|2|1|0|7|7|2|1|5|4
HOXB8	homeobox B8	2|0|0|0	2	0.4	#N/A	#N/A	#N/A	0|0|0|0|0|0|0|0|0|0|0|0
GTPBP1	GTP binding protein 1	0|0|4|6	10	0.67	0|1|5|8	14	0.68	3|1|4|6|2|1|5|5|9|10|5|9
PDLIM5	PDZ and LIM domain 5	10|6|1|4	21	0.73	15|16|15|18	64	0.76	41|35|0|0|38|38|16|14|38|43|42|32
AHSA1	activator of HSP90 ATPase activity 1	23|31|16|21	91	0.73	27|24|17|15	83	0.76	33|35|31|33|53|45|32|31|23|29|27|27
SEC62	SEC62 homolog, preprotein translocation factor	1|1|0|0	2	0.73	1|1|0|0	2	0.76	0|0|0|0|0|0|0|0|0|0|0|0
CUL1	cullin 1	0|0|1|3	4	0.58	1|2|0|0	3	0.63	0|1|0|0|0|0|0|0|3|3|6|8
RIPK2	receptor interacting serine/threonine kinase 2	1|0|0|0	1	0.73	1|4|0|1	6	0.64	3|0|0|0|3|6|1|1|4|5|2|4
NDRG3	NDRG family member 3	0|0|0|1	1	0.73	#N/A	#N/A	#N/A	0|0|0|0|2|4|0|0|5|2|2|3
ZNF746	zinc finger protein 746	7|12|4|3	26	0	8|11|3|4	26	0	0|0|0|0|0|0|0|0|0|0|0|0
SIN3B	SIN3 transcription regulator family member B	12|10|15|17	54	0.7	14|9|10|6	39	0.73	0|0|0|0|0|0|0|0|37|43|40|33
PFKFB3	6-phosphofructo-2-kinase/fructose-2,6-biphosphatase 3	0|0|0|1	1	0.73	#N/A	#N/A	#N/A	0|0|0|0|0|0|0|0|1|2|1|1
TRAP1	TNF receptor associated protein 1	60|55|23|30	168	0.73	52|47|30|29	158	0.75	31|20|61|57|24|22|31|22|68|60|73|70
PKM	pyruvate kinase M1/2	100|100|21|22	243	0.73	122|124|19|19	284	0.76	99|95|126|136|72|62|86|82|136|132|135|123
DNAJB1	DnaJ heat shock protein family (Hsp40) member B1	51|55|50|55	211	0.71	66|63|44|58	231	0.73	19|13|1|1|18|16|33|23|58|54|50|51
AP2B1	adaptor related protein complex 2 subunit beta 1	6|10|6|4	26	0.73	5|5|3|9	22	0.76	2|1|5|7|8|4|5|2|29|24|28|21
CHD9	chromodomain helicase DNA binding protein 9	1|3|0|0	4	0.38	1|0|1|0	2	0.76	0|0|0|0|0|0|0|0|0|0|0|0
TMPO	thymopoietin	98|88|53|63	302	0.73	108|108|61|70	347	0.76	61|72|10|21|57|40|97|122|127|131|132|122
COTL1	coactosin like F-actin binding protein 1	2|2|0|0	4	0.45	0|2|0|0	2	0.51	1|0|0|0|0|0|0|0|2|0|2|1
NUP62	nucleoporin 62	6|9|19|18	52	0.7	15|19|11|9	54	0.73	9|3|10|10|24|22|6|8|23|22|23|20
MDH2	malate dehydrogenase 2	0|0|4|7	11	0.45	0|0|3|2	5	0.57	0|0|0|1|10|9|0|0|0|0|0|0
MRPL39	mitochondrial ribosomal protein L39	1|0|0|0	1	0.73	0|1|0|0	1	0.76	0|0|0|0|0|0|1|0|2|1|4|2
HAT1	histone acetyltransferase 1	8|9|4|5	26	0.73	15|16|8|13	52	0.7	3|5|1|2|10|7|5|4|22|15|19|16
WDR61	SKI8 subunit of superkiller complex	0|2|2|1	5	0.59	2|1|3|3	9	0.56	0|0|0|0|2|1|0|0|4|3|7|2
TIMM23	translocase of inner mitochondrial membrane 23	3|4|0|0	7	0.73	3|4|0|0	7	0.76	3|2|3|8|0|0|3|2|6|7|7|7
ABCC3	ATP binding cassette subfamily C member 3	0|4|0|0	4	0.73	3|3|0|2	8	0.76	3|1|0|3|0|0|9|13|28|31|27|20
DYNLL2	dynein light chain LC8-type 2	6|6|3|3	18	0.54	6|5|2|5	18	0.57	0|0|4|3|2|0|1|1|4|6|4|4
BASP1	brain abundant membrane attached signal protein 1	0|0|2|2	4	0.73	1|0|0|1	2	0.76	8|14|0|0|16|12|9|9|5|5|3|5
TUBA1C	tubulin alpha 1c	1|2|3|5	11	0.65	2|3|0|2	7	0.76	1|0|4|4|8|6|4|5|4|4|4|3
GTF3C3	general transcription factor IIIC subunit 3	2|6|3|3	14	0.46	11|13|3|5	32	0.13	0|0|0|0|0|0|1|0|4|4|4|5
GTF3C5	general transcription factor IIIC subunit 5	44|55|22|19	140	0	34|34|16|17	101	0.09	5|0|0|0|9|9|5|6|9|6|8|6
REXO1	RNA exonuclease 1 homolog	2|1|0|0	3	0.39	#N/A	#N/A	#N/A	0|0|0|0|0|0|0|0|0|0|0|1
ZNF687	zinc finger protein 687	14|14|1|1	30	0.21	5|6|1|0	12	0.32	1|0|0|0|0|0|0|0|1|3|2|3
NSFL1C	NSFL1 cofactor	20|21|7|10	58	0.73	40|45|18|26	129	0.76	31|34|0|0|37|29|7|10|147|156|149|135
EIF2S3	eukaryotic translation initiation factor 2 subunit gamma	26|24|14|9	73	0.67	21|23|10|10	64	0.71	21|17|21|18|4|6|13|14|8|10|9|7
RERE	arginine-glutamic acid dipeptide repeats	4|7|4|2	17	0.31	0|1|0|2	3	0.57	0|0|1|0|4|5|0|0|1|1|1|0
ZNF512	zinc finger protein 512	1|2|0|1	4	0.73	4|2|2|1	9	0.63	5|3|2|2|0|0|4|2|1|2|3|4
LRRC47	leucine rich repeat containing 47	1|1|7|3	12	0.64	0|0|2|2	4	0.76	0|0|2|1|3|3|1|0|10|11|10|10
EPB41L3	erythrocyte membrane protein band 4.1 like 3	9|8|4|5	26	0.73	36|36|26|31	129	0.76	67|65|4|0|30|22|44|35|183|185|192|196
DDX50	DExD-box helicase 50	5|3|1|0	9	0.64	8|7|1|2	18	0.62	0|0|7|5|0|0|4|3|2|7|9|6
CMTR1	cap methyltransferase 1	7|7|11|12	37	0.67	30|26|26|33	115	0.32	2|1|0|1|9|4|3|0|15|16|18|15
HMGN1	high mobility group nucleosome binding domain 1	0|1|1|2	4	0.49	0|1|3|0	4	0.45	0|0|0|0|0|0|0|0|1|1|2|1
TRMT61A	tRNA methyltransferase 61A	0|1|1|0	2	0.73	4|2|1|1	8	0.49	1|0|1|0|1|0|1|0|1|3|3|2
MKL2	myocardin related transcription factor B	30|33|58|68	189	0.73	77|88|79|79	323	0.76	13|9|0|0|0|0|1|0|154|155|163|181
YEATS4	YEATS domain containing 4	10|12|2|2	26	0.08	10|8|1|1	20	0.22	0|0|0|0|1|0|0|0|1|1|1|2
PUF60	poly(U) binding splicing factor 60	69|68|24|25	186	0.69	72|85|34|30	221	0.69	25|22|2|5|24|16|39|31|38|42|43|42
TOMM22	translocase of outer mitochondrial membrane 22	17|20|3|3	43	0.71	15|25|2|2	44	0.73	10|10|27|26|1|1|12|11|19|22|22|23
UIMC1	ubiquitin interaction motif containing 1	0|0|1|0	1	0.73	0|0|1|1	2	0.76	0|0|0|0|0|0|0|0|0|1|0|0
FSCN1	fascin actin-bundling protein 1	6|7|1|0	14	0.52	4|5|0|1	10	0.59	4|1|9|14|0|1|0|0|0|0|0|1
ZNF174	zinc finger protein 174	2|2|0|0	4	0.29	3|2|0|0	5	0.28	0|0|0|0|0|0|0|0|0|0|0|0
PGAM1	phosphoglycerate mutase 1	4|2|0|0	6	0.73	5|9|1|4	19	0.76	7|6|5|6|74|62|13|20|15|22|16|19
IMMT	inner membrane mitochondrial protein	6|5|3|3	17	0.61	6|5|1|1	13	0.64	2|0|5|9|5|4|1|0|3|2|3|3
CDK13	cyclin dependent kinase 13	6|5|3|3	17	0.01	4|3|2|0	9	0.1	0|0|0|0|0|0|0|0|1|1|1|0
PHF8	PHD finger protein 8	4|4|2|4	14	0.09	4|6|1|2	13	0.29	2|1|0|1|0|0|0|0|0|2|1|1
ZMYM3	zinc finger MYM-type containing 3	1|1|0|0	2	0.73	0|1|0|0	1	0.76	1|0|0|0|0|0|0|0|0|0|0|1
LANCL2	LanC like glutathione S-transferase 2	3|3|0|0	6	0.32	1|4|0|0	5	0.43	0|0|2|1|0|0|0|0|0|1|0|1
MRPS24	mitochondrial ribosomal protein S24	0|0|1|1	2	0.73	0|0|1|1	2	0.76	1|0|1|0|0|0|2|2|1|0|0|1
BBS9	Bardet-Biedl syndrome 9	0|0|5|3	8	0.24	0|0|1|3	4	0.38	0|0|0|0|0|0|0|0|0|0|0|0
SNU13	small nuclear ribonucleoprotein 13	3|2|0|1	6	0.73	2|0|2|2	6	0.76	0|0|15|13|0|0|0|1|1|4|2|3
SHKBP1	SH3KBP1 binding protein 1	0|0|1|0	1	0.73	0|0|0|1	1	0.76	0|0|0|0|0|0|0|0|1|1|1|1
NTMT1	N-terminal Xaa-Pro-Lys N-methyltransferase 1	1|1|0|0	2	0.73	2|3|0|1	6	0.5	0|0|4|4|0|1|0|0|0|0|1|1
DHX16	DEAH-box helicase 16	5|10|3|2	20	0.56	18|25|11|11	65	0.13	4|0|2|0|2|2|3|2|9|9|4|6
ZSCAN18	zinc finger and SCAN domain containing 18	2|2|2|3	9	0.02	3|4|6|6	19	0	1|0|0|0|0|0|0|0|0|0|0|1
NUP98	nucleoporin 98 and 96 precursor	35|38|11|11	95	0.66	87|83|17|19	206	0.22	6|1|20|18|13|8|3|0|25|28|25|19
CHD4	chromodomain helicase DNA binding protein 4	262|257|38|42	599	0.69	192|198|49|45	484	0.75	40|21|18|14|3|3|35|39|153|158|169|171
RBM20	RNA binding motif protein 20	16|21|18|30	85	0	11|15|9|11	46	0	0|0|0|0|0|0|0|0|0|0|0|1
RNGTT	RNA guanylyltransferase and 5'-phosphatase	12|14|9|7	42	0	14|15|10|9	48	0	0|0|0|0|0|0|0|0|2|2|2|1
ZNF280C	zinc finger protein 280C	15|15|0|0	30	0.23	13|15|0|1	29	0.24	5|3|0|2|1|1|0|0|0|3|0|0
WBP4	WW domain binding protein 4	3|2|1|2	8	0.5	4|3|5|9	21	0.12	1|0|0|0|0|0|0|0|3|2|3|3
SLC9A3R1	NHERF family PDZ scaffold protein 1	6|1|0|0	7	0.56	7|2|0|0	9	0.54	1|0|0|0|6|4|0|2|5|4|3|3
PRMT5	protein arginine methyltransferase 5	6|7|3|1	17	0.67	6|3|3|4	16	0.7	0|0|6|7|1|0|0|0|15|12|14|11
MEPCE	methylphosphate capping enzyme	8|4|10|11	33	0.01	5|8|16|21	50	0.01	0|0|0|0|0|0|0|0|1|1|1|4
HDAC5	histone deacetylase 5	13|19|12|12	56	0.01	4|5|3|4	16	0.34	0|0|0|0|0|0|0|0|6|2|5|1
SNX1	sorting nexin 1	38|45|17|20	120	0.7	14|18|16|17	65	0.76	34|24|2|2|24|22|19|16|40|33|30|29
TRA2A	transformer 2 alpha homolog	2|5|0|0	7	0.45	2|2|4|2	10	0.47	0|0|8|5|0|1|0|0|0|0|0|0
MSL3	MSL complex subunit 3	0|0|0|1	1	0.73	#N/A	#N/A	#N/A	0|0|0|0|0|0|0|0|1|1|0|0
MSTO1	misato mitochondrial distribution and morphology regulator 1	0|0|1|0	1	0.73	0|0|3|2	5	0.76	4|2|0|0|9|7|1|0|8|2|4|2
LIN9	lin-9 DREAM MuvB core complex component	23|21|4|7	55	0.01	13|17|1|7	38	0.05	0|0|0|0|0|0|0|0|3|2|1|1
ETFA	electron transfer flavoprotein subunit alpha	0|2|1|1	4	0.73	0|2|0|0	2	0.76	0|0|5|7|2|0|3|0|5|3|4|2
KPNA6	karyopherin subunit alpha 6	8|5|7|6	26	0.62	9|9|6|6	30	0.62	0|0|2|3|3|1|1|1|10|9|7|11
EIF3F	eukaryotic translation initiation factor 3 subunit F	9|15|7|3	34	0.7	16|13|5|6	40	0.73	10|7|24|28|10|9|14|11|10|10|12|12
EMD	emerin	2|1|9|7	19	0.73	3|2|8|8	21	0.76	6|3|7|9|12|13|7|7|29|23|26|23
DHX8	DEAH-box helicase 8	26|23|1|2	52	0.11	35|37|6|9	87	0	1|1|0|0|0|0|2|1|1|0|1|2
RBM15	RNA binding motif protein 15	28|25|2|1	56	0.23	29|25|9|6	69	0.1	1|0|9|7|0|0|1|0|2|2|3|3
POGZ	pogo transposable element derived with ZNF domain	43|46|12|13	114	0.34	11|17|3|1	32	0.71	1|0|0|1|0|1|0|0|26|26|32|29
TDRD7	tudor domain containing 7	1|0|0|0	1	0.73	#N/A	#N/A	#N/A	1|0|0|0|0|0|0|0|1|0|0|0
HSD17B12	hydroxysteroid 17-beta dehydrogenase 12	22|19|2|1	44	0.68	19|17|2|1	39	0.72	14|14|25|25|3|2|10|8|6|6|14|11
HDAC6	histone deacetylase 6	0|0|3|7	10	0.61	0|0|5|3	8	0.67	1|1|0|0|23|17|1|0|0|1|1|0
TXN	thioredoxin	27|24|7|9	67	0.69	23|24|3|3	53	0.72	7|11|29|29|9|9|13|13|13|13|14|16
PRPF4	pre-mRNA processing factor 4	46|50|10|9	115	0.13	46|52|18|18	134	0.13	5|0|5|3|1|1|6|3|9|12|14|8
NFKBIL1	NFKB inhibitor like 1	1|1|0|0	2	0.73	#N/A	#N/A	#N/A	0|0|0|0|0|0|0|0|0|0|0|0
PPP2R2A	protein phosphatase 2 regulatory subunit Balpha	31|39|0|0	70	0.7	31|32|0|0	63	0.73	14|10|22|26|1|0|8|10|32|37|31|31
TADA1	transcriptional adaptor 1	8|8|1|1	18	0.25	11|17|1|2	31	0.13	0|0|0|0|0|0|0|0|2|1|2|3
ARCN1	archain 1	15|23|5|4	47	0.7	20|23|4|6	53	0.73	22|14|11|15|13|7|11|9|19|27|26|18
LYPLA2	lysophospholipase 2	3|5|3|4	15	0.73	2|2|12|17	33	0.74	9|5|0|0|42|35|11|11|19|15|18|22
LUZP1	leucine zipper protein 1	0|1|0|0	1	0.73	7|6|0|2	15	0.76	9|4|0|0|9|9|3|0|19|20|11|16
NDUFS8	NADH:ubiquinone oxidoreductase core subunit S8	1|0|0|0	1	0.73	#N/A	#N/A	#N/A	0|0|0|0|0|0|0|0|0|0|1|0
CISD2	CDGSH iron sulfur domain 2	1|0|0|0	1	0.73	1|1|0|0	2	0.76	0|0|1|5|1|0|0|0|0|0|0|0
BCL9	BCL9 transcription coactivator	67|78|78|90	313	0	14|13|22|20	69	0	0|0|0|0|3|1|0|0|0|1|0|2
NONO	non-POU domain containing octamer binding	373|386|94|82	935	0.73	316|316|183|180	995	0.76	84|101|135|134|55|48|221|231|192|203|164|184
NCBP3	nuclear cap binding subunit 3	3|4|0|0	7	0.22	5|6|0|0	11	0.2	0|0|0|0|0|0|0|0|0|0|1|0
RRP12	ribosomal RNA processing 12 homolog	2|1|1|0	4	0.73	2|2|1|1	6	0.76	1|1|4|4|0|0|1|0|9|8|11|8
RPL7	ribosomal protein L7	44|41|36|37	158	0.72	35|36|44|36	151	0.75	25|29|48|52|27|25|33|35|35|39|47|43
IMP3	IMP U3 small nucleolar ribonucleoprotein 3	0|2|0|0	2	0.39	1|0|0|0	1	0.76	0|0|1|0|0|0|0|0|0|0|0|0
ZBTB9	zinc finger and BTB domain containing 9	17|19|9|8	53	0	12|12|4|2	30	0.08	0|0|0|0|0|0|0|0|2|1|3|2
SLC16A1	solute carrier family 16 member 1	9|14|9|9	41	0.69	10|10|5|7	32	0.76	13|19|12|10|7|3|7|4|12|13|13|14
LZTFL1	leucine zipper transcription factor like 1	1|3|0|1	5	0.63	0|1|0|0	1	0.76	1|0|0|0|10|4|0|0|5|6|2|3
NSD3	nuclear receptor binding SET domain protein 3	3|5|0|0	8	0.48	5|7|1|0	13	0.36	1|1|0|0|0|0|4|3|2|2|2|2
TP53BP1	tumor protein p53 binding protein 1	1|2|0|0	3	0.59	#N/A	#N/A	#N/A	1|0|0|0|0|0|0|0|4|3|5|4
E2F4	E2F transcription factor 4	21|20|4|6	51	0	50|51|19|17	137	0	0|0|0|0|0|0|0|0|0|0|0|0
KHDRBS1	KH RNA binding domain containing, signal transduction associated 1	22|23|17|10	72	0.71	27|38|15|20	100	0.73	2|2|32|31|3|3|25|25|27|27|27|28
UTP4	UTP4 small subunit processome component	10|8|0|0	18	0.49	2|2|0|0	4	0.76	0|0|16|13|0|0|0|0|1|3|1|1
DDX17	DEAD-box helicase 17	75|77|31|20	203	0.73	71|66|35|27	199	0.76	29|17|67|67|21|13|69|75|63|67|62|65
EIF4E2	eukaryotic translation initiation factor 4E family member 2	12|15|6|6	39	0.63	17|16|5|4	42	0.64	8|1|0|0|2|0|0|0|15|17|18|16
CBFB	core-binding factor subunit beta	1|0|0|0	1	0.73	#N/A	#N/A	#N/A	0|0|0|0|4|1|0|0|0|1|0|0
ZNF451	zinc finger protein 451	14|24|3|3	44	0.01	17|15|0|0	32	0.18	0|0|0|0|0|0|0|0|2|1|1|0
PRAF2	PRA1 domain family member 2	5|3|0|0	8	0.52	3|3|0|0	6	0.58	5|2|0|1|1|0|2|2|2|1|1|3
PPP2R1A	protein phosphatase 2 scaffold subunit Aalpha	8|10|2|2	22	0.73	12|10|3|3	28	0.76	10|6|15|14|6|7|14|8|35|41|34|38
SMG7	SMG7 nonsense mediated mRNA decay factor	1|2|2|2	7	0.53	0|2|2|4	8	0.48	0|0|0|0|4|2|0|0|1|2|1|3
SRRM2	serine/arginine repetitive matrix 2	50|44|15|12	121	0.35	30|30|18|11	89	0.66	9|3|30|30|23|21|3|2|0|2|1|0
DVL3	dishevelled segment polarity protein 3	12|15|13|17	57	0.73	26|26|25|37	114	0.75	13|5|2|1|3|3|3|0|101|102|90|91
CARHSP1	calcium regulated heat stable protein 1	0|1|0|0	1	0.73	2|1|0|0	3	0.54	0|0|4|5|0|1|0|0|1|0|0|0
AP3D1	adaptor related protein complex 3 subunit delta 1	23|19|9|6	57	0.63	18|22|8|6	54	0.67	7|4|13|11|6|4|5|7|17|15|13|14
KAT5	lysine acetyltransferase 5	6|4|0|0	10	0.2	11|8|0|1	20	0.17	0|0|0|0|0|0|0|0|0|1|0|0
RBMX2	RNA binding motif protein X-linked 2	2|3|0|0	5	0.27	3|4|0|0	7	0.25	0|0|0|0|0|0|0|0|0|0|0|0
RTN3	reticulon 3	1|1|0|0	2	0.73	1|1|0|0	2	0.76	2|2|0|0|1|2|0|0|4|4|3|3
USP54	ubiquitin specific peptidase 54	1|0|0|1	2	0.73	#N/A	#N/A	#N/A	0|1|0|0|0|0|0|0|1|0|0|1
LUC7L2	LUC7 like 2, pre-mRNA splicing factor	3|4|16|9	32	0.46	2|3|18|14	37	0.38	1|1|6|5|6|7|4|4|7|6|6|7
XRCC6	X-ray repair cross complementing 6	56|57|30|33	176	0.72	57|51|51|48	207	0.75	5|6|32|37|20|16|36|30|61|57|61|58
TPR	translocated promoter region, nuclear basket protein	60|59|122|98	339	0.7	117|117|98|85	417	0.74	4|2|0|0|7|4|2|0|118|113|125|131
PPP1R8	protein phosphatase 1 regulatory subunit 8	1|3|1|0	5	0.44	4|3|3|7	17	0.02	0|0|0|0|1|0|0|0|1|0|1|2
KRTCAP2	keratinocyte associated protein 2	0|0|0|2	2	0.39	0|0|1|0	1	0.76	0|0|0|1|0|0|0|0|0|0|0|0
RAP1A	RAP1A, member of RAS oncogene family	0|0|1|0	1	0.73	#N/A	#N/A	#N/A	0|0|0|0|0|0|0|0|0|0|0|0
HDGF	heparin binding growth factor	8|10|1|0	19	0.7	14|12|3|4	33	0.71	7|2|2|1|11|11|22|20|9|10|8|10
TOP2B	DNA topoisomerase II beta	3|1|0|0	4	0.73	2|0|0|0	2	0.76	0|0|36|30|1|0|0|0|0|0|0|0
MED11	mediator complex subunit 11	11|9|0|1	21	0.18	10|8|0|1	19	0.2	0|0|0|0|0|0|0|0|0|0|0|0
CKS1B	CDC28 protein kinase regulatory subunit 1B	0|0|0|1	1	0.73	#N/A	#N/A	#N/A	0|0|0|0|0|0|0|0|1|0|0|0
ADNP2	ADNP homeobox 2	17|12|3|1	33	0.04	0|1|0|1	2	0.76	0|0|0|0|0|0|0|0|0|0|0|0
S100A8	S100 calcium binding protein A8	0|0|5|4	9	0.35	0|0|3|2	5	0.49	0|0|0|0|5|7|0|0|0|0|0|0
NUP160	nucleoporin 160	2|3|0|0	5	0.62	2|1|1|0	4	0.76	0|1|2|0|0|0|2|1|7|5|6|5
CCDC124	coiled-coil domain containing 124	0|0|2|1	3	0.73	0|1|1|3	5	0.76	8|2|0|0|2|3|10|8|9|9|10|10
API5	apoptosis inhibitor 5	13|11|1|3	28	0.69	26|19|9|12	66	0.62	7|4|10|11|8|7|9|10|15|15|12|16
A2M	alpha-2-macroglobulin	1|0|0|0	1	0.73	#N/A	#N/A	#N/A	0|0|2|2|0|0|0|0|0|0|0|0
SUB1	SUB1 regulator of transcription	14|13|20|18	65	0.71	21|18|24|23	86	0.73	13|14|4|3|18|16|27|35|18|16|15|15
SMARCD2	SWI/SNF related, matrix associated, actin dependent regulator of chromatin, subfamily d, member 2	32|33|6|3	74	0.05	6|9|1|0	16	0.32	0|0|0|0|0|0|1|0|2|4|4|2
DNAJC21	DnaJ heat shock protein family (Hsp40) member C21	0|0|4|3	7	0.36	0|0|6|6	12	0.29	0|0|0|0|1|0|0|0|2|2|3|1
CEBPB	CCAAT enhancer binding protein beta	0|0|2|1	3	0.4	#N/A	#N/A	#N/A	0|0|0|0|0|0|0|0|0|0|0|0
HMGB1	high mobility group box 1	1|4|9|9	23	0.61	4|5|10|9	28	0.63	8|5|3|4|10|12|2|2|3|1|2|1
SEC24C	SEC24 homolog C, COPII coat complex component	3|2|1|0	6	0.56	1|2|0|0	3	0.61	0|0|6|5|0|0|0|0|3|1|1|2
NXT1	nuclear transport factor 2 like export factor 1	0|0|0|1	1	0.73	0|0|0|2	2	0.48	0|0|0|0|0|0|0|0|1|2|1|0
DUS1L	dihydrouridine synthase 1 like	1|1|0|0	2	0.73	#N/A	#N/A	#N/A	0|0|0|0|0|0|0|0|0|1|0|1
KRT7	keratin 7	0|0|1|0	1	0.73	#N/A	#N/A	#N/A	0|0|0|0|1|0|0|0|0|0|0|0
POLH	DNA polymerase eta	1|1|1|0	3	0.73	6|8|0|0	14	0.64	1|0|0|0|0|0|0|0|14|11|12|9
CCT2	chaperonin containing TCP1 subunit 2	47|50|126|112	335	0.73	37|42|116|113	308	0.76	17|10|44|48|99|74|45|35|168|172|150|160
MSANTD2	Myb/SANT DNA binding domain containing 2	8|6|1|1	16	0.5	5|6|2|1	14	0.55	0|0|0|0|0|0|0|0|6|5|9|8
TP73	tumor protein p73	9|16|0|0	25	0.18	4|4|0|0	8	0.23	0|0|0|0|0|0|0|0|0|0|0|0
INPPL1	inositol polyphosphate phosphatase like 1	0|0|1|0	1	0.73	2|3|1|0	6	0.56	4|1|0|0|2|2|0|0|2|2|2|1
UEVLD	UEV and lactate/malate dehyrogenase domains	0|1|0|0	1	0.73	0|0|0|1	1	0.76	0|0|0|0|0|0|0|0|0|0|0|0
CDV3	CDV3 homolog	1|4|5|7	17	0.73	8|14|14|10	46	0.76	33|56|0|0|53|40|53|60|27|26|23|22
LPCAT1	lysophosphatidylcholine acyltransferase 1	1|0|0|0	1	0.73	0|1|0|0	1	0.76	1|0|0|0|0|0|0|0|0|0|0|0
SUGP2	SURP and G-patch domain containing 2	95|103|32|38	268	0.28	86|88|27|26	227	0.3	1|1|1|0|4|2|2|0|34|44|45|50
CCT7	chaperonin containing TCP1 subunit 7	22|16|87|72	197	0.72	25|20|81|68	194	0.75	10|6|20|25|51|41|11|13|97|91|73|84
POLR2E	RNA polymerase II, I and III subunit E	2|3|1|1	7	0.73	5|4|2|4	15	0.67	1|0|1|2|2|3|0|1|9|7|8|11
CHCHD2	coiled-coil-helix-coiled-coil-helix domain containing 2	0|0|2|3	5	0.43	0|0|2|4	6	0.41	0|0|0|0|4|4|0|0|0|0|0|0
SMARCC2	SWI/SNF related, matrix associated, actin dependent regulator of chromatin subfamily c member 2	53|61|14|14	142	0.01	12|17|5|4	38	0.33	0|0|2|3|0|0|1|1|6|8|7|7
WDR11	WD repeat domain 11	0|0|1|0	1	0.73	5|4|3|1	13	0.76	10|4|0|0|0|0|5|4|42|36|37|37
CTNND1	catenin delta 1	18|18|0|1	37	0.64	27|27|7|11	72	0.34	17|8|2|2|7|5|7|5|11|12|10|12
RANBP1	RAN binding protein 1	10|9|3|3	25	0.73	10|10|8|6	34	0.76	5|4|6|2|15|13|9|10|12|15|15|15
TMEM223	transmembrane protein 223	1|1|0|1	3	0.73	0|1|0|0	1	0.76	1|0|0|0|1|0|0|0|0|0|0|0
KLC1	kinesin light chain 1	1|0|2|1	4	0.73	2|1|4|6	13	0.76	14|7|0|0|12|11|2|4|26|26|26|32
C12ORF29	chromosome 12 open reading frame 29	0|0|1|0	1	0.73	0|0|1|1	2	0.76	0|0|0|0|3|0|0|0|1|2|1|0
FRG1	FSHD region gene 1	2|6|2|3	13	0.56	4|6|4|3	17	0.56	4|1|3|0|1|2|5|5|1|2|4|1
DARS	aspartyl-tRNA synthetase 1	1|5|12|11	29	0.73	9|8|9|12	38	0.76	0|0|25|26|9|9|5|4|23|25|24|17
TBRG4	transforming growth factor beta regulator 4	1|0|0|0	1	0.73	#N/A	#N/A	#N/A	0|0|2|1|0|0|0|0|2|1|1|2
ATF3	activating transcription factor 3	14|14|0|0	28	0.13	2|4|0|0	6	0.26	1|0|0|0|0|0|0|0|0|0|0|0
FUS	FUS RNA binding protein	52|48|75|57	232	0.72	44|40|85|88	257	0.75	15|18|61|53|21|22|74|82|43|49|46|40
NIPBL	NIPBL cohesin loading factor	44|46|0|1	91	0.15	40|38|0|1	79	0.18	2|0|0|2|0|0|0|0|1|3|4|4
ARHGEF2	Rho/Rac guanine nucleotide exchange factor 2	0|0|1|1	2	0.73	#N/A	#N/A	#N/A	0|0|0|0|0|1|0|0|7|7|6|5
SLC1A4	solute carrier family 1 member 4	0|0|0|1	1	0.73	#N/A	#N/A	#N/A	0|0|0|0|1|0|0|0|0|0|0|0
ADNP	activity dependent neuroprotector homeobox	96|106|9|12	223	0.13	69|67|5|5	146	0.19	3|6|0|4|2|3|5|3|12|9|13|12
MCMBP	minichromosome maintenance complex binding protein	1|2|0|0	3	0.62	1|2|0|1	4	0.65	1|1|2|2|0|1|0|0|4|5|3|3
PYGO2	pygopus family PHD finger 2	0|1|7|3	11	0.23	#N/A	#N/A	#N/A	0|0|0|0|0|0|0|0|0|0|0|0
YWHAH	tyrosine 3-monooxygenase/tryptophan 5-monooxygenase activation protein eta	4|6|0|0	10	0.54	3|2|0|1	6	0.64	2|1|2|3|0|0|0|0|3|5|3|7
DCUN1D5	defective in cullin neddylation 1 domain containing 5	1|2|0|1	4	0.52	2|2|1|2	7	0.47	1|0|0|2|1|1|2|1|0|0|0|0
ZRANB2	zinc finger RANBP2-type containing 2	11|14|9|12	46	0.64	6|11|7|8	32	0.69	4|0|0|0|10|8|7|5|11|15|8|9
MAPRE1	microtubule associated protein RP/EB family member 1	8|9|0|0	17	0.73	28|32|3|9	72	0.73	17|10|10|8|19|12|27|28|32|30|22|31
CHAF1A	chromatin assembly factor 1 subunit A	1|1|0|0	2	0.73	#N/A	#N/A	#N/A	0|0|0|0|0|0|0|0|0|0|0|0
BRD7	bromodomain containing 7	3|2|0|0	5	0.27	#N/A	#N/A	#N/A	0|0|0|0|0|0|0|0|0|0|0|0
USP14	ubiquitin specific peptidase 14	22|19|6|4	51	0.73	37|38|16|18	109	0.74	26|16|5|6|33|30|25|23|37|40|37|34
MTAP	methylthioadenosine phosphorylase	0|1|0|0	1	0.73	0|1|0|0	1	0.76	0|0|0|0|0|0|3|0|7|9|6|3
AP3S1	adaptor related protein complex 3 subunit sigma 1	4|5|4|6	19	0.67	5|3|2|3	13	0.76	5|4|3|4|9|6|3|3|9|6|10|5
CORO7	coronin 7	1|0|2|1	4	0.73	1|1|1|1	4	0.76	1|1|0|0|9|10|0|0|2|5|6|4
PHF3	PHD finger protein 3	38|46|3|1	88	0.2	37|37|11|11	96	0.1	6|5|0|0|0|0|1|0|7|8|6|5
ARFGAP1	ADP ribosylation factor GTPase activating protein 1	1|5|6|2	14	0.73	10|11|18|20	59	0.74	9|0|0|0|11|7|7|6|43|37|42|40
UBXN4	UBX domain protein 4	1|0|0|0	1	0.73	1|0|0|0	1	0.76	0|0|0|0|0|0|0|0|5|6|6|3
PLEKHA5	pleckstrin homology domain containing A5	7|7|2|1	17	0.51	3|4|2|1	10	0.62	3|1|0|0|3|0|1|0|6|5|3|6
HNRNPK	heterogeneous nuclear ribonucleoprotein K	138|124|117|126	505	0.73	134|139|157|161	591	0.76	84|100|73|86|76|65|163|204|110|115|117|128
CHN2	chimerin 2	0|0|1|0	1	0.73	#N/A	#N/A	#N/A	0|0|0|0|0|0|0|0|0|0|0|0
EBF3	EBF transcription factor 3	3|4|0|1	8	0.3	#N/A	#N/A	#N/A	0|0|0|0|0|0|0|0|0|0|3|0
C1ORF52	chromosome 1 open reading frame 52	9|8|7|9	33	0.66	10|13|9|17	49	0.6	5|3|0|0|18|19|2|3|5|4|5|5
PTK2	protein tyrosine kinase 2	1|0|1|0	2	0.73	#N/A	#N/A	#N/A	0|0|0|0|0|0|0|0|3|3|2|1
SIX4	SIX homeobox 4	9|11|1|4	25	0.03	5|6|2|2	15	0	0|0|0|0|0|0|0|0|0|1|0|0
CTTN	cortactin	33|38|46|56	173	0.73	72|75|151|184	482	0.76	80|156|12|12|577|600|261|333|123|116|118|123
TSEN54	tRNA splicing endonuclease subunit 54	0|0|0|1	1	0.73	#N/A	#N/A	#N/A	0|0|0|0|0|0|0|0|0|0|0|0
ELOA	elongin A	4|5|1|1	11	0.63	14|16|2|3	35	0.35	1|0|0|1|0|0|4|2|10|10|8|5
CHERP	calcium homeostasis endoplasmic reticulum protein	49|51|10|10	120	0.28	40|46|14|11	111	0.31	6|1|1|0|2|4|2|1|21|17|17|23
BAG4	BAG cochaperone 4	0|0|1|1	2	0.73	#N/A	#N/A	#N/A	0|0|0|0|0|0|0|0|1|1|1|3
POLR2A	RNA polymerase II subunit A	2|1|5|2	10	0.46	7|11|13|9	40	0.01	0|0|0|1|0|0|1|0|1|2|5|4
UBR5	ubiquitin protein ligase E3 component n-recognin 5	3|1|5|3	12	0.08	0|1|8|8	17	0.21	0|0|0|0|0|0|0|0|2|1|0|1
HNRNPF	heterogeneous nuclear ribonucleoprotein F	45|55|20|25	145	0.43	41|40|29|30	140	0.69	10|4|16|18|11|7|27|23|20|20|20|25
ZC3H15	zinc finger CCCH-type containing 15	1|2|7|5	15	0.73	4|3|5|7	19	0.76	3|0|3|5|5|5|4|1|16|15|18|21
EXOSC9	exosome component 9	1|0|1|1	3	0.73	2|2|4|4	12	0.6	3|1|0|0|1|2|0|0|5|4|5|5
PRRC2B	proline rich coiled-coil 2B	43|49|67|74	233	0	24|25|44|49	142	0	1|0|0|0|12|11|1|0|4|4|4|4
TBX2	T-box transcription factor 2	0|1|0|0	1	0.73	#N/A	#N/A	#N/A	0|0|0|0|0|0|0|0|0|0|0|0
DDX10	DEAD-box helicase 10	5|3|0|0	8	0.62	14|19|2|0	35	0.31	5|0|1|1|0|0|2|1|4|6|9|6
YWHAG	tyrosine 3-monooxygenase/tryptophan 5-monooxygenase activation protein gamma	3|3|0|2	8	0.73	3|4|2|2	11	0.76	2|0|2|2|3|3|1|0|12|13|13|14
DNAJB6	DnaJ heat shock protein family (Hsp40) member B6	12|13|3|3	31	0.54	11|13|2|1	27	0.56	2|0|13|14|7|5|0|1|2|1|3|3
MPDU1	mannose-P-dolichol utilization defect 1	0|0|1|2	3	0.49	0|0|1|1	2	0.76	0|0|0|0|1|2|0|0|1|0|0|1
VPS4B	vacuolar protein sorting 4 homolog B	0|0|1|0	1	0.73	2|2|2|2	8	0.53	2|0|0|0|2|1|1|0|1|2|3|1
FOXP4	forkhead box P4	8|13|17|19	57	0	0|2|5|2	9	0.31	0|0|0|0|3|2|0|0|0|0|0|0
CCAR2	cell cycle and apoptosis regulator 2	197|193|242|266	898	0	80|83|77|90	330	0	5|4|2|2|13|10|3|3|21|24|24|23
CREB5	cAMP responsive element binding protein 5	3|3|0|0	6	0.24	#N/A	#N/A	#N/A	0|0|0|0|0|0|0|0|0|0|0|0
MAP4K3	mitogen-activated protein kinase kinase kinase kinase 3	0|0|0|1	1	0.73	#N/A	#N/A	#N/A	0|0|0|0|0|0|0|0|0|0|0|0
COX17	cytochrome c oxidase copper chaperone COX17	0|1|0|0	1	0.73	0|1|0|0	1	0.76	1|0|2|2|0|1|0|0|1|0|0|1
ZNF830	zinc finger protein 830	0|0|1|1	2	0.73	9|14|7|8	38	0	0|0|0|0|0|0|0|0|2|1|2|0
MED10	mediator complex subunit 10	2|2|2|0	6	0.07	4|2|3|2	11	0.01	0|0|0|0|0|0|0|0|0|0|0|0
SLC1A5	solute carrier family 1 member 5	8|5|16|18	47	0.69	4|5|11|13	33	0.73	8|8|5|5|25|20|5|5|14|13|17|18
PPP3CB	protein phosphatase 3 catalytic subunit beta	5|4|1|0	10	0.62	7|4|1|1	13	0.61	3|1|0|1|2|1|3|0|6|7|6|7
MRPS6	mitochondrial ribosomal protein S6	0|1|1|1	3	0.73	#N/A	#N/A	#N/A	0|0|0|0|0|0|0|0|0|1|0|0
TAB1	TGF-beta activated kinase 1 (MAP3K7) binding protein 1	1|2|9|9	21	0.65	0|0|11|3	14	0.67	3|1|0|0|4|2|2|1|16|13|12|13
ZNF592	zinc finger protein 592	2|1|0|0	3	0.44	3|3|0|0	6	0.29	1|0|0|0|0|0|0|0|0|1|0|0
BZW1	basic leucine zipper and W2 domains 1	2|2|0|0	4	0.51	1|1|0|0	2	0.76	1|0|1|1|2|3|0|0|1|1|0|0
DDX24	DEAD-box helicase 24	2|2|0|2	6	0.53	1|2|0|0	3	0.58	3|0|0|2|0|0|1|0|0|4|2|1
BRIP1	BRCA1 interacting helicase 1	18|25|8|15	66	0.46	41|48|14|11	114	0.29	0|0|0|0|0|1|3|1|10|21|16|17
ARGLU1	arginine and glutamate rich 1	2|2|0|0	4	0.43	1|2|0|0	3	0.49	0|0|0|0|0|0|1|0|1|1|1|1
REXO4	REX4 homolog, 3'-5' exonuclease	5|5|0|0	10	0.48	6|8|0|0	14	0.36	2|0|6|4|0|0|2|0|2|0|2|1
ZNF503	zinc finger protein 503	3|4|8|7	22	0.02	0|0|5|4	9	0.33	0|0|0|0|3|3|0|0|0|0|0|0
RPS11	ribosomal protein S11	10|14|58|72	154	0.17	8|11|25|27	71	0.61	8|3|14|12|15|19|2|4|6|11|11|10
MSI1	musashi RNA binding protein 1	0|0|2|0	2	0.4	#N/A	#N/A	#N/A	0|0|0|0|0|0|0|0|0|0|0|0
YBX1	Y-box binding protein 1	35|36|164|142	377	0.69	41|40|183|143	407	0.68	15|13|35|42|99|86|70|74|40|43|37|39
HMGB2	high mobility group box 2	0|3|9|9	21	0.31	1|0|9|7	17	0.38	3|2|0|0|5|3|2|4|2|2|1|3
ERCC4	ERCC excision repair 4, endonuclease catalytic subunit	0|2|0|0	2	0.45	2|2|0|0	4	0.35	0|0|0|0|0|0|0|0|1|0|1|1
DDX20	DEAD-box helicase 20	0|1|4|5	10	0.52	0|0|6|3	9	0.51	0|0|0|0|1|1|2|0|4|5|5|3
PSMA2	proteasome 20S subunit alpha 2	0|0|3|4	7	0.26	0|0|5|2	7	0.31	0|0|0|0|0|0|0|0|0|1|1|0
PSMA3	proteasome 20S subunit alpha 3	2|0|2|2	6	0.32	2|0|4|3	9	0.13	0|0|1|1|0|0|0|0|1|0|1|0
TAB2	TGF-beta activated kinase 1 (MAP3K7) binding protein 2	1|1|6|9	17	0.55	0|0|8|6	14	0.59	1|0|0|0|19|14|0|0|2|2|2|0
RBM12B	RNA binding motif protein 12B	7|4|0|0	11	0.3	3|1|0|0	4	0.46	0|0|4|1|0|0|0|0|0|0|0|0
GFM1	G elongation factor mitochondrial 1	10|9|0|0	19	0.31	5|4|0|0	9	0.49	0|0|6|5|0|0|0|0|0|2|3|2
STT3A	STT3 oligosaccharyltransferase complex catalytic subunit A	6|9|24|25	64	0.66	9|13|18|19	59	0.71	5|2|14|10|20|18|2|1|14|14|14|14
IDE	insulin degrading enzyme	0|0|1|0	1	0.73	#N/A	#N/A	#N/A	0|0|0|0|0|0|0|0|0|0|0|0
LYZ	lysozyme	0|0|0|1	1	0.73	#N/A	#N/A	#N/A	0|0|0|0|0|0|0|0|0|0|0|0
XRN1	5'-3' exoribonuclease 1	10|12|6|8	36	0.73	17|27|24|28	96	0.76	30|12|0|0|17|12|18|10|68|73|70|80
JUNB	JunB proto-oncogene, AP-1 transcription factor subunit	1|1|0|0	2	0.73	0|1|0|0	1	0.76	0|0|0|0|0|0|0|0|0|0|0|0
TPX2	TPX2 microtubule nucleation factor	16|17|1|0	34	0.67	45|39|1|1	86	0.35	5|4|0|0|2|2|1|0|20|19|28|26
MYO6	myosin VI	2|5|0|2	9	0.73	4|6|6|5	21	0.76	12|6|12|20|60|50|2|0|8|10|11|7
GCN1	GCN1 activator of EIF2AK4	0|3|2|1	6	0.73	6|7|11|10	34	0.76	22|12|0|1|6|4|18|7|200|193|202|205
ACTR3	actin related protein 3	2|2|0|0	4	0.73	3|3|2|1	9	0.76	3|0|8|5|5|6|1|0|4|4|2|1
RAB11FIP1	RAB11 family interacting protein 1	0|0|1|0	1	0.73	0|2|0|1	3	0.76	5|1|0|0|6|2|2|1|12|14|11|4
EIF3D	eukaryotic translation initiation factor 3 subunit D	19|19|9|8	55	0.68	16|17|6|6	45	0.72	15|7|6|9|6|6|8|8|20|19|22|16
METAP2	methionyl aminopeptidase 2	0|0|10|4	14	0.36	0|1|8|7	16	0.32	0|1|0|2|4|2|2|2|2|3|1|1
RBM15B	RNA binding motif protein 15B	23|22|0|0	45	0.13	12|16|3|1	32	0.04	0|0|0|1|0|0|0|0|0|0|0|0
TWF1	twinfilin actin binding protein 1	3|2|0|0	5	0.73	1|1|0|1	3	0.76	5|6|2|2|7|5|2|1|8|12|10|11
RPL6	ribosomal protein L6	68|71|56|56	251	0.73	63|71|73|77	284	0.76	27|42|87|89|57|54|90|112|34|42|34|44
MTA2	metastasis associated 1 family member 2	60|71|22|15	168	0.2	49|51|7|13	120	0.25	14|2|14|15|1|0|9|7|16|16|20|21
TPM4	tropomyosin 4	1|1|0|0	2	0.73	2|2|0|0	4	0.76	0|0|5|7|2|1|0|0|5|1|4|7
AHCY	adenosylhomocysteinase	19|16|0|0	35	0.7	24|24|1|4	53	0.73	2|0|41|44|10|7|0|1|21|20|15|14
MOV10	Mov10 RISC complex RNA helicase	1|1|3|3	8	0.59	0|0|3|2	5	0.61	1|2|0|1|1|0|4|2|4|5|1|1
MRPL16	mitochondrial ribosomal protein L16	0|1|0|0	1	0.73	#N/A	#N/A	#N/A	0|0|3|1|0|0|0|0|0|0|0|0
CTBP1	C-terminal binding protein 1	2|3|1|1	7	0.34	1|1|0|0	2	0.76	0|0|0|0|4|1|0|0|0|0|0|0
SAP18	Sin3A associated protein 18	4|4|0|0	8	0.73	3|4|0|0	7	0.76	0|0|0|0|0|0|3|6|12|10|8|14
PSMC5	proteasome 26S subunit, ATPase 5	5|11|25|22	63	0.7	17|21|51|52	141	0.64	4|1|7|4|12|12|10|8|35|31|35|27
ARPC5	actin related protein 2/3 complex subunit 5	1|0|0|0	1	0.73	#N/A	#N/A	#N/A	0|0|3|3|2|2|0|0|0|1|1|0
G6PD	glucose-6-phosphate dehydrogenase	1|3|0|0	4	0.73	0|5|0|0	5	0.7	0|0|7|7|9|5|0|0|8|10|6|5
CTSB	cathepsin B	0|0|0|1	1	0.73	#N/A	#N/A	#N/A	0|0|0|1|0|0|0|0|2|2|4|2
HSPA8	heat shock protein family A (Hsp70) member 8	390|357|352|402	1501	0.73	282|280|309|327	1198	0.76	127|238|167|152|219|219|145|186|258|259|237|259
ALG8	ALG8 alpha-1,3-glucosyltransferase	2|2|0|0	4	0.32	2|2|0|0	4	0.33	0|0|0|0|1|1|0|0|0|0|0|0
ENSA	endosulfine alpha	3|3|0|0	6	0.73	5|6|2|3	16	0.76	10|10|0|0|40|31|14|15|10|11|10|12
SATB2	SATB homeobox 2	11|11|0|0	22	0.13	2|0|0|0	2	0.4	0|0|0|0|0|0|0|0|0|0|0|1
GLRX5	glutaredoxin 5	2|2|0|0	4	0.5	0|1|0|0	1	0.76	0|0|1|1|0|0|0|0|2|2|2|1
GPHN	gephyrin	0|1|0|0	1	0.73	1|1|3|4	9	0.76	0|1|0|0|2|6|0|0|10|12|13|19
THAP11	THAP domain containing 11	1|1|3|4	9	0.26	0|1|1|1	3	0.76	0|0|0|0|0|0|0|0|1|1|0|0
KIF1BP	kinesin family binding protein	1|2|0|1	4	0.6	0|2|0|2	4	0.61	2|0|0|1|0|1|0|0|6|6|2|2
SRCAP	Snf2 related CREBBP activator protein	22|17|0|0	39	0.16	1|2|0|0	3	0.41	0|0|0|0|0|0|0|0|0|0|0|0
SETD5	SET domain containing 5	0|0|1|0	1	0.73	#N/A	#N/A	#N/A	0|0|0|0|0|0|0|0|0|0|0|0
BAG2	BAG cochaperone 2	20|18|13|12	63	0.01	7|6|14|12	39	0.31	0|0|3|6|4|3|1|1|6|4|5|5
ST13	ST13 Hsp70 interacting protein	11|13|2|5	31	0.29	7|8|10|9	34	0.36	2|1|5|5|3|2|3|1|4|2|3|4
SART3	spliceosome associated factor 3, U4/U6 recycling protein	29|31|47|51	158	0.66	42|42|75|79	238	0.34	13|4|1|0|21|17|10|7|35|36|32|30
SS18	SS18 subunit of BAF chromatin remodeling complex	3|5|0|0	8	0.29	#N/A	#N/A	#N/A	0|0|0|0|0|0|0|0|0|1|1|1
TFRC	transferrin receptor	1|0|0|1	2	0.73	#N/A	#N/A	#N/A	0|0|3|4|2|1|0|0|0|1|0|0
MCM6	minichromosome maintenance complex component 6	33|28|15|11	87	0.7	38|38|16|21	113	0.72	25|12|18|20|12|13|22|15|21|28|30|20
CALM1	calmodulin 1	3|1|3|2	9	0.73	2|3|5|5	15	0.76	7|1|0|0|32|25|13|9|15|15|13|11
KIF22	kinesin family member 22	2|2|0|0	4	0.37	0|1|0|0	1	0.76	0|0|0|0|0|0|0|0|1|1|1|1
AGK	acylglycerol kinase	7|8|0|0	15	0.58	6|5|0|0	11	0.65	3|2|2|2|1|0|1|1|7|5|8|9
TCERG1	transcription elongation regulator 1	46|40|16|14	116	0.53	28|26|19|25	98	0.69	5|1|0|1|2|0|3|4|32|26|30|33
LSM8	LSM8 homolog, U6 small nuclear RNA associated	1|2|3|5	11	0.73	5|6|3|6	20	0.7	0|0|0|0|1|0|2|0|11|14|18|18
NAE1	NEDD8 activating enzyme E1 subunit 1	1|1|1|1	4	0.73	8|5|9|5	27	0.61	3|0|1|0|9|11|0|0|7|6|6|3
UBE2M	ubiquitin conjugating enzyme E2 M	4|5|4|4	17	0.73	5|4|4|6	19	0.76	3|0|1|2|70|50|3|4|8|7|6|11
HNRNPUL1	heterogeneous nuclear ribonucleoprotein U like 1	31|34|16|20	101	0.29	27|26|26|32	111	0.38	6|2|10|10|8|8|15|12|14|9|15|11
RPS23	ribosomal protein S23	11|11|23|19	64	0.54	10|10|14|18	52	0.67	11|10|9|10|9|14|4|2|5|8|9|8
CCDC81	coiled-coil domain containing 81	0|0|1|0	1	0.73	0|0|1|2	3	0.4	0|0|0|0|0|0|1|0|0|0|0|0
DCTN4	dynactin subunit 4	0|0|0|2	2	0.49	0|0|2|2	4	0.44	2|0|0|0|1|1|0|0|1|0|0|0
RPS14	ribosomal protein S14	24|26|58|64	172	0.68	22|16|54|47	139	0.73	20|17|35|36|37|39|26|28|23|24|32|26
SF3B5	splicing factor 3b subunit 5	6|6|6|5	23	0.09	8|8|6|6	28	0.03	2|3|0|1|0|0|0|0|3|3|3|3
GMPPA	GDP-mannose pyrophosphorylase A	0|1|0|0	1	0.73	#N/A	#N/A	#N/A	0|0|0|0|0|0|0|0|0|0|0|0
ZNF180	zinc finger protein 180	1|0|0|0	1	0.73	#N/A	#N/A	#N/A	0|0|0|0|0|0|0|0|0|0|0|0
C16ORF62	VPS35 endosomal protein sorting factor like	0|1|0|0	1	0.73	#N/A	#N/A	#N/A	0|0|0|0|0|0|0|0|0|0|0|0
CUL3	cullin 3	4|3|1|0	8	0.53	1|3|0|2	6	0.58	0|0|0|0|0|1|0|0|3|7|3|5
ATP5J2	ATP synthase membrane subunit f	5|7|0|0	12	0.67	4|4|0|0	8	0.76	0|0|10|11|0|0|3|2|10|10|12|9
SURF6	surfeit 6	2|1|0|0	3	0.56	1|2|1|0	4	0.58	0|0|1|2|0|0|2|0|2|1|3|2
ZNF776	zinc finger protein 776	1|0|0|0	1	0.73	1|0|0|0	1	0.76	0|0|0|0|0|0|0|0|0|0|0|0
MCU	mitochondrial calcium uniporter	1|1|0|0	2	0.73	#N/A	#N/A	#N/A	0|0|0|0|0|0|0|0|1|2|2|1
USMG5	ATP synthase membrane subunit k	10|11|3|4	28	0.67	8|9|3|3	23	0.71	6|7|8|10|10|7|2|0|10|8|9|6
GSTP1	glutathione S-transferase pi 1	13|8|2|5	28	0.59	10|7|1|3	21	0.66	0|0|25|24|5|6|0|0|0|0|0|0
PPP2R5D	protein phosphatase 2 regulatory subunit B'delta	3|1|1|2	7	0.73	9|11|5|6	31	0.69	5|1|1|1|9|6|3|1|14|17|13|9
IGBP1	immunoglobulin binding protein 1	11|12|3|7	33	0.73	13|12|7|8	40	0.74	18|19|0|0|13|11|6|7|15|23|22|19
PTPN1	protein tyrosine phosphatase non-receptor type 1	7|6|0|0	13	0.73	5|5|1|1	12	0.76	5|1|7|7|16|10|4|4|19|20|19|20
AP3B1	adaptor related protein complex 3 subunit beta 1	18|15|1|0	34	0.7	20|19|2|1	42	0.72	5|5|8|6|0|1|4|0|35|35|27|27
LBR	lamin B receptor	13|7|2|3	25	0.73	12|19|10|8	49	0.76	12|14|12|15|3|3|15|12|61|62|62|68
CORO1B	coronin 1B	40|46|51|63	200	0.73	68|82|106|118	374	0.76	65|71|0|1|158|171|200|214|229|219|202|209
CWC27	CWC27 spliceosome associated cyclophilin	0|0|0|1	1	0.73	2|3|3|3	11	0.55	0|0|0|0|2|0|0|0|5|4|4|4
SEC11A	SEC11 homolog A, signal peptidase complex subunit	2|4|0|0	6	0.49	2|0|0|0	2	0.58	1|1|6|4|1|0|0|0|0|0|0|1
PRKAA1	protein kinase AMP-activated catalytic subunit alpha 1	3|0|0|1	4	0.73	2|2|2|2	8	0.76	1|0|0|0|1|1|1|0|7|7|9|10
KIAA0930	KIAA0930	1|0|1|1	3	0.73	0|0|1|1	2	0.76	0|0|0|0|0|0|0|0|0|1|0|1
SSRP1	structure specific recognition protein 1	14|11|6|9	40	0.66	12|11|16|13	52	0.67	6|1|7|11|2|0|6|3|15|14|11|10
CENPB	centromere protein B	17|14|4|7	42	0	#N/A	#N/A	#N/A	0|0|0|0|0|0|0|0|0|0|0|0
PSMB3	proteasome 20S subunit beta 3	1|0|1|4	6	0.43	1|0|4|3	8	0.32	0|0|0|0|1|0|0|0|1|1|1|1
EIF3G	eukaryotic translation initiation factor 3 subunit G	2|2|2|2	8	0.73	4|3|6|8	21	0.71	8|4|4|6|11|11|4|4|8|11|6|8
BCL11A	BCL11 transcription factor A	1|2|0|0	3	0.4	#N/A	#N/A	#N/A	0|0|0|0|0|0|0|0|0|0|0|0
CDT1	chromatin licensing and DNA replication factor 1	16|10|5|8	39	0	12|19|5|10	46	0	0|0|0|0|0|0|0|0|0|0|0|0
COMMD4	COMM domain containing 4	1|3|1|2	7	0.33	3|4|1|2	10	0.13	0|0|0|0|0|0|0|0|2|1|1|0
LDHB	lactate dehydrogenase B	10|8|8|11	37	0.69	10|10|9|10	39	0.72	10|7|9|8|15|17|7|7|8|8|11|10
EWSR1	EWS RNA binding protein 1	30|27|21|18	96	0.72	28|28|11|12	79	0.75	5|3|83|66|7|4|25|22|16|23|21|19
TRIM26	tripartite motif containing 26	1|0|0|0	1	0.73	#N/A	#N/A	#N/A	0|0|0|0|0|0|0|0|1|0|0|1
SRP19	signal recognition particle 19	0|0|1|1	2	0.73	0|1|1|1	3	0.76	0|0|0|0|0|1|0|0|5|5|3|1
HSPA1A	heat shock protein family A (Hsp70) member 1A	477|468|976|964	2885	0.73	431|423|1024|992	2870	0.76	279|507|245|258|665|628|439|452|373|386|370|452
ANXA1	annexin A1	19|20|0|0	39	0.73	27|25|1|2	55	0.75	26|16|30|30|28|24|54|63|1|2|0|2
RNF8	ring finger protein 8	3|0|0|0	3	0.37	0|2|0|0	2	0.4	0|0|0|0|0|0|0|0|0|1|0|0
SDCCAG3	endosome associated trafficking regulator 1	5|6|8|10	29	0.01	7|6|11|10	34	0	2|0|1|1|1|1|0|1|2|0|0|0
KIAA1524	cellular inhibitor of PP2A	1|1|0|1	3	0.73	9|9|9|10	37	0.72	13|10|0|0|4|4|4|1|14|21|19|19
TUBA1A	tubulin alpha 1a	281|288|260|273	1102	0.73	224|209|244|244	921	0.76	245|323|212|217|370|340|517|590|391|389|379|381
PIK3C2A	phosphatidylinositol-4-phosphate 3-kinase catalytic subunit type 2 alpha	0|0|2|3	5	0.62	0|0|0|4	4	0.62	2|0|0|2|12|9|0|0|3|0|1|0
CLP1	cleavage factor polyribonucleotide kinase subunit 1	17|21|17|17	72	0	5|5|4|8	22	0	1|0|0|0|0|0|0|0|0|0|0|0
MRPS28	mitochondrial ribosomal protein S28	0|0|1|1	2	0.73	0|0|0|1	1	0.76	0|0|0|0|1|1|0|0|2|1|0|0
GSTK1	glutathione S-transferase kappa 1	1|1|0|0	2	0.73	#N/A	#N/A	#N/A	0|0|0|0|0|0|0|0|0|0|0|1
COPS4	COP9 signalosome subunit 4	2|1|3|3	9	0.73	2|4|5|3	14	0.76	5|0|0|0|6|7|3|0|12|9|10|8
PRKACA	protein kinase cAMP-activated catalytic subunit alpha	0|3|0|0	3	0.62	2|2|0|0	4	0.76	0|0|2|5|1|1|2|1|5|6|3|2
MRPS2	mitochondrial ribosomal protein S2	1|3|1|1	6	0.47	1|3|2|2	8	0.37	2|0|1|0|0|0|1|0|1|0|1|1
SNCA	synuclein alpha	1|0|1|3	5	0.73	1|1|3|5	10	0.76	3|1|0|0|17|14|3|2|12|11|13|12
PTPN2	protein tyrosine phosphatase non-receptor type 2	2|0|0|0	2	0.49	1|2|1|2	6	0.44	1|0|0|0|0|0|0|0|1|2|1|0
PAN3	poly(A) specific ribonuclease subunit PAN3	1|1|0|0	2	0.73	#N/A	#N/A	#N/A	0|0|0|0|0|0|0|0|0|0|0|0
OGT	O-linked N-acetylglucosamine (GlcNAc) transferase	37|31|13|11	92	0	24|36|12|11	83	0	2|1|0|1|1|0|0|0|4|5|3|5
PURA	purine rich element binding protein A	1|1|4|2	8	0.63	2|1|3|6	12	0.62	0|0|2|3|1|5|0|1|5|7|7|4
TIMM44	translocase of inner mitochondrial membrane 44	3|2|3|3	11	0.63	2|4|1|2	9	0.65	1|0|2|4|3|4|1|1|5|5|4|3
CDKN2AIP	CDKN2A interacting protein	43|43|53|49	188	0	20|21|46|39	126	0	4|3|0|1|2|0|0|0|4|2|4|1
PTCD3	pentatricopeptide repeat domain 3	0|0|1|1	2	0.73	0|0|2|2	4	0.6	0|0|0|0|0|1|0|0|5|4|7|2
EEF2	eukaryotic translation elongation factor 2	62|60|11|15	148	0.73	65|66|16|23	170	0.76	96|99|79|89|81|72|91|107|98|108|99|94
DNAJA3	DnaJ heat shock protein family (Hsp40) member A3	15|19|11|11	56	0.7	20|23|8|4	55	0.73	6|1|48|52|5|2|5|4|11|10|14|11
TAF10	TATA-box binding protein associated factor 10	2|2|0|0	4	0.29	0|3|0|0	3	0.38	0|0|0|0|0|0|0|0|0|0|0|0
RPS15	ribosomal protein S15	1|1|0|1	3	0.73	5|2|1|0	8	0.76	4|2|6|6|0|0|37|32|10|9|6|12
VIPAS39	VPS33B interacting protein, apical-basolateral polarity regulator, spe-39 homolog	0|1|0|0	1	0.73	#N/A	#N/A	#N/A	0|0|0|0|0|0|0|0|2|0|1|1
TK1	thymidine kinase 1	1|0|0|0	1	0.73	1|3|0|0	4	0.48	3|2|0|0|0|0|0|0|0|2|0|0
RCC2	regulator of chromosome condensation 2	41|38|15|9	103	0.71	38|38|15|15	106	0.74	13|4|36|35|10|7|28|20|37|47|33|40
OAT	ornithine aminotransferase	3|1|0|0	4	0.55	#N/A	#N/A	#N/A	0|0|8|8|0|0|0|0|1|1|0|0
DNAJA2	DnaJ heat shock protein family (Hsp40) member A2	15|16|8|8	47	0.69	6|7|7|5	25	0.76	3|0|4|4|2|4|3|2|24|27|31|25
RAVER1	ribonucleoprotein, PTB binding 1	195|219|66|92	572	0	75|73|29|33	210	0	0|1|0|0|0|0|0|0|6|6|4|4
PIAS1	protein inhibitor of activated STAT 1	9|10|2|3	24	0.07	3|3|2|1	9	0.34	0|0|0|0|1|2|0|0|2|1|1|0
NDUFA8	NADH:ubiquinone oxidoreductase subunit A8	5|8|2|1	16	0.07	7|7|1|1	16	0.21	0|0|0|0|1|0|1|0|0|0|0|0
RPS2	ribosomal protein S2	71|77|34|38	220	0.73	56|52|22|25	155	0.76	46|58|72|69|28|27|44|54|81|74|75|74
BCL9L	BCL9 like	10|11|11|12	44	0	2|2|2|2	8	0.01	0|0|0|0|1|0|0|0|0|0|0|0
PPP1R10	protein phosphatase 1 regulatory subunit 10	95|104|16|12	227	0.67	115|109|24|21	269	0.68	15|10|2|7|3|3|21|12|73|70|74|81
NUCKS1	nuclear casein kinase and cyclin dependent kinase substrate 1	1|1|35|40	77	0.7	2|1|56|47	106	0.71	0|0|0|0|114|68|5|9|12|13|14|16
BCORL1	BCL6 corepressor like 1	10|8|1|2	21	0.05	0|1|0|0	1	0.76	0|0|0|0|0|0|0|0|0|0|0|0
SNTB2	syntrophin beta 2	1|0|0|0	1	0.73	#N/A	#N/A	#N/A	0|0|0|0|0|0|0|0|2|1|0|0
UBN2	ubinuclein 2	9|9|1|2	21	0.05	4|4|0|0	8	0.23	0|0|0|0|0|0|0|0|0|0|0|0
R3HDM1	R3H domain containing 1	0|0|1|0	1	0.73	#N/A	#N/A	#N/A	0|0|0|0|0|0|0|0|0|0|0|0
ADD1	adducin 1	1|2|2|5	10	0.73	5|7|5|8	25	0.76	14|11|0|0|5|6|11|8|32|34|33|34
SEC23IP	SEC23 interacting protein	0|1|0|0	1	0.73	1|1|2|4	8	0.76	1|0|0|0|5|3|1|1|11|14|8|9
KBTBD6	kelch repeat and BTB domain containing 6	1|0|0|0	1	0.73	#N/A	#N/A	#N/A	0|0|0|0|0|0|0|0|6|5|5|3
GTF2F1	general transcription factor IIF subunit 1	27|22|21|17	87	0.67	31|33|29|39	132	0.63	6|1|0|0|11|4|11|8|27|29|21|23
HIGD1A	HIG1 hypoxia inducible domain family member 1A	2|0|0|0	2	0.6	#N/A	#N/A	#N/A	0|0|6|5|0|0|0|0|2|2|4|0
POLR1C	RNA polymerase I and III subunit C	3|3|2|1	9	0.46	1|1|2|4	8	0.47	1|0|0|1|1|1|0|0|3|0|2|2
INTS10	integrator complex subunit 10	3|1|0|0	4	0.37	2|2|1|0	5	0.27	0|0|0|0|0|0|0|0|0|0|1|0
GINS2	GINS complex subunit 2	0|0|1|0	1	0.73	1|2|1|1	5	0.55	0|0|0|0|1|2|1|0|2|2|1|1
CPNE1	copine 1	3|3|0|0	6	0.63	8|6|0|0	14	0.55	1|0|11|7|2|2|2|1|3|1|3|2
RPRD2	regulation of nuclear pre-mRNA domain containing 2	125|122|45|52	344	0.01	79|86|38|42	245	0.03	5|1|0|0|9|5|1|0|16|18|27|26
AGO2	argonaute RISC catalytic component 2	4|3|5|6	18	0.58	1|0|2|4	7	0.65	0|0|0|0|1|1|2|1|7|5|6|10
CCAR1	cell division cycle and apoptosis regulator 1	42|46|28|23	139	0	11|10|10|9	40	0	0|0|0|0|2|1|0|0|0|2|3|0
ACIN1	apoptotic chromatin condensation inducer 1	12|11|0|0	23	0.73	13|9|1|2	25	0.76	10|7|4|4|10|7|8|3|29|31|28|28
CALR	calreticulin	7|9|0|0	16	0.22	4|6|0|1	11	0.31	0|0|1|3|1|1|0|0|0|0|1|1
CPVL	carboxypeptidase vitellogenic like	9|8|3|3	23	0.73	4|3|0|0	7	0.76	2|0|0|0|0|0|0|0|28|30|25|30
CEPT1	choline/ethanolamine phosphotransferase 1	3|5|2|2	12	0.12	0|0|1|1	2	0.76	3|2|0|0|1|0|1|0|0|0|0|0
COPB2	COPI coat complex subunit beta 2	2|1|6|7	16	0.67	2|3|12|11	28	0.65	3|0|1|1|11|10|4|3|5|11|7|8
SSR1	signal sequence receptor subunit 1	0|0|4|3	7	0.32	0|0|0|1	1	0.76	0|0|0|0|2|1|0|0|0|2|0|1
UPF3B	UPF3B regulator of nonsense mediated mRNA decay	0|0|1|0	1	0.73	2|1|2|2	7	0.63	1|0|0|1|0|2|0|0|6|6|2|5
ICMT	isoprenylcysteine carboxyl methyltransferase	0|0|1|0	1	0.73	1|0|0|0	1	0.76	0|0|1|3|0|0|0|0|0|0|0|0
PRKDC	protein kinase, DNA-activated, catalytic subunit	97|88|52|50	287	0.73	93|94|40|46	273	0.76	42|16|126|127|35|38|80|57|154|168|194|189
TPRN	taperin	7|4|0|1	12	0.22	0|0|0|1	1	0.76	0|0|0|0|0|0|0|0|0|0|0|0
GRB2	growth factor receptor bound protein 2	4|2|0|0	6	0.65	6|4|0|0	10	0.66	0|0|11|12|0|0|0|0|5|5|5|5
TRA2B	transformer 2 beta homolog	9|9|5|8	31	0.68	9|10|11|8	38	0.7	1|0|16|16|3|4|8|3|8|8|8|7
PARN	poly(A)-specific ribonuclease	6|8|2|2	18	0.43	13|12|3|2	30	0.29	1|1|0|1|2|1|0|0|5|3|7|2
ACSL3	acyl-CoA synthetase long chain family member 3	1|0|2|1	4	0.73	1|0|2|2	5	0.76	0|0|5|3|8|6|0|0|6|5|5|8
MYBL2	MYB proto-oncogene like 2	21|28|7|10	66	0	13|14|5|5	37	0	0|1|0|0|0|0|0|0|0|0|0|0
SLC27A4	solute carrier family 27 member 4	0|1|0|0	1	0.73	#N/A	#N/A	#N/A	2|2|0|2|0|0|0|0|0|0|2|0
IPMK	inositol polyphosphate multikinase	0|0|1|1	2	0.73	0|1|0|0	1	0.76	1|0|0|0|0|0|0|0|0|0|0|0
SNAPC3	small nuclear RNA activating complex polypeptide 3	0|0|0|2	2	0.4	#N/A	#N/A	#N/A	0|0|0|0|0|0|0|0|0|0|0|0
PCNA	proliferating cell nuclear antigen	4|7|11|15	37	0.66	5|7|9|13	34	0.7	1|0|6|5|20|13|5|4|9|9|8|11
RHBDD2	rhomboid domain containing 2	3|3|2|1	9	0.12	#N/A	#N/A	#N/A	1|0|1|0|0|0|1|0|0|0|0|1
MEF2D	myocyte enhancer factor 2D	26|25|0|1	52	0.23	14|17|1|0	32	0.3	0|1|0|0|0|0|3|1|8|6|4|5
TADA2B	transcriptional adaptor 2B	2|3|0|0	5	0.27	4|3|2|0	9	0.07	0|0|0|0|0|0|0|0|0|0|0|0
EIF6	eukaryotic translation initiation factor 6	4|4|0|0	8	0.63	3|5|0|0	8	0.65	1|1|10|11|0|0|0|0|3|3|4|4
NUDT21	nudix hydrolase 21	135|139|52|41	367	0.21	132|112|62|52	358	0.23	13|21|5|6|8|8|39|51|25|28|23|24
ITSN1	intersectin 1	1|0|0|0	1	0.73	0|0|0|1	1	0.76	0|0|0|0|0|0|0|0|24|23|20|18
TBCE	tubulin folding cofactor E	5|5|1|4	15	0.73	6|3|6|6	21	0.76	1|0|0|0|10|3|0|1|25|26|21|21
BBX	BBX high mobility group box domain containing	3|3|0|0	6	0.34	2|3|0|0	5	0.43	0|0|0|0|0|0|0|0|1|1|1|3
KIF4A	kinesin family member 4A	6|8|0|0	14	0.54	23|19|0|0	42	0.29	0|0|1|2|0|0|0|0|9|8|5|8
GPATCH11	G-patch domain containing 11	7|7|3|2	19	0.08	10|5|3|5	23	0.02	1|0|0|0|2|2|1|0|0|1|1|0
FBL	fibrillarin	44|40|5|5	94	0.72	30|32|6|5	73	0.75	22|19|85|72|0|2|22|21|19|18|22|20
PKP2	plakophilin 2	14|9|3|2	28	0.3	3|6|0|1	10	0.49	0|0|5|6|0|0|0|0|2|2|3|1
FOXC2	forkhead box C2	1|1|0|0	2	0.73	#N/A	#N/A	#N/A	0|0|0|0|0|0|0|0|0|0|0|0
MED4	mediator complex subunit 4	6|3|1|0	10	0.22	9|8|1|0	18	0.18	0|0|0|0|0|0|0|0|1|0|0|0
DSN1	DSN1 component of MIS12 kinetochore complex	2|2|0|0	4	0.29	3|2|0|0	5	0.28	0|0|0|0|0|0|0|0|0|0|0|0
RPL36A	ribosomal protein L36a	4|1|1|1	7	0.62	2|3|1|1	7	0.66	0|0|6|4|1|0|6|4|1|3|2|4
TRMT112	tRNA methyltransferase activator subunit 11-2	1|0|1|1	3	0.73	1|1|2|3	7	0.76	1|0|0|0|7|5|3|1|6|5|6|5
ARFIP1	ADP ribosylation factor interacting protein 1	0|1|2|1	4	0.73	2|6|2|4	14	0.68	4|2|0|0|5|6|3|0|5|6|7|12
BAP1	BRCA1 associated protein 1	9|6|6|0	21	0.04	1|2|1|0	4	0.46	0|0|0|0|0|0|0|0|1|1|1|0
ARFIP2	ADP ribosylation factor interacting protein 2	1|1|1|0	3	0.73	0|0|4|3	7	0.36	1|0|0|0|3|3|0|0|0|0|0|0
FIG4	FIG4 phosphoinositide 5-phosphatase	1|1|0|0	2	0.73	0|1|0|0	1	0.76	0|0|1|0|0|0|4|4|0|0|0|0
FAM168A	family with sequence similarity 168 member A	1|2|2|2	7	0.32	0|0|1|1	2	0.76	0|0|0|0|2|3|0|0|0|0|0|0
GET4	guided entry of tail-anchored proteins factor 4	1|0|0|0	1	0.73	#N/A	#N/A	#N/A	0|0|0|0|0|0|0|0|3|4|2|1
DCAF5	DDB1 and CUL4 associated factor 5	0|0|0|1	1	0.73	#N/A	#N/A	#N/A	0|0|0|0|0|0|0|0|0|0|0|0
NCAPD3	non-SMC condensin II complex subunit D3	0|0|1|1	2	0.73	#N/A	#N/A	#N/A	0|0|0|0|0|0|0|0|1|1|1|1
HELZ	helicase with zinc finger	3|1|15|12	31	0.65	1|0|3|4	8	0.76	0|0|1|0|37|37|0|0|1|1|3|6
RBM34	RNA binding motif protein 34	0|1|0|0	1	0.73	0|1|0|0	1	0.76	0|0|0|0|0|0|0|0|0|0|0|0
SLBP	stem-loop binding protein	4|4|2|0	10	0.37	8|7|1|4	20	0.14	0|0|0|0|0|0|0|0|4|4|2|2
TMEM33	transmembrane protein 33	15|15|16|19	65	0.65	14|14|11|14	53	0.7	9|7|20|17|15|15|4|1|3|3|4|4
TRIM25	tripartite motif containing 25	14|13|6|5	38	0.73	19|27|8|5	59	0.74	8|4|12|12|1|1|23|18|38|33|28|35
ARPIN	actin related protein 2/3 complex inhibitor	19|24|5|9	57	0.73	24|29|18|21	92	0.76	11|10|0|0|48|35|61|68|65|59|56|58
RNF20	ring finger protein 20	21|16|19|15	71	0.11	16|21|19|16	72	0.13	1|0|1|0|2|2|1|0|12|11|10|10
NEMP1	nuclear envelope integral membrane protein 1	1|0|1|0	2	0.73	1|1|1|0	3	0.76	0|0|0|0|0|0|0|0|1|2|2|1
GPR89A	G protein-coupled receptor 89A	1|1|0|1	3	0.73	0|0|0|1	1	0.76	1|0|0|0|3|1|0|0|1|0|0|0
SMAP2	small ArfGAP2	1|1|6|4	12	0.68	0|1|5|5	11	0.76	1|0|0|0|19|19|2|2|6|6|6|5
MYO1D	myosin ID	0|1|0|0	1	0.73	#N/A	#N/A	#N/A	0|0|16|11|0|0|0|0|0|0|0|0
ERO1A	endoplasmic reticulum oxidoreductase 1 alpha	0|1|0|0	1	0.73	#N/A	#N/A	#N/A	0|0|0|2|0|0|0|0|0|0|0|0
SCAF4	SR-related CTD associated factor 4	20|19|10|12	61	0.06	9|14|10|13	46	0.27	1|0|0|0|3|1|2|1|8|5|6|8
CHD6	chromodomain helicase DNA binding protein 6	0|0|1|0	1	0.73	#N/A	#N/A	#N/A	0|0|0|0|0|0|0|0|0|0|0|0
MEAF6	MYST/Esa1 associated factor 6	1|5|0|0	6	0.37	4|4|0|0	8	0.23	0|0|0|0|0|0|0|0|0|0|0|0
EED	embryonic ectoderm development	3|4|0|0	7	0.3	1|1|0|0	2	0.76	0|0|0|0|0|0|0|0|0|0|2|0
POU2F1	POU class 2 homeobox 1	2|3|0|0	5	0.27	#N/A	#N/A	#N/A	0|0|0|0|0|0|0|0|0|0|0|0
RPL18A	ribosomal protein L18a	15|15|11|12	53	0.6	11|13|10|11	45	0.66	4|2|22|19|4|7|1|0|2|4|3|3
GIPC1	GIPC PDZ domain containing family member 1	2|2|0|0	4	0.73	3|2|0|1	6	0.76	2|0|0|1|3|2|4|3|6|8|4|5
TWF2	twinfilin actin binding protein 2	2|3|0|1	6	0.56	2|5|1|1	9	0.5	2|1|0|1|3|1|4|1|0|1|1|2
EEF1A2	eukaryotic translation elongation factor 1 alpha 2	0|0|4|4	8	0.6	0|1|4|4	9	0.63	0|0|0|0|2|3|0|0|8|7|4|7
CDK11B	cyclin dependent kinase 11B	16|17|9|9	51	0.03	8|9|10|7	34	0.28	1|0|1|1|1|1|0|0|6|6|3|6
CRTC3	CREB regulated transcription coactivator 3	7|11|4|3	25	0.01	5|5|2|2	14	0.09	0|0|0|0|2|1|0|0|0|0|2|0
UNC45A	unc-45 myosin chaperone A	1|1|0|0	2	0.73	13|14|14|19	60	0.74	23|18|0|0|8|7|4|5|30|32|32|27
CBX2	chromobox 2	2|2|0|0	4	0.29	1|1|0|0	2	0.76	0|0|0|0|0|0|0|0|0|0|0|0
EDC4	enhancer of mRNA decapping 4	2|0|0|1	3	0.73	3|3|9|10	25	0.76	4|3|0|0|16|18|2|2|27|22|33|29
CCNB1	cyclin B1	0|0|0|1	1	0.73	0|0|2|1	3	0.47	1|0|0|0|0|0|0|0|0|0|0|2
OTULIN	OTU deubiquitinase with linear linkage specificity	0|1|0|0	1	0.73	#N/A	#N/A	#N/A	0|0|0|0|0|0|0|0|0|0|0|0
ASPH	aspartate beta-hydroxylase	0|0|6|4	10	0.33	0|0|3|0	3	0.5	0|0|0|0|5|4|0|0|0|0|1|0
ICE2	interactor of little elongation complex ELL subunit 2	1|1|0|0	2	0.73	2|1|0|1	4	0.41	0|0|0|0|0|0|0|0|0|0|0|0
XPOT	exportin for tRNA	5|5|6|6	22	0.73	4|2|8|7	21	0.71	0|0|4|2|6|4|1|0|17|14|21|13
CCNC	cyclin C	2|2|1|1	6	0.29	2|3|0|1	6	0.28	0|0|0|0|0|0|0|0|0|0|0|0
MRPS21	mitochondrial ribosomal protein S21	2|3|4|1	10	0.57	1|2|2|1	6	0.64	1|1|2|1|0|1|1|0|5|5|5|1
PHF10	PHD finger protein 10	2|4|0|0	6	0.56	3|4|2|2	11	0.57	1|1|0|0|3|2|0|0|6|5|3|1
MTA1	metastasis associated 1	35|34|6|8	83	0.64	24|33|8|5	70	0.68	0|0|1|2|1|1|2|1|24|32|38|45
CDIPT	CDP-diacylglycerol--inositol 3-phosphatidyltransferase	3|3|3|1	10	0.59	1|2|0|0	3	0.76	2|0|2|2|0|0|0|0|5|4|5|5
EML4	EMAP like 4	0|0|3|2	5	0.73	3|7|0|1	11	0.76	9|2|4|2|4|4|12|4|13|14|15|19
CARM1	coactivator associated arginine methyltransferase 1	1|2|0|0	3	0.58	0|1|0|0	1	0.76	0|0|4|3|0|1|0|0|2|2|2|1
FOXP2	forkhead box P2	0|0|0|2	2	0.5	0|0|1|0	1	0.76	0|0|0|0|3|4|0|0|0|0|0|0
FAM98B	family with sequence similarity 98 member B	2|4|0|2	8	0.57	2|2|2|3	9	0.61	1|0|0|0|2|1|4|2|3|3|5|2
SRP9	signal recognition particle 9	5|4|7|7	23	0.55	3|5|5|6	19	0.6	0|0|1|1|5|4|0|0|7|7|6|3
UBE2A	ubiquitin conjugating enzyme E2 A	0|0|1|1	2	0.73	#N/A	#N/A	#N/A	0|0|4|5|0|0|0|0|0|0|0|0
RBM8A	RNA binding motif protein 8A	2|2|1|2	7	0.73	1|3|3|3	10	0.76	0|0|4|2|6|5|1|0|6|8|6|5
NOB1	NIN1 (RPN12) binding protein 1 homolog	0|0|0|1	1	0.73	#N/A	#N/A	#N/A	1|0|0|0|1|1|0|0|0|0|0|0
CCDC174	coiled-coil domain containing 174	2|5|0|0	7	0.57	5|4|0|0	9	0.58	0|0|0|0|0|0|0|0|6|8|5|8
AKAP8L	A-kinase anchoring protein 8 like	20|21|8|7	56	0.03	12|11|4|5	32	0.15	1|0|0|3|2|2|3|0|3|3|3|4
CENPF	centromere protein F	0|0|2|0	2	0.48	#N/A	#N/A	#N/A	0|0|0|0|0|0|0|0|1|1|1|1
SKA3	spindle and kinetochore associated complex subunit 3	0|0|0|1	1	0.73	1|0|1|3	5	0.76	0|0|0|0|1|2|0|0|26|22|28|22
RPS27L	ribosomal protein S27 like	8|6|0|2	16	0.46	5|4|0|0	9	0.57	0|0|2|3|0|0|0|0|6|6|5|3
DNAAF5	dynein axonemal assembly factor 5	0|1|0|0	1	0.73	#N/A	#N/A	#N/A	0|0|0|0|0|0|0|0|1|3|3|0
CLINT1	clathrin interactor 1	39|37|28|40	144	0.73	43|41|58|54	196	0.75	37|37|1|1|51|51|23|22|62|65|52|48
MDC1	mediator of DNA damage checkpoint 1	18|24|0|0	42	0.7	41|44|2|3	90	0.67	11|7|5|7|11|8|8|9|23|28|34|32
RAD21	RAD21 cohesin complex component	2|3|8|7	20	0.62	6|3|6|2	17	0.67	2|3|3|2|1|1|5|2|6|7|5|12
ESPL1	extra spindle pole bodies like 1, separase	0|1|0|0	1	0.73	1|0|0|0	1	0.76	0|0|0|0|0|0|0|0|0|0|0|1
MCCC1	methylcrotonyl-CoA carboxylase subunit 1	367|373|346|382	1468	0.73	533|508|282|293	1616	0.76	136|187|1176|1242|31|39|196|223|722|692|750|736
STAG2	stromal antigen 2	6|4|0|0	10	0.67	8|13|0|1	22	0.64	0|0|1|1|1|0|4|4|13|11|14|15
CORO1C	coronin 1C	16|15|12|8	51	0.73	25|27|17|16	85	0.76	24|21|9|10|33|29|27|21|61|66|58|61
RECQL5	RecQ like helicase 5	0|1|0|0	1	0.73	8|11|0|1	20	0.17	0|0|0|0|0|0|0|0|1|0|0|0
CIZ1	CDKN1A interacting zinc finger protein 1	18|24|7|6	55	0.11	12|17|3|3	35	0.33	0|0|14|8|0|0|0|0|2|0|1|3
ZNF512B	zinc finger protein 512B	29|29|1|0	59	0.16	6|10|0|0	16	0.24	0|0|0|0|0|0|2|0|0|0|0|1
CYB5R3	cytochrome b5 reductase 3	1|2|13|12	28	0.7	4|3|4|6	17	0.76	5|1|10|10|23|22|9|7|11|13|13|9
ILF3	interleukin enhancer binding factor 3	54|67|49|40	210	0.72	69|69|39|44	221	0.74	6|0|93|100|23|16|38|31|31|26|23|26
PLEC	plectin	0|0|2|2	4	0.73	0|1|1|2	4	0.76	0|0|54|45|1|2|0|0|1|0|0|1
GTF3C1	general transcription factor IIIC subunit 1	6|9|2|4	21	0.33	9|8|6|5	28	0.12	0|0|0|0|0|0|0|0|2|6|6|4
ILF2	interleukin enhancer binding factor 2	100|107|47|43	297	0.69	87|92|59|54	292	0.73	16|8|61|64|23|20|38|45|48|42|47|38
DDX1	DEAD-box helicase 1	22|28|12|7	69	0.7	17|26|9|9	61	0.73	5|4|23|25|13|6|21|13|25|22|22|22
AIMP1	aminoacyl tRNA synthetase complex interacting multifunctional protein 1	1|2|3|3	9	0.57	2|2|2|1	7	0.61	3|1|2|5|1|4|1|2|1|0|0|0
MRPS9	mitochondrial ribosomal protein S9	3|1|2|1	7	0.59	4|3|1|1	9	0.57	1|0|1|1|0|0|1|0|6|4|2|6
WT1	WT1 transcription factor	0|1|0|0	1	0.73	#N/A	#N/A	#N/A	0|0|0|0|0|0|0|0|0|0|0|0
TSR1	TSR1 ribosome maturation factor	0|1|9|8	18	0.69	1|1|12|10	24	0.71	1|3|2|1|6|2|15|6|18|21|15|12
ORC2	origin recognition complex subunit 2	15|11|0|0	26	0.71	14|17|0|0	31	0.74	6|2|0|0|0|0|6|5|40|39|41|40
CENPT	centromere protein T	0|0|1|1	2	0.73	1|0|0|0	1	0.76	1|1|0|0|0|0|1|0|0|0|0|0
INTS4	integrator complex subunit 4	1|2|2|3	8	0.51	4|5|3|3	15	0.38	0|0|0|0|0|0|0|0|3|1|7|4
NCOA5	nuclear receptor coactivator 5	41|53|0|0	94	0.16	30|35|1|0	66	0.19	0|0|0|2|0|0|0|0|0|0|0|0
ZC3HAV1	zinc finger CCCH-type containing, antiviral 1	1|4|10|11	26	0.73	12|13|19|13	57	0.76	21|15|0|1|38|27|15|8|35|33|42|33
GAPDH	glyceraldehyde-3-phosphate dehydrogenase	28|19|54|51	152	0.73	19|17|46|55	137	0.76	20|18|41|40|49|52|42|37|78|89|73|81
MRPL21	mitochondrial ribosomal protein L21	1|1|1|0	3	0.73	0|1|1|0	2	0.76	0|0|0|0|0|0|0|0|0|1|0|0
ILK	integrin linked kinase	1|1|2|3	7	0.57	0|0|1|2	3	0.63	0|1|0|0|3|3|1|7|1|0|1|3
RFX5	regulatory factor X5	3|4|0|0	7	0.49	#N/A	#N/A	#N/A	0|0|0|0|0|0|0|0|5|5|3|2
FBRS	fibrosin	41|33|12|18	104	0	9|11|3|2	25	0.09	0|0|0|0|4|4|0|0|0|0|0|0
PDHB	pyruvate dehydrogenase E1 subunit beta	0|4|6|4	14	0.67	4|0|3|1	8	0.76	0|0|7|11|5|4|1|1|6|7|7|8
CHCHD3	coiled-coil-helix-coiled-coil-helix domain containing 3	1|3|2|1	7	0.52	2|1|0|0	3	0.58	0|0|1|1|0|0|0|0|3|3|2|3
HIST2H2AA4;HIST2H2AA3	#N/A	34|31|6|5	76	0.73	32|30|5|3	70	0.76	5|10|47|47|5|5|83|82|41|40|27|39
SMPD4	#N/A	0|0|1|1	2	0.73	#N/A	#N/A	#N/A	0|0|0|0|1|0|0|0|1|1|0|0
PSMD4	proteasome 26S subunit ubiquitin receptor, non-ATPase 4	5|8|4|7	24	0.68	23|25|10|15	73	0.45	4|3|1|0|2|2|6|6|14|14|11|14
ARMC6	armadillo repeat containing 6	1|0|0|0	1	0.73	#N/A	#N/A	#N/A	0|0|0|1|0|0|0|0|0|0|0|0
FARSB	phenylalanyl-tRNA synthetase subunit beta	8|8|3|2	21	0.69	9|6|1|1	17	0.72	1|0|20|17|1|1|0|0|13|15|13|11
RRAS2	RAS related 2	3|5|0|0	8	0.61	6|4|0|0	10	0.61	3|1|7|7|0|0|2|2|3|2|2|4
USP17L28;USP17L25;USP17L24;USP17L30;USP17L29;USP17L27;USP17L26	#N/A	0|0|3|10	13	0.45	0|0|6|8	14	0.47	0|0|1|0|12|13|0|0|0|0|0|0
POLR3C	#N/A	19|21|3|7	50	0.01	23|22|7|9	61	0	0|0|0|0|0|0|0|0|1|3|2|2
POP4	POP4 homolog, ribonuclease P/MRP subunit	0|0|1|1	2	0.73	0|0|2|0	2	0.41	0|0|0|0|0|0|0|0|0|0|0|0
SNW1	SNW domain containing 1	88|92|80|93	353	0	81|80|44|54	259	0.13	9|0|1|2|7|8|6|3|28|29|31|32
CHMP2B	charged multivesicular body protein 2B	1|2|1|3	7	0.73	3|2|9|6	20	0.71	0|2|0|0|32|25|7|7|1|4|2|2
SNRPD2	small nuclear ribonucleoprotein D2 polypeptide	22|20|38|38	118	0.23	15|14|40|45	114	0.21	0|0|19|13|12|10|12|7|13|12|14|13
RPS13	ribosomal protein S13	9|9|13|11	42	0.69	13|11|11|12	47	0.72	4|1|25|26|10|11|12|4|8|7|8|8
CHMP5	charged multivesicular body protein 5	2|3|1|1	7	0.73	8|7|10|9	34	0.72	3|0|0|0|5|9|2|2|20|21|20|25
DDX41	DEAD-box helicase 41	11|9|2|2	24	0.1	5|6|8|9	28	0.01	2|0|0|0|0|0|0|0|1|1|3|2
ZEB1	zinc finger E-box binding homeobox 1	0|1|0|0	1	0.73	1|1|0|0	2	0.76	0|0|0|0|0|0|0|0|0|0|0|0
PPA1	inorganic pyrophosphatase 1	20|18|0|2	40	0.73	20|17|2|2	41	0.76	17|11|19|31|7|6|18|17|38|41|39|38
USP39	ubiquitin specific peptidase 39	1|0|5|3	9	0.59	2|1|4|4	11	0.62	2|0|1|1|0|0|6|5|1|4|4|5
PSMD11	proteasome 26S subunit, non-ATPase 11	2|3|16|14	35	0.66	5|6|21|16	48	0.65	1|0|5|7|8|8|3|1|15|15|17|13
UBAP2	ubiquitin associated protein 2	0|1|2|1	4	0.73	1|3|11|11	26	0.76	6|0|0|0|16|14|1|2|27|30|27|26
CKAP4	cytoskeleton associated protein 4	10|8|12|9	39	0.73	11|17|15|8	51	0.74	4|1|17|24|11|16|19|11|28|24|23|22
DDX49	DEAD-box helicase 49	5|2|0|0	7	0.54	11|8|9|5	33	0.08	3|2|1|0|0|0|2|2|3|3|3|3
DNAJA1	DnaJ heat shock protein family (Hsp40) member A1	32|34|13|13	92	0.68	24|21|13|9	67	0.73	11|6|15|18|10|13|3|5|22|29|27|26
JAGN1	jagunal homolog 1	0|0|3|2	5	0.5	0|0|3|1	4	0.52	0|0|0|0|2|2|0|0|3|2|1|1
GLUD1	glutamate dehydrogenase 1	11|13|0|1	25	0.68	19|24|0|1	44	0.66	1|2|17|19|0|0|2|1|11|19|14|19
SEC24B	SEC24 homolog B, COPII coat complex component	0|0|2|1	3	0.62	0|0|2|1	3	0.65	3|1|1|0|4|4|0|1|2|3|2|2
PAICS	phosphoribosylaminoimidazole carboxylase and phosphoribosylaminoimidazolesuccinocarboxamide synthase	26|24|12|20	82	0.73	32|33|35|43	143	0.76	55|47|14|16|95|66|43|35|101|94|86|90
SETX	senataxin	0|1|0|0	1	0.73	0|1|0|0	1	0.76	0|0|1|0|0|0|0|0|1|1|2|1
RNF169	ring finger protein 169	30|27|1|1	59	0.13	32|36|1|0	69	0.17	0|0|0|0|0|0|0|0|0|0|0|0
TAF9	TATA-box binding protein associated factor 9	28|31|8|10	77	0.07	19|16|3|8	46	0.15	1|1|0|0|0|0|0|0|8|8|7|4
EPB41	erythrocyte membrane protein band 4.1	12|7|3|7	29	0.73	23|26|16|28	93	0.76	50|26|0|0|22|13|16|6|150|157|142|150
CCT4	chaperonin containing TCP1 subunit 4	35|26|75|68	204	0.72	32|35|67|65	199	0.75	27|15|31|32|55|48|29|22|74|73|80|78
CCT8	chaperonin containing TCP1 subunit 8	192|188|244|241	865	0.73	165|172|317|335	989	0.76	207|378|22|23|161|142|336|413|346|356|288|328
ICE1	interactor of little elongation complex ELL subunit 1	2|0|0|0	2	0.4	1|0|3|0	4	0.38	0|0|0|0|0|0|0|0|0|0|0|0
JUP	junction plakoglobin	0|0|2|9	11	0.73	0|0|1|0	1	0.76	1|0|39|36|9|20|0|0|10|13|6|16
IDH3B	isocitrate dehydrogenase (NAD(+)) 3 non-catalytic subunit beta	3|0|0|0	3	0.6	2|3|0|0	5	0.62	0|0|5|6|3|0|0|0|2|2|3|2
GOLGA5	golgin A5	0|0|0|1	1	0.73	#N/A	#N/A	#N/A	2|0|0|0|2|2|0|0|14|10|16|10
VBP1	VHL binding protein 1	6|4|6|5	21	0.73	3|2|4|4	13	0.76	10|7|0|0|11|7|10|10|16|11|11|12
ZNF608	zinc finger protein 608	7|9|0|0	16	0.19	4|3|0|0	7	0.25	0|0|0|0|0|0|0|0|0|0|0|0
YTHDF1	YTH N6-methyladenosine RNA binding protein F1	1|0|9|7	17	0.52	2|3|8|5	18	0.56	3|0|3|3|10|6|2|1|1|2|2|2
RAB6C	RAB6C, member RAS oncogene family	4|2|0|0	6	0.42	2|2|0|0	4	0.48	0|0|4|5|0|0|0|0|0|0|0|0
TTC27	tetratricopeptide repeat domain 27	0|0|1|0	1	0.73	#N/A	#N/A	#N/A	0|0|0|0|0|0|0|0|0|0|0|0
BCCIP	BRCA2 and CDKN1A interacting protein	3|2|0|3	8	0.63	1|3|2|1	7	0.67	2|2|4|6|8|7|1|0|1|1|0|1
CAPN1	calpain 1	5|8|0|0	13	0.56	9|8|0|0	17	0.54	0|0|5|6|0|1|0|0|5|8|5|6
RAB13	RAB13, member RAS oncogene family	7|9|0|0	16	0.55	5|5|0|0	10	0.66	7|2|3|6|2|1|0|1|4|7|5|2
RBM17	RNA binding motif protein 17	34|29|8|5	76	0.54	30|32|10|11	83	0.57	3|1|1|1|7|4|1|1|24|24|22|21
RCL1	RNA terminal phosphate cyclase like 1	2|0|0|0	2	0.56	0|2|0|0	2	0.58	0|0|3|3|0|0|2|1|2|1|1|0
CHD7	chromodomain helicase DNA binding protein 7	26|27|0|0	53	0.13	6|7|0|0	13	0.24	0|0|0|0|0|0|0|0|1|2|2|1
FAM135A	family with sequence similarity 135 member A	0|0|0|1	1	0.73	0|0|1|0	1	0.76	0|0|0|0|0|0|0|0|8|8|10|5
ATF7IP	activating transcription factor 7 interacting protein	5|6|12|14	37	0	1|0|3|4	8	0.23	0|0|0|0|0|0|0|0|0|0|1|0
WWP2	WW domain containing E3 ubiquitin protein ligase 2	0|1|0|0	1	0.73	1|0|0|0	1	0.76	0|0|0|3|0|0|0|0|1|0|0|0
SPATS2	spermatogenesis associated serine rich 2	1|0|0|0	1	0.73	#N/A	#N/A	#N/A	0|0|0|0|0|0|0|0|1|0|1|0
VDAC1	voltage dependent anion channel 1	32|31|22|23	108	0.73	38|36|13|13	100	0.76	29|25|43|49|22|22|38|39|76|69|65|57
ACOT7	acyl-CoA thioesterase 7	42|39|0|0	81	0.69	28|33|0|1	62	0.73	18|9|36|37|1|0|9|7|23|24|25|22
THUMPD3	THUMP domain containing 3	0|0|1|0	1	0.73	0|0|2|0	2	0.54	0|0|0|0|1|1|0|0|1|2|2|2
COPE	COPI coat complex subunit epsilon	3|1|2|1	7	0.73	1|3|1|1	6	0.76	2|1|2|4|4|2|1|0|8|7|8|7
SNX2	sorting nexin 2	4|3|6|5	18	0.66	0|1|5|4	10	0.69	3|3|0|0|12|8|0|0|7|8|7|7
RAB21	RAB21, member RAS oncogene family	3|6|4|3	16	0.65	0|0|2|0	2	0.76	9|2|1|3|5|4|4|2|6|5|5|6
UFM1	ubiquitin fold modifier 1	2|0|1|0	3	0.55	2|2|1|0	5	0.53	2|0|0|1|5|3|1|0|0|0|0|0
DLG1	discs large MAGUK scaffold protein 1	0|0|2|0	2	0.73	2|0|0|0	2	0.76	5|2|0|0|0|0|4|0|26|24|25|29
GSK3B	glycogen synthase kinase 3 beta	0|1|1|0	2	0.73	1|1|0|0	2	0.76	3|3|0|1|3|0|0|0|1|1|0|1
GSK3A	glycogen synthase kinase 3 alpha	1|0|1|0	2	0.73	#N/A	#N/A	#N/A	1|0|0|0|3|1|0|0|1|1|0|1
IK	IK cytokine	26|26|10|11	73	0.65	45|52|27|23	147	0.36	7|5|2|0|0|0|7|2|25|27|28|23
SFPQ	splicing factor proline and glutamine rich	152|152|48|39	391	0.73	159|166|132|113	570	0.76	50|51|91|82|26|32|228|255|121|120|109|119
DNAJB12	DnaJ heat shock protein family (Hsp40) member B12	0|0|0|1	1	0.73	#N/A	#N/A	#N/A	0|0|0|0|1|1|0|0|0|0|0|0
SNRPB	small nuclear ribonucleoprotein polypeptides B and B1	23|24|20|19	86	0.67	13|13|20|24	70	0.7	9|6|21|26|11|11|12|10|8|9|11|14
MTPN	myotrophin	4|5|0|0	9	0.62	4|6|0|0	10	0.63	0|0|8|8|1|1|0|0|6|4|4|4
ANK3	ankyrin 3	0|0|1|0	1	0.73	1|0|1|3	5	0.76	7|5|0|0|5|1|3|2|31|29|25|28
RPS25	ribosomal protein S25	15|15|25|17	72	0.68	13|13|16|16	58	0.73	10|7|22|16|18|18|13|13|9|8|12|9
KLHL15	kelch like family member 15	1|0|0|0	1	0.73	#N/A	#N/A	#N/A	0|0|0|0|0|0|0|0|1|1|3|1
POLR3E	RNA polymerase III subunit E	0|0|0|1	1	0.73	#N/A	#N/A	#N/A	0|0|0|0|0|0|0|0|1|0|0|0
SDAD1	SDA1 domain containing 1	1|1|0|0	2	0.73	2|0|1|1	4	0.46	0|0|1|0|0|0|1|1|0|0|0|0
RPS26	ribosomal protein S26	11|11|11|12	45	0.73	10|11|14|13	48	0.76	17|26|12|12|13|10|13|18|17|14|12|13
RPS28	ribosomal protein S28	9|12|11|6	38	0.69	8|7|1|4	20	0.76	6|4|11|10|22|21|8|7|9|9|9|11
2023-09-11	0	5|7|4|3	19	0.73	15|16|9|11	51	0.76	17|11|0|1|27|27|13|8|28|31|31|35
RAP2C	RAP2C, member of RAS oncogene family	1|2|0|0	3	0.59	1|1|0|0	2	0.76	0|0|2|3|0|0|0|0|5|1|4|2
RAE1	ribonucleic acid export 1	32|23|8|11	74	0.46	41|40|11|13	105	0.2	8|4|16|16|16|16|5|6|11|11|14|11
AGFG1	ArfGAP with FG repeats 1	15|8|10|10	43	0.69	12|14|8|6	40	0.72	8|6|0|0|19|19|2|1|19|13|15|13
PIGT	phosphatidylinositol glycan anchor biosynthesis class T	0|0|0|1	1	0.73	#N/A	#N/A	#N/A	0|1|1|1|0|0|0|0|0|1|1|1
SFXN2	sideroflexin 2	1|0|0|0	1	0.73	#N/A	#N/A	#N/A	0|0|1|0|0|0|1|0|2|2|3|2
RTN4	reticulon 4	1|3|0|1	5	0.73	6|9|2|2	19	0.76	19|19|1|4|10|14|13|13|16|13|16|13
RBM33	RNA binding motif protein 33	120|106|41|45	312	0	67|66|26|28	187	0	0|0|0|0|3|1|0|1|2|9|9|9
MSH3	mutS homolog 3	1|3|0|0	4	0.5	4|5|4|5	18	0.11	0|0|0|0|0|0|0|0|3|3|3|1
TLK1	tousled like kinase 1	1|1|0|0	2	0.73	#N/A	#N/A	#N/A	0|0|0|0|0|0|0|0|0|0|0|0
EIF4H	eukaryotic translation initiation factor 4H	6|7|12|9	34	0.68	11|11|9|16	47	0.7	7|7|0|3|13|13|14|11|9|11|8|6
CPSF1	cleavage and polyadenylation specific factor 1	78|71|7|9	165	0.21	47|51|11|11	120	0.24	0|0|1|2|0|0|0|1|15|13|15|8
UCK2	uridine-cytidine kinase 2	0|1|0|0	1	0.73	#N/A	#N/A	#N/A	0|0|1|0|0|0|0|0|4|3|2|1
EFTUD2	elongation factor Tu GTP binding domain containing 2	39|43|33|37	152	0.72	45|49|44|44	182	0.75	9|5|12|10|12|7|18|16|66|70|66|72
SH3PXD2B	SH3 and PX domains 2B	2|0|3|1	6	0.73	2|6|7|8	23	0.7	2|0|0|0|12|9|0|0|12|12|10|13
EXOSC7	exosome component 7	3|1|1|0	5	0.73	5|8|2|1	16	0.68	2|2|0|0|0|0|1|2|13|15|14|13
HDAC3	histone deacetylase 3	22|25|16|14	77	0	17|16|8|8	49	0	0|0|0|0|0|0|0|0|0|0|0|0
PES1	pescadillo ribosomal biogenesis factor 1	24|19|15|15	73	0.1	19|16|19|21	75	0.02	5|8|6|8|2|0|3|3|6|5|10|6
MORC2	MORC family CW-type zinc finger 2	0|0|0|1	1	0.73	#N/A	#N/A	#N/A	0|0|0|0|0|0|0|0|1|3|4|0
ZHX2	zinc fingers and homeoboxes 2	3|1|0|1	5	0.38	#N/A	#N/A	#N/A	0|0|0|0|0|0|0|0|0|0|0|0
SCML2	Scm polycomb group protein like 2	82|74|4|5	165	0.71	89|78|6|10	183	0.73	40|24|0|0|0|0|19|10|83|81|79|81
ZNF148	zinc finger protein 148	35|34|0|0	69	0.28	30|32|0|0	62	0.3	2|1|0|0|0|0|3|1|15|8|15|14
ALYREF	Aly/REF export factor	38|35|19|14	106	0.72	36|37|12|12	97	0.75	9|8|35|38|11|10|52|62|33|36|34|33
PGRMC2	progesterone receptor membrane component 2	6|6|0|0	12	0.73	13|9|2|2	26	0.76	12|16|1|1|10|9|22|25|22|22|25|21
VDAC3	voltage dependent anion channel 3	25|20|6|8	59	0.71	20|23|4|4	51	0.74	18|22|31|28|9|8|16|15|22|19|24|22
MAP4	microtubule associated protein 4	10|20|14|13	57	0.73	48|54|34|29	165	0.76	76|56|7|7|38|33|106|93|217|205|194|196
CSTB	cystatin B	11|6|0|0	17	0.67	14|15|0|0	29	0.67	1|0|28|32|0|1|0|0|6|3|7|6
THOC2	THO complex subunit 2	8|7|1|1	17	0.73	16|19|3|1	39	0.72	0|0|4|4|0|2|5|0|32|29|33|30
WDR82	WD repeat domain 82	27|29|11|11	78	0.33	35|36|14|14	99	0.29	4|1|5|2|0|0|1|1|15|15|15|15
ERCC3	ERCC excision repair 3, TFIIH core complex helicase subunit	1|0|0|0	1	0.73	1|2|2|0	5	0.41	0|0|0|0|1|0|0|0|0|1|1|1
SNX4	sorting nexin 4	0|1|0|0	1	0.73	1|1|2|2	6	0.76	5|2|0|0|11|9|0|0|9|8|5|7
WDR12	WD repeat domain 12	9|6|2|4	21	0.51	2|4|5|7	18	0.57	0|0|7|12|0|0|0|0|4|4|3|3
RNF114	ring finger protein 114	0|1|0|0	1	0.73	1|0|0|0	1	0.76	0|0|1|0|1|0|0|0|0|0|0|0
PDIA3	protein disulfide isomerase family A member 3	9|15|1|1	26	0.7	19|16|3|3	41	0.72	0|0|10|10|8|6|5|1|24|21|23|26
BSG	basigin (Ok blood group)	0|0|4|4	8	0.73	0|0|3|3	6	0.76	0|0|3|4|15|9|1|1|5|4|5|6
MOB2	MOB kinase activator 2	4|3|0|1	8	0.62	6|6|1|4	17	0.58	0|0|0|0|2|2|0|0|6|7|7|8
TAF6L	TATA-box binding protein associated factor 6 like	13|18|3|4	38	0.01	19|16|5|5	45	0	1|0|0|0|0|0|0|0|0|1|0|2
ZBTB4	zinc finger and BTB domain containing 4	1|0|0|0	1	0.73	#N/A	#N/A	#N/A	0|0|0|0|0|0|0|0|0|0|0|0
CHD3	chromodomain helicase DNA binding protein 3	7|7|0|0	14	0.25	1|2|0|0	3	0.5	0|0|0|0|0|0|0|0|2|2|2|0
CABIN1	calcineurin binding protein 1	3|2|0|0	5	0.27	1|2|0|0	3	0.41	0|0|0|0|0|0|0|0|0|0|0|0
PDLIM1	PDZ and LIM domain 1	33|31|17|22	103	0.73	46|53|43|47	189	0.76	77|78|0|0|101|83|108|107|51|48|44|46
MT-CO2	mitochondrially encoded cytochrome c oxidase II	3|3|6|2	14	0.62	5|4|2|2	13	0.66	1|0|3|2|3|3|5|3|4|4|6|5
CTPS1	CTP synthase 1	11|13|5|5	34	0.73	15|19|13|14	61	0.76	41|36|9|12|83|81|60|72|77|73|69|69
PRPF4B	pre-mRNA processing factor 4B	0|2|0|2	4	0.73	0|3|1|0	4	0.64	0|0|9|14|0|0|0|0|2|1|0|1
FLNC	filamin C	0|2|10|10	22	0.64	2|3|26|25	56	0.23	4|0|4|4|7|3|0|3|8|9|11|10
INTS12	integrator complex subunit 12	2|2|0|1	5	0.51	7|9|2|1	19	0.27	0|0|0|0|0|0|0|0|2|3|4|2
ZBTB21	zinc finger and BTB domain containing 21	2|1|6|9	18	0.26	12|9|4|8	33	0.02	0|0|0|0|0|0|0|0|3|4|2|1
PBDC1	polysaccharide biosynthesis domain containing 1	0|0|1|2	3	0.48	0|0|0|1	1	0.76	1|0|0|0|2|2|0|0|0|0|0|0
YAF2	YY1 associated factor 2	0|0|3|3	6	0.24	0|0|0|1	1	0.76	0|0|0|0|0|0|0|0|0|0|0|0
SLU7	SLU7 homolog, splicing factor	41|36|8|9	94	0.3	44|38|8|12	102	0.3	3|1|0|0|0|0|3|1|19|19|16|17
RPL9P8;RPL9;RPL9P7;RPL9P9	#N/A	30|32|19|19	100	0.73	40|38|22|21	121	0.75	53|43|24|37|13|16|41|50|49|46|48|44
PIN1	#N/A	2|2|0|0	4	0.51	7|8|2|1	18	0.15	1|0|2|2|2|2|0|0|0|0|0|1
KDM3B	lysine demethylase 3B	81|69|57|58	265	0.48	90|98|46|51	285	0.31	10|2|0|0|19|18|5|1|39|44|36|42
PTDSS2	phosphatidylserine synthase 2	1|0|0|0	1	0.73	#N/A	#N/A	#N/A	0|0|0|0|0|0|0|0|0|0|0|0
SH3GL1	SH3 domain containing GRB2 like 1, endophilin A2	0|1|0|0	1	0.73	2|2|1|2	7	0.76	12|11|0|0|16|12|10|10|27|22|18|25
CITED1	Cbp/p300 interacting transactivator with Glu/Asp rich carboxy-terminal domain 1	2|2|2|4	10	0.02	0|0|0|2	2	0.45	0|0|0|0|1|1|0|0|0|0|0|0
STAT1	signal transducer and activator of transcription 1	15|18|10|12	55	0.73	36|32|24|28	120	0.75	35|18|1|1|37|27|29|18|45|42|42|45
SYMPK	symplekin scaffold protein	5|5|5|7	22	0	4|3|2|5	14	0.08	0|0|0|0|0|0|0|1|1|1|2|1
CREBBP	CREB binding protein	174|190|99|97	560	0	124|133|57|61	375	0	0|0|0|0|0|1|0|0|0|0|0|0
RP9	RP9 pre-mRNA splicing factor	1|2|3|0	6	0.33	0|1|2|1	4	0.48	2|1|0|0|0|0|1|0|0|0|0|0
DERL1	derlin 1	3|3|1|1	8	0.35	3|1|2|0	6	0.41	0|0|1|3|0|0|0|0|0|0|0|2
CAPRIN1	cell cycle associated protein 1	1|2|20|13	36	0.65	4|5|11|8	28	0.72	7|5|3|5|23|20|7|5|7|8|11|6
CFAP97	cilia and flagella associated protein 97	0|1|0|0	1	0.73	#N/A	#N/A	#N/A	0|0|0|0|0|0|0|1|1|1|2|3
HSPB1	heat shock protein family B (small) member 1	20|22|53|50	145	0.71	26|25|37|41	129	0.74	6|4|38|39|90|90|18|17|1|0|1|0
MARK2	microtubule affinity regulating kinase 2	2|3|3|2	10	0.54	1|3|1|1	6	0.58	1|1|2|1|0|0|0|0|2|3|4|3
NR3C1	nuclear receptor subfamily 3 group C member 1	1|0|1|0	2	0.73	0|2|1|0	3	0.76	7|4|0|0|1|3|0|0|9|8|8|7
SF3B6	splicing factor 3b subunit 6	12|13|7|8	40	0.67	14|16|9|10	49	0.69	6|3|4|6|3|2|8|4|15|15|15|16
INTS6L	integrator complex subunit 6 like	2|0|0|0	2	0.73	2|3|0|1	6	0.62	0|0|6|20|0|0|0|0|0|0|0|0
BAHCC1	BAH domain and coiled-coil containing 1	1|1|0|0	2	0.73	#N/A	#N/A	#N/A	0|0|0|0|0|0|0|0|0|0|0|0
VCPIP1	valosin containing protein interacting protein 1	74|84|47|45	250	0.65	97|103|70|89	359	0.57	21|13|0|0|11|5|5|1|61|57|56|57
RRP15	ribosomal RNA processing 15 homolog	1|1|0|0	2	0.73	1|0|0|0	1	0.76	0|0|4|2|0|0|0|0|0|1|1|1
FKBP3	FKBP prolyl isomerase 3	0|0|19|12	31	0.58	0|0|7|10	17	0.7	6|4|0|0|8|8|8|12|8|9|9|10
EMC1	ER membrane protein complex subunit 1	1|2|0|0	3	0.73	0|0|1|1	2	0.76	1|0|1|3|0|0|0|0|8|9|5|4
AHNAK	AHNAK nucleoprotein	319|333|354|338	1344	0.73	789|763|908|941	3401	0.76	813|870|31|35|1611|1557|1515|1800|685|674|668|642
KAT14	lysine acetyltransferase 14	12|11|0|0	23	0.17	5|3|0|0	8	0.27	0|0|0|0|0|0|0|0|0|0|1|1
MCM3	minichromosome maintenance complex component 3	41|44|27|34	146	0.71	28|34|30|37	129	0.75	23|13|31|30|27|26|15|10|32|36|45|36
YWHAQ	tyrosine 3-monooxygenase/tryptophan 5-monooxygenase activation protein theta	7|7|1|3	18	0.73	8|8|1|0	17	0.76	7|3|8|7|4|5|10|12|14|11|15|9
TCF20	transcription factor 20	185|180|24|22	411	0	119|130|14|16	279	0	1|0|0|0|2|2|0|0|0|0|0|0
ZNF865	zinc finger protein 865	1|2|0|0	3	0.4	#N/A	#N/A	#N/A	0|0|0|0|0|0|0|0|0|0|0|0
HMGXB4	HMG-box containing 4	5|3|0|0	8	0.49	4|4|0|0	8	0.51	0|0|1|0|0|0|1|0|3|4|4|4
ABR	ABR activator of RhoGEF and GTPase	0|0|0|1	1	0.73	0|1|5|8	14	0.68	1|0|0|0|2|1|0|0|14|15|17|9
YY1	YY1 transcription factor	2|3|0|0	5	0.6	4|5|0|0	9	0.55	4|0|0|0|0|0|0|1|5|4|5|5
VPS16	VPS16 core subunit of CORVET and HOPS complexes	0|0|0|1	1	0.73	#N/A	#N/A	#N/A	0|0|1|1|0|0|0|0|1|1|0|0
HSP90B1	heat shock protein 90 beta family member 1	31|30|24|25	110	0.72	23|27|15|20	85	0.75	5|1|36|38|18|20|7|9|35|35|36|34
CPSF4	cleavage and polyadenylation specific factor 4	24|22|0|0	46	0.25	12|13|1|0	26	0.34	0|0|1|1|0|0|2|2|3|8|8|7
SRSF11	serine and arginine rich splicing factor 11	26|34|6|4	70	0.5	33|31|10|9	83	0.53	9|7|8|8|0|0|14|7|21|18|13|13
PROSER1	proline and serine rich 1	2|1|2|2	7	0.07	2|0|1|1	4	0.41	0|0|0|0|0|0|0|0|0|0|0|0
RNF2	ring finger protein 2	28|26|13|6	73	0	17|17|5|8	47	0.01	0|0|1|2|1|0|1|0|0|2|3|2
DDOST	dolichyl-diphosphooligosaccharide--protein glycosyltransferase non-catalytic subunit	3|5|12|11	31	0.73	2|4|8|11	25	0.76	0|0|16|17|12|13|6|5|18|18|19|20
PYM1	PYM homolog 1, exon junction complex associated factor	1|1|9|10	21	0.57	3|2|11|9	25	0.56	3|0|1|2|5|3|6|7|6|4|6|5
HMMR	hyaluronan mediated motility receptor	0|0|1|0	1	0.73	#N/A	#N/A	#N/A	0|0|0|0|0|0|0|0|0|0|0|0
SLC25A21	solute carrier family 25 member 21	2|0|0|0	2	0.44	#N/A	#N/A	#N/A	0|0|0|0|0|0|0|0|0|1|1|0
AKAP12	A-kinase anchoring protein 12	0|0|7|5	12	0.73	2|2|8|8	20	0.76	6|4|0|1|17|18|3|4|16|16|11|15
DENR	density regulated re-initiation and release factor	0|1|2|1	4	0.61	2|2|2|1	7	0.61	0|0|1|2|1|0|0|0|4|5|4|4
STAMBP	STAM binding protein	0|0|0|1	1	0.73	2|1|0|3	6	0.52	1|1|0|0|3|2|0|0|2|2|1|0
IFIT5	interferon induced protein with tetratricopeptide repeats 5	3|2|0|0	5	0.73	14|13|5|7	39	0.76	28|27|0|0|7|8|15|8|70|69|62|65
MAT2A	methionine adenosyltransferase 2A	4|5|6|12	27	0.73	3|5|5|5	18	0.76	19|20|16|14|6|11|1|1|15|17|15|15
WDR74	WD repeat domain 74	2|2|2|1	7	0.07	0|0|0|1	1	0.76	0|0|0|0|0|0|0|0|0|0|0|0
C19ORF68	zinc finger SWIM-type containing 9	4|4|0|0	8	0.23	1|1|0|0	2	0.76	0|0|0|0|0|0|0|0|0|0|0|0
PPP1R12A	protein phosphatase 1 regulatory subunit 12A	1|0|0|0	1	0.73	0|1|0|0	1	0.76	2|0|0|0|5|4|0|0|7|9|8|6
PDCD6IP	programmed cell death 6 interacting protein	4|4|0|0	8	0.73	5|5|0|0	10	0.76	3|2|2|0|7|2|5|2|17|16|17|16
NUP133	nucleoporin 133	8|4|3|2	17	0.73	25|31|17|11	84	0.71	1|0|1|0|3|1|7|2|38|32|39|39
VPS52	VPS52 subunit of GARP complex	0|0|1|0	1	0.73	#N/A	#N/A	#N/A	0|0|0|0|0|0|0|0|0|0|1|0
PQBP1	polyglutamine binding protein 1	9|11|9|10	39	0	8|10|13|16	47	0	0|0|0|0|1|1|0|0|1|0|1|0
NUP88	nucleoporin 88	7|5|5|5	22	0.73	21|23|12|6	62	0.73	5|2|21|17|21|20|8|6|22|18|18|15
SF3A3	splicing factor 3a subunit 3	25|25|32|27	109	0.63	18|20|28|27	93	0.68	6|2|4|6|10|5|2|3|25|24|27|21
DERL2	derlin 2	1|0|0|0	1	0.73	#N/A	#N/A	#N/A	0|0|0|0|1|1|0|0|0|1|1|0
L3MBTL2	L3MBTL histone methyl-lysine binding protein 2	3|2|0|0	5	0.25	0|1|0|0	1	0.76	0|0|0|0|0|0|0|0|1|0|0|0
BRCA1	BRCA1 DNA repair associated	0|0|0|1	1	0.73	6|7|0|2	15	0.05	0|0|0|0|0|0|0|0|0|0|1|0
FOXO3	forkhead box O3	0|0|1|0	1	0.73	#N/A	#N/A	#N/A	0|0|0|0|0|0|0|0|2|2|1|0
ZW10	zw10 kinetochore protein	0|1|0|0	1	0.73	1|1|0|0	2	0.76	0|0|0|0|1|0|0|0|7|9|6|4
LRRC40	leucine rich repeat containing 40	0|0|9|11	20	0.68	1|2|9|11	23	0.7	0|0|0|0|19|21|1|1|12|13|10|10
ABCB7	ATP binding cassette subfamily B member 7	1|3|3|8	15	0.34	2|0|1|1	4	0.59	1|0|3|2|1|2|0|1|1|0|2|1
CNOT10	CCR4-NOT transcription complex subunit 10	1|0|0|0	1	0.73	2|5|2|1	10	0.46	1|0|0|0|2|2|0|0|4|2|2|2
CMTM8	CKLF like MARVEL transmembrane domain containing 8	0|0|0|1	1	0.73	#N/A	#N/A	#N/A	0|0|0|0|0|0|0|0|0|0|0|0
C17ORF53	homologous recombination factor with OB-fold	4|2|2|3	11	0	6|5|0|0	11	0.22	0|0|0|0|0|0|0|0|0|0|0|0
UTP6	UTP6 small subunit processome component	1|0|0|0	1	0.73	1|0|0|0	1	0.76	0|0|3|2|0|0|0|0|0|0|0|1
POLA1	DNA polymerase alpha 1, catalytic subunit	30|28|14|22	94	0.62	63|70|53|54	240	0	16|7|1|1|15|11|16|9|20|15|15|14
SAFB2	scaffold attachment factor B2	13|20|0|0	33	0.37	15|20|0|0	35	0.36	8|4|9|9|1|0|4|1|5|9|5|4
FXR2	FMR1 autosomal homolog 2	6|6|2|1	15	0.73	5|2|3|1	11	0.76	8|4|5|4|4|5|4|7|10|9|10|7
ANKHD1	ankyrin repeat and KH domain containing 1	5|4|10|8	27	0.64	5|3|8|10	26	0.67	1|0|0|0|11|10|0|0|13|8|14|7
TOP1	DNA topoisomerase I	46|47|2|2	97	0.66	38|46|3|5	92	0.7	7|2|56|62|5|2|13|12|12|10|9|10
NCOA6	nuclear receptor coactivator 6	51|63|8|8	130	0	21|24|1|1	47	0.17	0|0|0|0|0|0|0|0|0|0|0|0
ABCF2	ATP binding cassette subfamily F member 2	5|5|0|1	11	0.73	6|4|0|2	12	0.76	16|7|5|5|5|3|5|3|16|20|20|13
RRP1B	ribosomal RNA processing 1B	9|9|2|1	21	0.69	17|19|0|2	38	0.69	6|0|20|11|0|0|8|2|15|14|15|13
PSMD10	proteasome 26S subunit, non-ATPase 10	0|0|3|2	5	0.32	0|0|3|3	6	0.32	0|0|0|0|2|1|0|0|0|0|0|0
BRMS1	BRMS1 transcriptional repressor and anoikis regulator	2|0|1|3	6	0.27	0|0|0|1	1	0.76	0|0|0|0|0|0|0|0|0|0|0|0
GNAI2	G protein subunit alpha i2	0|1|0|0	1	0.73	#N/A	#N/A	#N/A	1|0|0|1|3|0|0|0|1|0|1|0
GCFC2	GC-rich sequence DNA-binding factor 2	2|3|0|1	6	0.27	6|2|3|3	14	0	0|0|0|0|0|0|0|0|0|0|0|0
PRPF40A	pre-mRNA processing factor 40 homolog A	38|38|10|9	95	0.25	12|14|8|4	38	0.61	1|1|2|1|4|2|1|2|12|11|15|12
ZMYND8	zinc finger MYND-type containing 8	6|2|2|1	11	0.47	7|6|1|1	15	0.37	0|0|0|0|0|0|0|0|5|2|7|4
EIF4G1	eukaryotic translation initiation factor 4 gamma 1	21|22|36|28	107	0.73	45|48|52|57	202	0.76	72|58|16|17|108|86|47|45|167|182|175|186
NELFCD	negative elongation factor complex member C/D	20|22|8|9	59	0.07	20|20|13|12	65	0.01	0|0|0|0|1|1|1|0|6|5|6|7
RBM4B	RNA binding motif protein 4B	1|3|1|2	7	0.27	2|2|2|2	8	0.01	0|0|0|0|0|0|0|0|0|0|0|0
FNBP4	formin binding protein 4	1|0|0|0	1	0.73	1|2|3|2	8	0.43	0|0|0|0|1|0|0|0|1|2|2|2
LCORL	ligand dependent nuclear receptor corepressor like	3|0|0|0	3	0.38	#N/A	#N/A	#N/A	0|0|0|0|0|0|0|0|0|0|0|0
POLR3A	RNA polymerase III subunit A	0|0|0|1	1	0.73	#N/A	#N/A	#N/A	0|0|0|0|0|0|0|0|0|0|0|0
ZDHHC13	zinc finger DHHC-type palmitoyltransferase 13	1|0|0|0	1	0.73	#N/A	#N/A	#N/A	0|0|0|0|0|0|0|0|1|0|0|0
MRPL49	mitochondrial ribosomal protein L49	2|0|1|0	3	0.55	1|2|0|0	3	0.57	0|0|0|0|0|0|0|0|5|3|3|2
TBC1D2B	TBC1 domain family member 2B	0|0|0|1	1	0.73	1|1|1|4	7	0.44	1|2|0|0|0|0|1|0|0|1|0|1
EXOSC8	exosome component 8	0|0|3|1	4	0.58	3|0|3|2	8	0.57	1|0|0|0|0|0|1|0|5|5|3|5
H1F0	H1.0 linker histone	3|2|8|5	18	0.5	3|3|7|5	18	0.53	0|0|0|1|4|3|7|6|2|2|2|1
CHD8	chromodomain helicase DNA binding protein 8	107|118|45|54	324	0	63|62|36|41	202	0	0|0|0|0|0|2|0|1|8|8|8|7
CCDC117	coiled-coil domain containing 117	0|1|0|0	1	0.73	#N/A	#N/A	#N/A	0|0|0|0|0|0|0|0|0|0|0|0
MSH6	mutS homolog 6	18|20|12|10	60	0.71	22|27|17|20	86	0.73	15|7|3|1|7|6|25|16|32|31|35|36
DYNC1I2	dynein cytoplasmic 1 intermediate chain 2	1|0|0|0	1	0.73	1|0|0|0	1	0.76	2|0|0|0|1|1|0|0|4|6|4|3
ZDBF2	zinc finger DBF-type containing 2	3|1|0|0	4	0.47	9|4|1|1	15	0.32	0|0|0|0|0|0|0|0|1|1|3|2
KRT8	keratin 8	82|94|197|208	581	0.73	94|100|164|165	523	0.76	65|115|251|255|252|244|134|160|47|54|50|56
ARL3	ADP ribosylation factor like GTPase 3	1|1|0|0	2	0.73	5|4|0|0	9	0.69	1|0|1|0|7|6|5|3|8|6|7|7
ARL2	ADP ribosylation factor like GTPase 2	2|3|6|4	15	0.73	4|2|5|6	17	0.76	5|1|7|5|15|13|6|5|12|12|11|8
KRT18	keratin 18	66|80|130|127	403	0.73	97|102|102|116	417	0.76	74|123|248|267|152|119|97|118|42|47|42|45
SLC2A3	solute carrier family 2 member 3	1|3|0|0	4	0.48	1|2|0|0	3	0.52	2|0|2|4|0|0|0|0|0|0|0|0
SKP1	S-phase kinase associated protein 1	19|18|5|7	49	0.65	15|14|7|9	45	0.7	5|4|5|6|12|9|5|3|18|16|15|10
TOX4	TOX high mobility group box family member 4	71|69|16|19	175	0.47	69|77|23|25	194	0.44	5|4|1|1|1|3|7|6|40|43|36|47
COX7A2	cytochrome c oxidase subunit 7A2	0|0|1|3	4	0.59	1|1|0|1	3	0.76	0|0|0|0|2|1|2|3|3|3|3|3
E2F5	E2F transcription factor 5	9|8|7|10	34	0	21|25|9|11	66	0	0|0|0|0|0|0|0|0|0|0|0|0
NBN	nibrin	3|3|0|0	6	0.48	14|16|0|0	30	0.2	1|0|1|2|1|1|0|0|0|1|2|3
NFIB	nuclear factor I B	5|1|0|0	6	0.37	#N/A	#N/A	#N/A	0|0|0|0|0|0|0|0|0|0|1|0
GLYR1	glyoxylate reductase 1 homolog	4|1|1|1	7	0.73	3|1|1|1	6	0.76	2|2|1|1|0|0|7|5|21|21|21|18
TEX10	testis expressed 10	1|1|0|0	2	0.73	2|3|0|0	5	0.44	0|0|1|0|0|0|1|1|2|1|1|0
RNMT	RNA guanine-7 methyltransferase	1|0|1|3	5	0.54	2|2|2|1	7	0.55	0|0|0|0|0|0|0|0|2|4|4|5
SLC35E1	solute carrier family 35 member E1	0|1|0|0	1	0.73	#N/A	#N/A	#N/A	2|4|1|0|0|0|0|0|0|0|0|0
C9ORF142	PAXX non-homologous end joining factor	1|0|0|0	1	0.73	1|1|0|0	2	0.76	1|0|0|0|0|0|1|0|1|0|1|1
RPS27	ribosomal protein S27	34|37|22|16	109	0.65	24|21|14|9	68	0.72	10|24|25|27|10|5|12|11|14|14|10|14
PMF1	polyamine modulated factor 1	0|0|0|1	1	0.73	0|0|0|1	1	0.76	0|0|0|0|0|0|0|0|1|1|1|0
LRBA	LPS responsive beige-like anchor protein	0|0|0|1	1	0.73	2|2|3|5	12	0.76	2|1|1|3|3|1|0|0|70|71|73|67
RPL37A	ribosomal protein L37a	7|7|14|12	40	0.57	8|6|4|6	24	0.69	3|2|8|5|10|6|6|11|4|3|4|5
EIF3K	eukaryotic translation initiation factor 3 subunit K	1|2|0|0	3	0.73	1|1|0|0	2	0.76	4|4|1|0|2|1|5|3|9|11|13|9
ELOB	elongin B	2|1|2|2	7	0.73	4|2|5|7	18	0.65	5|3|0|0|4|5|0|0|5|7|7|8
STIP1	stress induced phosphoprotein 1	34|34|15|21	104	0.68	39|35|25|35	134	0.69	21|23|7|5|9|11|15|10|23|21|24|22
ESRRB	estrogen related receptor beta	1|1|0|0	2	0.73	#N/A	#N/A	#N/A	0|0|0|0|0|0|0|0|0|0|0|0
ASNS	asparagine synthetase (glutamine-hydrolyzing)	1|2|2|2	7	0.73	3|1|5|4	13	0.76	5|2|3|3|32|32|5|3|37|35|36|30
SMAD2	SMAD family member 2	0|0|0|1	1	0.73	#N/A	#N/A	#N/A	0|0|0|0|1|0|0|0|0|1|0|0
EIF4EBP2	eukaryotic translation initiation factor 4E binding protein 2	0|0|2|1	3	0.46	0|0|2|1	3	0.47	0|0|0|0|2|1|0|0|0|0|0|0
FAM83H	family with sequence similarity 83 member H	9|9|3|5	26	0	8|8|4|0	20	0.04	0|0|0|0|0|0|0|0|0|0|0|0
NAA16	N-alpha-acetyltransferase 16, NatA auxiliary subunit	1|0|0|0	1	0.73	#N/A	#N/A	#N/A	0|0|0|0|0|0|0|0|0|0|0|0
CCDC6	coiled-coil domain containing 6	5|7|9|9	30	0.51	3|7|11|14	35	0.36	4|0|0|0|10|6|0|0|3|5|2|6
RPS8	ribosomal protein S8	63|64|30|30	187	0.73	55|52|28|32	167	0.76	49|61|69|73|31|27|74|100|54|51|52|55
DDX56	DEAD-box helicase 56	0|1|0|0	1	0.73	1|1|0|0	2	0.76	0|0|2|1|0|0|0|0|2|3|3|2
RPS15A	ribosomal protein S15a	58|60|37|34	189	0.72	38|36|33|30	137	0.75	31|64|41|39|25|26|23|31|40|41|31|34
TUBB4A	tubulin beta 4A class IVa	42|40|24|22	128	0.72	27|36|18|16	97	0.75	23|36|41|41|24|28|51|60|31|26|22|30
EDC3	enhancer of mRNA decapping 3	4|2|6|3	15	0.59	10|7|10|4	31	0.35	3|2|1|0|2|2|2|2|8|6|3|3
XP32	chromosome 1 open reading frame 68	0|0|1|1	2	0.73	#N/A	#N/A	#N/A	0|0|0|1|1|2|0|0|0|0|0|0
RPS16	ribosomal protein S16	36|27|40|41	144	0.72	32|30|27|26	115	0.76	16|14|44|49|36|39|24|24|39|34|33|32
CCDC47	coiled-coil domain containing 47	1|0|0|0	1	0.73	#N/A	#N/A	#N/A	0|0|3|2|3|3|0|0|7|9|10|7
EMC8	ER membrane protein complex subunit 8	1|0|1|0	2	0.73	0|0|1|1	2	0.76	0|0|1|0|0|1|0|0|0|2|0|0
HSPB8	heat shock protein family B (small) member 8	1|0|2|3	6	0.47	0|0|2|3	5	0.48	0|0|0|0|5|6|0|0|0|0|0|0
SLC25A6	solute carrier family 25 member 6	17|17|5|8	47	0.69	14|9|11|5	39	0.73	4|6|13|9|6|6|10|6|22|20|20|20
NT5DC2	5'-nucleotidase domain containing 2	2|1|0|0	3	0.73	0|1|0|0	1	0.76	0|0|11|6|1|1|0|0|1|1|5|2
SPDL1	spindle apparatus coiled-coil protein 1	8|5|20|22	55	0.34	13|17|18|23	71	0.36	1|0|0|0|1|2|0|0|14|12|12|15
MRPL50	mitochondrial ribosomal protein L50	0|1|1|0	2	0.73	#N/A	#N/A	#N/A	0|0|0|0|0|0|0|2|1|2|1|2
THOC3	THO complex subunit 3	2|4|1|1	8	0.6	1|3|1|1	6	0.65	0|0|6|5|2|0|2|3|2|2|3|2
ATXN2L	ataxin 2 like	12|8|13|9	42	0.73	14|23|28|27	92	0.76	13|9|1|0|72|66|8|4|45|44|42|62
EPS15L1	epidermal growth factor receptor pathway substrate 15 like 1	17|20|7|12	56	0.73	57|56|27|35	175	0.76	13|7|0|0|12|13|8|10|142|145|132|133
ARF3	ADP ribosylation factor 3	59|64|28|37	188	0.73	54|55|32|31	172	0.76	55|55|53|56|33|39|66|82|66|62|55|59
DNTTIP2	deoxynucleotidyltransferase terminal interacting protein 2	1|1|0|0	2	0.73	2|2|0|0	4	0.76	3|0|4|4|0|0|1|1|3|5|3|3
ATRX	ATRX chromatin remodeler	16|18|0|0	34	0.31	16|10|0|0	26	0.41	1|1|0|0|0|0|0|0|9|10|7|9
BYSL	bystin like	1|1|0|0	2	0.73	4|2|0|1	7	0.52	1|0|1|2|0|0|2|1|3|2|1|2
PCYT1A	phosphate cytidylyltransferase 1A, choline	8|9|3|2	22	0.31	10|13|3|4	30	0.27	5|4|0|0|0|1|3|2|1|5|0|2
HSDL2	hydroxysteroid dehydrogenase like 2	7|8|0|0	15	0.47	6|6|0|0	12	0.56	1|1|5|4|0|0|4|2|4|4|3|1
STAU2	staufen double-stranded RNA binding protein 2	1|1|0|0	2	0.73	0|1|0|1	2	0.76	0|0|0|0|0|0|0|0|0|0|0|0
DDX39A	DExD-box helicase 39A	12|15|6|9	42	0.69	9|10|7|11	37	0.73	0|0|7|7|6|4|3|0|21|24|27|22
H2AFY	macroH2A.1 histone	25|26|2|2	55	0.72	29|28|4|4	65	0.74	1|2|69|73|7|3|19|27|18|17|18|18
RCE1	Ras converting CAAX endopeptidase 1	0|0|1|0	1	0.73	#N/A	#N/A	#N/A	0|0|0|0|0|0|0|0|0|0|0|0
FTSJ3	FtsJ RNA 2'-O-methyltransferase 3	19|17|4|2	42	0.73	23|21|2|1	47	0.75	2|0|30|33|5|3|21|18|31|35|32|40
SUPT3H	SPT3 homolog, SAGA and STAGA complex component	1|2|0|0	3	0.4	2|3|0|0	5	0.28	0|0|0|0|0|0|0|0|0|0|0|0
SRP14	signal recognition particle 14	4|5|8|8	25	0.64	5|6|8|5	24	0.67	0|1|8|7|3|1|3|1|8|9|7|8
DSC1	desmocollin 1	0|0|1|0	1	0.73	#N/A	#N/A	#N/A	0|0|7|9|0|0|0|0|0|0|0|0
NCKAP1	NCK associated protein 1	0|1|1|1	3	0.73	4|2|2|2	10	0.76	4|1|0|0|2|4|3|3|20|22|19|15
ZNF195	zinc finger protein 195	0|2|0|0	2	0.4	4|4|0|0	8	0.23	0|0|0|0|0|0|0|0|0|0|0|0
PDK3	pyruvate dehydrogenase kinase 3	1|1|0|0	2	0.73	1|2|0|0	3	0.56	1|1|3|2|0|0|3|1|0|0|0|0
RIOX2	ribosomal oxygenase 2	0|0|1|0	1	0.73	1|1|1|1	4	0.76	0|0|0|0|0|0|0|0|1|1|0|0
MCTS1	MCTS1 re-initiation and release factor	4|2|1|1	8	0.63	0|0|1|2	3	0.76	0|0|9|8|2|2|2|0|3|4|3|3
KIAA0586	KIAA0586	0|0|1|0	1	0.73	#N/A	#N/A	#N/A	0|0|0|0|0|0|0|0|0|0|0|0
POLDIP2	DNA polymerase delta interacting protein 2	3|2|1|0	6	0.46	2|2|0|0	4	0.51	0|0|1|3|0|0|0|0|1|2|0|2
MLH1	mutL homolog 1	7|5|17|8	37	0.1	20|18|18|25	81	0	4|1|0|0|1|1|3|1|3|6|1|3
SP2	Sp2 transcription factor	3|2|1|2	8	0.06	2|1|0|2	5	0.3	0|0|0|0|0|0|0|0|0|0|0|0
TBCEL	tubulin folding cofactor E like	0|0|0|1	1	0.73	1|0|0|0	1	0.76	4|2|0|0|6|2|3|5|3|2|3|4
LIN7C	lin-7 homolog C, crumbs cell polarity complex component	0|0|1|1	2	0.73	1|0|0|1	2	0.76	1|0|0|0|0|0|0|0|5|3|4|3
NR2C1	nuclear receptor subfamily 2 group C member 1	1|1|0|0	2	0.73	1|3|0|0	4	0.54	0|0|0|0|0|0|0|0|3|6|2|4
PARVA	parvin alpha	0|0|1|1	2	0.73	2|0|1|1	4	0.65	6|3|0|0|6|2|2|1|0|1|2|0
HIST1H1E	H1.4 linker histone, cluster member	18|16|68|46	148	0.69	18|19|50|47	134	0.73	7|23|19|20|33|29|74|66|11|10|7|8
GAK	cyclin G associated kinase	0|1|0|0	1	0.73	1|2|2|5	10	0.62	0|0|0|0|2|0|0|0|7|7|9|7
RPL12	ribosomal protein L12	13|12|22|19	66	0.67	12|13|23|19	67	0.69	12|9|9|15|14|13|17|14|10|10|9|10
AGO1	argonaute RISC component 1	0|0|2|1	3	0.5	#N/A	#N/A	#N/A	0|0|0|0|2|2|0|0|1|1|0|0
PABPC1	poly(A) binding protein cytoplasmic 1	58|51|57|55	221	0.72	69|64|80|81	294	0.74	23|12|43|46|67|51|41|39|41|45|39|47
TCHP	trichoplein keratin filament binding	0|2|2|2	6	0.73	5|9|1|3	18	0.53	1|1|0|1|3|1|0|0|10|7|7|2
FOXF2	forkhead box F2	0|2|0|0	2	0.4	#N/A	#N/A	#N/A	0|0|0|0|0|0|0|0|0|0|0|0
AIMP2	aminoacyl tRNA synthetase complex interacting multifunctional protein 2	2|3|3|0	8	0.63	2|2|1|1	6	0.76	0|0|3|5|1|1|2|1|4|6|4|4
SERPINH1	serpin family H member 1	58|54|80|89	281	0.7	57|43|51|52	203	0.75	32|22|70|70|60|54|30|19|19|21|24|21
PSMC2	proteasome 26S subunit, ATPase 2	8|9|17|14	48	0.71	17|12|35|32	96	0.71	8|4|2|1|12|10|7|9|35|28|29|34
RHOG	ras homolog family member G	1|4|1|0	6	0.58	2|1|0|0	3	0.76	3|2|1|2|4|3|2|2|2|1|2|0
TCF12	transcription factor 12	1|3|1|3	8	0.32	#N/A	#N/A	#N/A	0|0|0|0|2|2|0|0|0|0|0|0
FAM83B	family with sequence similarity 83 member B	0|1|0|0	1	0.73	#N/A	#N/A	#N/A	0|0|0|0|0|0|0|0|1|0|1|1
MTDH	metadherin	7|3|7|6	23	0.73	11|12|8|8	39	0.71	8|1|9|9|3|5|8|5|11|15|17|14
RAB9A	RAB9A, member RAS oncogene family	2|2|0|0	4	0.73	3|4|0|0	7	0.63	2|0|3|7|0|0|0|0|0|5|7|6
TRMT1	tRNA methyltransferase 1	1|1|0|0	2	0.73	0|0|1|1	2	0.76	0|0|0|0|1|0|0|0|1|0|0|2
HMG20A	high mobility group 20A	10|8|2|2	22	0	5|5|0|0	10	0.2	0|0|0|0|0|0|0|0|0|0|1|0
TTC31	tetratricopeptide repeat domain 31	0|1|0|0	1	0.73	#N/A	#N/A	#N/A	0|0|0|0|0|0|0|0|0|0|0|0
WDR6	WD repeat domain 6	0|0|1|2	3	0.52	#N/A	#N/A	#N/A	0|0|1|0|0|0|0|0|5|1|0|3
DDX19A	DEAD-box helicase 19A	2|1|4|3	10	0.62	3|2|4|4	13	0.64	3|1|1|0|8|7|0|0|3|4|3|3
ZC3H14	zinc finger CCCH-type containing 14	33|43|6|8	90	0.13	44|46|8|10	108	0.16	8|5|0|0|2|2|0|0|4|7|10|8
HNRNPDL	heterogeneous nuclear ribonucleoprotein D like	17|17|9|9	52	0.69	18|19|10|10	57	0.72	3|0|20|20|7|5|15|12|14|16|15|13
BAZ2B	bromodomain adjacent to zinc finger domain 2B	8|8|0|0	16	0.19	#N/A	#N/A	#N/A	0|0|0|0|0|0|0|0|0|0|0|0
BAZ2A	bromodomain adjacent to zinc finger domain 2A	7|11|0|0	18	0.29	14|13|1|0	28	0.23	1|2|0|0|0|0|0|0|3|4|2|2
SDE2	SDE2 telomere maintenance homolog	2|2|1|3	8	0.46	2|2|4|4	12	0.34	1|0|0|0|1|0|0|0|2|3|0|3
NECAP2	NECAP endocytosis associated 2	10|12|2|4	28	0.62	11|14|6|10	41	0.61	3|0|3|1|8|8|5|5|8|9|9|7
SALL2	spalt like transcription factor 2	18|20|16|21	75	0	8|10|4|5	27	0	0|0|0|0|0|0|0|0|0|0|0|0
UFD1	ubiquitin recognition factor in ER associated degradation 1	3|2|2|3	10	0.73	7|2|7|8	24	0.67	8|2|0|0|2|3|3|0|9|9|10|8
TCF7L2	transcription factor 7 like 2	3|5|1|1	10	0.31	2|2|1|0	5	0.46	0|0|0|0|0|0|0|0|2|2|1|1
RRP36	ribosomal RNA processing 36	2|1|0|0	3	0.4	3|7|2|2	14	0.01	0|0|0|0|0|0|0|0|0|0|0|0
IKBKAP	elongator acetyltransferase complex subunit 1	2|2|2|2	8	0.73	3|5|18|14	40	0.62	9|1|0|0|9|7|4|4|13|8|11|12
CPSF3	cleavage and polyadenylation specific factor 3	26|34|4|10	74	0.67	29|34|13|17	93	0.7	21|18|1|0|16|13|5|1|24|27|21|17
SETD2	SET domain containing 2, histone lysine methyltransferase	0|3|0|0	3	0.37	7|9|3|4	23	0	0|0|0|0|1|0|0|0|0|0|0|0
YIPF5	Yip1 domain family member 5	1|2|0|0	3	0.49	0|1|0|0	1	0.76	0|0|0|1|0|0|0|0|1|1|1|1
WDR48	WD repeat domain 48	0|1|0|0	1	0.73	1|0|0|0	1	0.76	0|0|0|0|0|0|0|0|2|1|1|0
RANBP9	RAN binding protein 9	4|2|5|2	13	0.6	4|3|4|3	14	0.63	1|0|0|0|1|3|0|0|6|5|7|9
YES1	YES proto-oncogene 1, Src family tyrosine kinase	1|0|0|0	1	0.73	0|1|0|0	1	0.76	0|0|1|2|0|0|0|0|1|2|2|3
AP1B1	adaptor related protein complex 1 subunit beta 1	1|0|0|0	1	0.73	1|0|0|0	1	0.76	0|0|0|1|0|0|3|1|2|1|0|1
SMARCD3	SWI/SNF related, matrix associated, actin dependent regulator of chromatin, subfamily d, member 3	3|2|0|0	5	0.27	0|0|1|0	1	0.76	0|0|0|0|0|0|0|0|0|0|0|0
MORF4L2	mortality factor 4 like 2	1|0|2|2	5	0.42	3|2|3|3	11	0.11	0|0|0|0|0|0|0|0|3|1|0|1
TRMT10C	tRNA methyltransferase 10C, mitochondrial RNase P subunit	0|3|0|0	3	0.59	1|0|0|0	1	0.76	0|0|0|1|1|0|1|0|4|4|7|4
SMG9	SMG9 nonsense mediated mRNA decay factor	0|0|0|2	2	0.61	0|1|0|0	1	0.76	1|1|0|0|0|0|0|0|5|6|4|4
P4HB	prolyl 4-hydroxylase subunit beta	10|11|2|2	25	0.54	9|9|3|3	24	0.61	0|0|3|2|3|6|2|3|7|7|8|6
RPS29	ribosomal protein S29	2|4|1|3	10	0.58	1|3|1|0	5	0.64	0|0|4|3|1|2|0|0|4|4|3|3
CBX5	chromobox 5	5|8|0|0	13	0.32	6|4|0|0	10	0.38	0|0|2|3|0|0|0|0|4|2|2|2
RAB32	RAB32, member RAS oncogene family	7|11|4|4	26	0.47	8|10|2|1	21	0.5	6|4|10|7|1|2|0|1|0|1|1|1
PATZ1	POZ/BTB and AT hook containing zinc finger 1	2|4|0|0	6	0.27	1|3|0|0	4	0.38	0|0|0|0|0|0|0|0|0|0|0|0
RBMS1	RNA binding motif single stranded interacting protein 1	0|0|2|0	2	0.55	0|1|1|0	2	0.76	2|0|0|0|3|1|2|1|0|1|1|1
RUVBL1	RuvB like AAA ATPase 1	94|98|81|79	352	0.73	107|96|108|114	425	0.76	61|60|9|15|54|50|69|66|146|133|141|135
EIF3L	eukaryotic translation initiation factor 3 subunit L	1|1|0|0	2	0.73	4|3|1|1	9	0.76	3|0|5|3|6|7|3|0|22|17|15|16
ARID1A	AT-rich interaction domain 1A	223|214|10|14	461	0	40|41|0|1	82	0.19	0|0|0|0|0|0|0|0|0|0|3|3
DHX9	DExH-box helicase 9	203|191|119|100	613	0.73	189|182|128|123	622	0.76	67|58|159|154|50|52|88|105|126|129|141|143
CLOCK	clock circadian regulator	2|4|0|0	6	0.27	#N/A	#N/A	#N/A	0|0|0|0|0|0|0|0|0|0|0|0
TADA3	transcriptional adaptor 3	10|15|1|0	26	0.31	15|17|4|4	40	0.16	0|0|0|0|0|0|0|0|3|4|8|6
TAF5L	TATA-box binding protein associated factor 5 like	3|8|3|1	15	0.04	11|10|3|1	25	0.04	0|0|0|0|0|0|0|0|0|1|0|0
CAP1	cyclase associated actin cytoskeleton regulatory protein 1	0|0|2|2	4	0.73	1|1|6|4	12	0.76	2|1|0|0|10|8|4|0|24|22|20|20
ZHX1	zinc fingers and homeoboxes 1	1|0|0|0	1	0.73	#N/A	#N/A	#N/A	0|0|0|0|0|0|0|0|0|0|0|0
ASCC2	activating signal cointegrator 1 complex subunit 2	0|0|1|0	1	0.73	#N/A	#N/A	#N/A	0|0|0|0|0|0|0|0|5|7|1|4
BRIX1	biogenesis of ribosomes BRX1	21|26|3|2	52	0.6	31|27|2|3	63	0.55	1|1|38|44|1|1|1|0|3|1|6|6
SGPL1	sphingosine-1-phosphate lyase 1	0|1|0|0	1	0.73	0|1|0|0	1	0.76	0|1|0|1|2|1|0|0|0|1|1|0
SNRPA1	small nuclear ribonucleoprotein polypeptide A'	30|33|14|19	96	0.71	31|25|13|14	83	0.74	16|8|5|6|9|5|19|26|48|46|45|43
SRPRA	SRP receptor subunit alpha	0|0|0|1	1	0.73	#N/A	#N/A	#N/A	0|0|0|0|3|1|0|0|11|15|10|11
IGF2BP2	insulin like growth factor 2 mRNA binding protein 2	14|15|7|3	39	0.73	18|17|4|1	40	0.74	9|6|25|23|1|0|39|28|14|21|19|19
CMAS	cytidine monophosphate N-acetylneuraminic acid synthetase	4|5|0|0	9	0.62	3|4|0|0	7	0.67	1|0|4|3|0|0|3|1|4|5|10|6
CCNA2	cyclin A2	10|17|39|39	105	0	0|0|0|2	2	0.41	0|0|0|0|0|0|0|0|0|0|0|0
PSMD13	proteasome 26S subunit, non-ATPase 13	0|2|9|9	20	0.58	2|1|15|13	31	0.46	0|0|0|0|3|2|1|0|7|11|11|10
ZC3H18	zinc finger CCCH-type containing 18	5|10|0|0	15	0.33	6|5|0|0	11	0.4	3|0|0|0|0|0|1|2|2|4|1|4
POLD3	DNA polymerase delta 3, accessory subunit	10|13|5|3	31	0.63	13|14|6|9	42	0.65	6|3|0|0|5|2|6|3|11|11|14|10
JUND	JunD proto-oncogene, AP-1 transcription factor subunit	2|1|0|0	3	0.4	1|0|0|0	1	0.76	0|0|0|0|0|0|0|0|0|0|0|0
DROSHA	drosha ribonuclease III	14|12|3|0	29	0.04	0|1|0|0	1	0.76	0|0|0|0|0|0|0|0|0|0|0|1
PPIA	peptidylprolyl isomerase A	25|33|5|5	68	0.71	25|29|4|4	62	0.75	3|1|44|44|9|12|6|4|37|40|36|40
AKAP8	A-kinase anchoring protein 8	17|23|6|4	50	0	10|13|6|6	35	0	0|0|0|1|2|0|0|0|1|1|0|0
RNASEH2C	ribonuclease H2 subunit C	6|4|0|2	12	0.58	3|5|2|4	14	0.63	3|3|0|0|2|0|3|2|5|4|5|5
BIRC2	baculoviral IAP repeat containing 2	1|1|0|0	2	0.73	1|2|0|0	3	0.51	0|0|4|4|0|0|0|0|0|0|0|0
MAP4K4	mitogen-activated protein kinase kinase kinase kinase 4	2|0|1|1	4	0.44	0|2|1|1	4	0.45	1|0|0|0|1|0|0|0|0|0|0|0
BAG3	BAG cochaperone 3	13|10|37|26	86	0.54	7|9|34|32	82	0.59	17|16|0|0|22|23|7|5|9|6|11|7
KHSRP	KH-type splicing regulatory protein	110|134|36|44	324	0.65	70|84|31|40	225	0.74	37|57|26|29|26|23|40|38|61|56|55|59
SOBP	sine oculis binding protein homolog	1|1|0|0	2	0.73	#N/A	#N/A	#N/A	0|0|0|0|0|0|0|0|0|0|1|0
METTL3	methyltransferase 3, N6-adenosine-methyltransferase complex catalytic subunit	1|1|0|2	4	0.73	2|4|7|8	21	0.6	1|0|0|0|1|0|0|0|11|11|12|6
RTF1	RTF1 homolog, Paf1/RNA polymerase II complex component	16|18|6|8	48	0.56	12|14|18|12	56	0.58	8|3|0|0|6|4|0|1|12|11|13|12
ACO2	aconitase 2	0|0|0|1	1	0.73	0|0|1|0	1	0.76	0|0|4|3|0|0|0|0|0|0|0|0
EIF2B5	eukaryotic translation initiation factor 2B subunit epsilon	0|0|1|0	1	0.73	#N/A	#N/A	#N/A	0|0|0|0|0|0|0|0|3|3|7|1
DSG1	desmoglein 1	0|0|5|3	8	0.64	0|0|2|0	2	0.76	0|0|16|20|2|8|0|0|0|0|0|0
DPF2	double PHD fingers 2	14|19|3|1	37	0.08	5|8|1|2	16	0.11	1|0|0|0|0|0|0|0|1|1|0|2
MED15	mediator complex subunit 15	46|44|15|17	122	0	31|38|20|21	110	0	0|0|0|0|0|0|0|0|0|0|1|0
FABP5	fatty acid binding protein 5	0|0|1|1	2	0.73	#N/A	#N/A	#N/A	0|0|6|8|1|2|0|0|0|0|0|0
CPNE3	copine 3	3|3|0|0	6	0.73	4|3|0|0	7	0.76	2|0|7|6|9|11|0|0|4|5|4|4
PCIF1	phosphorylated CTD interacting factor 1	0|2|0|0	2	0.4	1|2|1|2	6	0.3	0|0|0|0|0|0|0|0|0|0|0|0
WDR60	dynein 2 intermediate chain 1	0|0|0|2	2	0.4	#N/A	#N/A	#N/A	0|0|0|0|0|0|0|0|0|0|0|0
FOXC1	forkhead box C1	1|3|0|0	4	0.46	1|0|0|0	1	0.76	0|0|0|0|0|0|0|0|1|0|2|3
MED31	mediator complex subunit 31	1|1|0|0	2	0.73	1|2|0|0	3	0.41	0|0|0|0|0|0|0|0|0|0|0|0
PPIL1	peptidylprolyl isomerase like 1	14|20|12|13	59	0.02	13|14|21|20	68	0.01	3|3|1|1|0|1|1|1|6|6|7|7
NOP16	NOP16 nucleolar protein	2|0|0|0	2	0.73	2|2|0|0	4	0.76	0|0|2|1|0|0|0|0|7|9|8|8
MYOM3	myomesin 3	0|0|0|1	1	0.73	0|0|0|1	1	0.76	0|0|0|0|0|0|0|0|0|0|0|0
MAD2L1	mitotic arrest deficient 2 like 1	1|1|6|6	14	0.44	1|1|3|5	10	0.54	0|0|4|2|5|3|0|0|1|3|2|1
GRPEL1	GrpE like 1, mitochondrial	0|0|0|1	1	0.73	#N/A	#N/A	#N/A	0|0|1|1|1|0|0|0|0|0|0|0
UFC1	ubiquitin-fold modifier conjugating enzyme 1	0|1|0|0	1	0.73	#N/A	#N/A	#N/A	0|0|2|4|0|0|0|0|0|0|0|1
RPL30	ribosomal protein L30	7|9|10|10	36	0.63	9|8|10|10	37	0.66	4|0|14|16|3|5|3|6|4|4|3|4
XPO5	exportin 5	4|4|1|0	9	0.65	3|4|2|4	13	0.68	0|1|1|0|0|0|0|0|8|9|10|16
RBBP6	RB binding protein 6, ubiquitin ligase	87|91|18|17	213	0	20|19|2|4	45	0.11	0|0|0|0|5|5|0|0|1|2|0|1
HDAC1	histone deacetylase 1	22|19|23|17	81	0.56	16|13|11|14	54	0.67	0|1|4|6|2|1|7|3|14|12|17|19
PABPC4	poly(A) binding protein cytoplasmic 4	7|9|10|12	38	0.66	7|8|13|13	41	0.67	0|0|7|5|9|6|2|2|10|12|13|10
SRPK1	SRSF protein kinase 1	7|6|14|9	36	0.55	4|6|12|10	32	0.63	3|7|7|11|3|6|5|5|7|5|1|3
PPP1R9B	protein phosphatase 1 regulatory subunit 9B	0|0|1|0	1	0.73	0|0|0|1	1	0.76	0|0|0|0|0|0|0|0|0|1|1|2
UBR7	ubiquitin protein ligase E3 component n-recognin 7	0|1|0|0	1	0.73	0|1|0|0	1	0.76	0|0|0|0|1|0|0|0|0|0|0|0
MPP1	MAGUK p55 scaffold protein 1	11|8|5|3	27	0.53	10|11|5|7	33	0.53	0|0|0|0|9|5|0|0|7|7|7|6
VPS72	vacuolar protein sorting 72 homolog	30|31|1|1	63	0.17	10|14|2|2	28	0.26	2|2|0|0|0|0|0|0|3|3|5|3
MPND	MPN domain containing	0|1|0|0	1	0.73	#N/A	#N/A	#N/A	0|0|0|0|0|0|0|0|0|0|0|0
ELK1	ETS transcription factor ELK1	1|2|0|0	3	0.4	#N/A	#N/A	#N/A	0|0|0|0|0|0|0|0|0|0|0|0
MAP1A	microtubule associated protein 1A	0|0|0|1	1	0.73	0|0|0|1	1	0.76	0|0|0|0|0|0|0|1|0|0|0|0
PHGDH	phosphoglycerate dehydrogenase	14|12|5|8	39	0.73	11|11|4|4	30	0.76	5|4|13|12|13|14|18|12|30|26|30|28
PRDX2	peroxiredoxin 2	28|18|3|3	52	0.72	21|24|5|4	54	0.76	3|4|32|31|33|26|20|15|29|30|28|37
MAGED4;MAGED4B	#N/A	0|1|0|0	1	0.73	#N/A	#N/A	#N/A	0|0|0|0|0|0|0|0|0|0|0|0
RAC1	#N/A	1|4|2|2	9	0.73	3|4|0|0	7	0.76	3|2|6|4|10|7|4|5|4|5|6|6
PAIP1	poly(A) binding protein interacting protein 1	1|1|0|1	3	0.73	6|6|3|1	16	0.76	7|5|5|5|9|9|3|3|12|16|12|13
NDUFS2	NADH:ubiquinone oxidoreductase core subunit S2	0|1|0|0	1	0.73	#N/A	#N/A	#N/A	0|0|2|2|1|0|2|1|4|6|5|4
HMGN2	high mobility group nucleosomal binding domain 2	1|0|4|4	9	0.34	0|0|5|3	8	0.36	0|0|0|0|4|2|0|0|0|1|0|1
TBC1D24	TBC1 domain family member 24	1|1|0|0	2	0.73	#N/A	#N/A	#N/A	1|0|0|0|1|2|0|0|3|2|3|4
CLPB	caseinolytic mitochondrial matrix peptidase chaperone subunit B	2|2|0|0	4	0.6	4|3|0|0	7	0.57	0|0|7|8|0|1|0|0|3|1|2|0
RRM1	ribonucleotide reductase catalytic subunit M1	1|3|0|1	5	0.73	1|2|0|0	3	0.76	2|1|13|17|2|4|2|1|3|5|5|6
KIF18B	kinesin family member 18B	1|2|0|0	3	0.45	0|2|0|1	3	0.46	0|0|0|0|0|0|1|0|0|1|0|1
GPS1	G protein pathway suppressor 1	3|4|2|4	13	0.5	5|4|4|3	16	0.45	2|0|1|1|3|2|1|1|0|2|2|2
LRPPRC	leucine rich pentatricopeptide repeat containing	6|8|0|0	14	0.67	2|1|0|0	3	0.76	0|0|6|7|0|0|1|0|12|11|17|17
KRI1	KRI1 homolog	0|1|0|0	1	0.73	0|1|0|0	1	0.76	0|0|0|0|0|0|0|0|5|3|7|5
FLI1	Fli-1 proto-oncogene, ETS transcription factor	9|8|1|2	20	0.05	9|6|0|0	15	0.21	0|0|0|0|0|0|0|0|0|0|0|0
SMARCA1	SWI/SNF related, matrix associated, actin dependent regulator of chromatin, subfamily a, member 1	6|8|0|0	14	0.26	6|10|0|0	16	0.27	0|0|0|0|0|0|1|0|2|2|1|3
NOL10	nucleolar protein 10	5|9|0|0	14	0.33	7|6|0|0	13	0.33	0|0|4|2|0|0|0|0|2|3|3|2
EPC2	enhancer of polycomb homolog 2	5|4|0|0	9	0.22	6|6|1|0	13	0.21	0|0|0|0|0|0|0|0|0|0|0|0
PTBP1	polypyrimidine tract binding protein 1	101|107|37|32	277	0.73	99|117|37|33	286	0.76	12|4|110|128|15|15|113|111|73|69|74|71
PSMC6	proteasome 26S subunit, ATPase 6	4|1|12|9	26	0.63	12|13|19|17	61	0.52	1|0|3|3|8|8|1|1|15|8|9|9
AURKA	aurora kinase A	0|0|1|1	2	0.73	0|0|2|2	4	0.3	0|0|0|0|0|0|0|0|0|0|0|0
HGS	hepatocyte growth factor-regulated tyrosine kinase substrate	0|0|0|3	3	0.64	0|0|3|4	7	0.66	2|1|0|0|2|4|0|0|5|7|6|8
TXNL1	thioredoxin like 1	89|94|65|70	318	0.72	174|182|133|144	633	0.71	20|16|0|0|20|15|0|0|140|137|116|118
HNRNPR	heterogeneous nuclear ribonucleoprotein R	89|93|41|41	264	0.73	103|91|54|49	297	0.76	19|7|207|201|24|20|48|40|48|45|38|42
HSPA2	heat shock protein family A (Hsp70) member 2	5|1|0|0	6	0.4	2|1|0|0	3	0.49	0|0|0|1|0|0|0|0|0|0|2|2
RPS20	ribosomal protein S20	13|12|19|18	62	0.7	9|11|14|16	50	0.74	4|3|11|12|30|29|14|15|12|13|14|16
POP1	POP1 homolog, ribonuclease P/MRP subunit	1|4|3|3	11	0.58	6|9|6|5	26	0.35	2|0|4|2|1|0|0|0|4|2|4|5
GSE1	Gse1 coiled-coil protein	70|71|69|66	276	0	40|37|27|29	133	0	0|0|0|0|10|13|0|0|0|0|0|0
CFL1	cofilin 1	36|35|9|12	92	0.73	32|32|13|11	88	0.76	34|33|30|31|15|18|61|86|45|38|41|38
TP53BP2	tumor protein p53 binding protein 2	2|1|0|1	4	0.73	3|1|7|7	18	0.71	3|1|0|0|6|3|0|0|14|20|18|17
WDR77	WD repeat domain 77	7|8|3|4	22	0.64	5|5|4|4	18	0.69	1|0|2|3|4|4|1|0|11|11|10|10
IER3IP1	immediate early response 3 interacting protein 1	0|0|1|1	2	0.73	#N/A	#N/A	#N/A	0|0|0|0|1|3|0|0|0|0|1|0
HNRNPU	heterogeneous nuclear ribonucleoprotein U	100|99|93|80	372	0.73	107|106|74|62	349	0.76	61|67|123|126|64|62|213|242|151|135|132|119
SUGP1	SURP and G-patch domain containing 1	102|121|32|45	300	0.09	115|130|32|47	324	0.1	10|1|0|0|6|2|2|0|27|23|29|25
APOBEC3C	apolipoprotein B mRNA editing enzyme catalytic subunit 3C	2|0|1|1	4	0.54	0|1|0|0	1	0.76	0|0|2|3|0|0|0|0|1|2|1|1
PM20D2	peptidase M20 domain containing 2	0|1|0|0	1	0.73	1|1|0|0	2	0.76	0|0|1|1|0|0|0|0|1|1|0|3
SMC1A	structural maintenance of chromosomes 1A	18|14|23|18	73	0.71	24|28|12|15	79	0.73	12|4|19|17|10|13|18|7|27|22|25|27
RPL21	ribosomal protein L21	24|24|15|17	80	0.7	22|21|14|13	70	0.73	15|23|31|22|7|12|14|18|14|15|8|10
MRPS22	mitochondrial ribosomal protein S22	3|2|2|2	9	0.43	2|0|4|2	8	0.38	0|0|1|3|0|0|1|0|0|1|2|1
USP10	ubiquitin specific peptidase 10	2|1|1|0	4	0.73	3|2|0|0	5	0.76	4|0|1|2|10|9|4|3|8|7|7|6
PDCD11	programmed cell death 11	7|6|0|1	14	0.64	9|12|1|0	22	0.58	0|0|14|17|0|0|0|0|5|3|7|5
BMS1	BMS1 ribosome biogenesis factor	2|2|0|1	5	0.73	1|5|0|0	6	0.65	0|0|7|4|0|0|1|1|6|5|7|4
PRPF8	pre-mRNA processing factor 8	104|102|54|44	304	0.72	92|101|74|61	328	0.75	9|1|33|34|7|7|15|9|118|110|124|111
PLRG1	pleiotropic regulator 1	7|7|2|2	18	0.32	23|27|3|9	62	0.07	0|0|7|3|0|1|0|0|2|1|1|1
MAP2K2	mitogen-activated protein kinase kinase 2	0|0|1|0	1	0.73	#N/A	#N/A	#N/A	1|0|0|0|3|1|0|0|1|1|2|4
SSBP2	single stranded DNA binding protein 2	0|0|1|0	1	0.73	#N/A	#N/A	#N/A	0|0|0|0|0|0|0|0|0|0|0|0
RHOT2	ras homolog family member T2	2|1|4|6	13	0.51	1|1|1|4	7	0.59	0|0|2|2|6|4|0|0|4|1|2|2
RPL28	ribosomal protein L28	10|9|27|35	81	0.64	8|8|25|25	66	0.71	13|19|15|16|25|23|10|7|6|9|8|11
KRT73	keratin 73	0|0|13|16	29	0.5	0|0|13|12	25	0.56	0|0|7|11|16|18|0|0|0|0|0|0
DNAJC9	DnaJ heat shock protein family (Hsp40) member C9	3|5|0|1	9	0.73	3|4|3|5	15	0.76	1|0|1|0|14|11|4|4|5|7|9|8
HK1	hexokinase 1	2|4|0|0	6	0.73	3|6|0|0	9	0.7	5|1|5|5|1|2|3|2|10|10|9|9
RNF113A	ring finger protein 113A	8|11|2|10	31	0.07	14|18|11|16	59	0	0|0|0|0|6|2|0|0|2|2|1|2
LYAR	Ly1 antibody reactive	7|7|13|6	33	0.64	6|1|3|4	14	0.76	5|6|7|6|8|8|10|10|4|7|5|4
TRIP6	thyroid hormone receptor interactor 6	5|6|7|8	26	0.52	6|3|9|5	23	0.52	4|4|0|0|7|12|0|0|1|3|2|0
TRIP4	thyroid hormone receptor interactor 4	2|2|0|0	4	0.49	1|1|0|0	2	0.76	2|0|0|0|0|0|0|0|1|1|2|2
NFRKB	nuclear factor related to kappaB binding protein	23|28|0|0	51	0.15	4|7|0|0	11	0.23	0|0|0|0|0|0|0|0|0|0|0|0
SF3B2	splicing factor 3b subunit 2	192|194|202|207	795	0	121|127|92|93	433	0	16|10|12|11|9|8|14|11|33|26|25|35
C12ORF45	NOP protein chaperone 1	7|11|2|2	22	0.49	5|7|0|0	12	0.63	7|4|0|0|0|0|6|6|3|4|4|5
USP22	ubiquitin specific peptidase 22	12|14|0|1	27	0.18	19|24|1|1	45	0.18	0|0|0|0|1|0|1|1|0|0|0|1
ZC3H4	zinc finger CCCH-type containing 4	5|4|12|10	31	0.57	5|8|17|19	49	0.34	6|3|3|1|14|9|6|4|1|0|2|3
TNRC6C	trinucleotide repeat containing adaptor 6C	0|0|1|2	3	0.44	0|0|0|1	1	0.76	0|0|0|0|1|1|0|0|0|0|0|0
RAVER2	ribonucleoprotein, PTB binding 2	24|27|5|10	66	0	8|5|3|4	20	0	0|0|0|0|0|1|0|0|0|0|0|0
LSM12	LSM12 homolog	8|4|7|6	25	0.73	5|6|8|8	27	0.76	12|6|4|3|9|10|5|2|14|16|11|13
AQR	aquarius intron-binding spliceosomal factor	0|0|6|4	10	0.26	1|4|9|13	27	0.06	1|0|0|0|0|0|0|0|1|1|1|0
ZNF622	zinc finger protein 622	0|2|2|2	6	0.73	2|2|2|4	10	0.66	2|1|1|1|1|2|1|0|6|6|5|8
UBE2I	ubiquitin conjugating enzyme E2 I	8|6|3|1	18	0.66	13|13|3|4	33	0.59	2|1|6|9|8|9|2|3|8|5|6|5
MCRIP1	MAPK regulated corepressor interacting protein 1	1|2|2|2	7	0.73	3|3|4|5	15	0.56	2|1|0|0|6|5|1|0|3|2|3|1
TNPO1	transportin 1	5|5|0|0	10	0.73	5|1|0|0	6	0.76	1|0|5|7|0|0|1|0|15|14|13|14
CNN3	calponin 3	32|37|30|44	143	0.73	44|40|65|81	230	0.76	49|36|10|11|218|217|66|72|44|51|39|38
MGST1	microsomal glutathione S-transferase 1	0|0|1|2	3	0.4	#N/A	#N/A	#N/A	0|0|0|0|0|0|0|0|0|0|0|0
MYH10	myosin heavy chain 10	22|21|4|3	50	0.73	0|0|8|8	16	0.76	0|0|286|283|84|34|0|0|1|0|0|0
CAMK2D	calcium/calmodulin dependent protein kinase II delta	1|2|0|0	3	0.73	1|3|0|1	5	0.76	0|0|1|1|2|2|0|0|6|9|10|7
SEH1L	SEH1 like nucleoporin	2|2|1|1	6	0.59	2|3|3|1	9	0.57	3|1|1|1|2|1|1|0|2|3|3|2
SNAP29	synaptosome associated protein 29	4|5|1|0	10	0.73	10|14|7|3	34	0.73	10|13|0|0|8|5|6|5|21|22|22|21
AURKB	aurora kinase B	0|0|2|2	4	0.26	0|1|0|0	1	0.76	0|0|1|0|0|0|0|0|0|0|0|0
DBT	dihydrolipoamide branched chain transacylase E2	4|4|0|0	8	0.73	10|13|0|0	23	0.7	0|0|41|48|0|0|0|0|1|1|2|0
HINT1	histidine triad nucleotide binding protein 1	4|3|0|0	7	0.73	8|7|0|1	16	0.72	10|7|2|1|18|10|10|15|5|5|4|5
CASP3	caspase 3	0|1|0|0	1	0.73	#N/A	#N/A	#N/A	0|0|0|0|4|4|0|0|0|0|0|0
ACTR1A	actin related protein 1A	1|2|3|1	7	0.73	2|2|7|7	18	0.76	5|1|1|3|4|6|4|4|26|27|23|32
ADAR	adenosine deaminase RNA specific	64|67|21|19	171	0.47	52|53|35|36	176	0.66	10|4|15|16|11|7|13|7|27|29|36|32
BPTF	bromodomain PHD finger transcription factor	27|25|0|0	52	0.21	23|22|0|0	45	0.22	1|0|0|1|0|0|2|0|1|1|6|4
KPRP	keratinocyte proline rich protein	0|0|2|1	3	0.45	0|0|1|0	1	0.76	0|0|1|0|1|1|0|0|0|0|0|0
PCGF3	polycomb group ring finger 3	4|4|1|1	10	0.23	1|2|0|0	3	0.41	0|0|0|0|0|0|0|0|0|0|0|0
PSMA6	proteasome 20S subunit alpha 6	0|0|6|4	10	0.29	0|1|4|7	12	0.29	0|0|0|0|2|2|0|0|1|1|0|0
S100A10	S100 calcium binding protein A10	1|0|0|0	1	0.73	#N/A	#N/A	#N/A	5|2|1|0|0|1|8|7|0|0|0|0
CLPP	caseinolytic mitochondrial matrix peptidase proteolytic subunit	4|4|0|0	8	0.55	2|1|0|0	3	0.64	1|0|1|1|0|0|1|1|3|7|3|4
HPF1	histone PARylation factor 1	0|1|0|0	1	0.73	3|2|0|0	5	0.33	0|0|0|1|0|0|0|1|0|0|1|0
YWHAE	tyrosine 3-monooxygenase/tryptophan 5-monooxygenase activation protein epsilon	34|33|11|13	91	0.73	34|30|16|23	103	0.76	13|8|22|26|34|37|20|14|62|68|57|72
ANAPC4	anaphase promoting complex subunit 4	0|0|0|1	1	0.73	1|0|1|0	2	0.76	0|0|0|0|0|0|1|0|1|3|2|4
ANAPC5	anaphase promoting complex subunit 5	1|0|0|0	1	0.73	3|3|0|0	6	0.44	0|0|0|0|0|0|0|0|1|2|4|2
ANAPC7	anaphase promoting complex subunit 7	2|2|0|0	4	0.73	3|4|0|0	7	0.61	1|1|0|0|0|0|0|0|7|7|6|5
MARK4	microtubule affinity regulating kinase 4	0|1|0|0	1	0.73	#N/A	#N/A	#N/A	0|0|0|0|0|0|0|0|0|0|0|0
YARS	tyrosyl-tRNA synthetase 1	6|4|0|0	10	0.73	4|4|1|1	10	0.76	3|2|3|3|5|4|1|1|28|19|28|27
BAIAP2	BAR/IMD domain containing adaptor protein 2	7|4|1|0	12	0.56	15|15|3|4	37	0.24	2|1|0|1|2|0|5|1|6|5|6|3
SALL1	spalt like transcription factor 1	1|1|0|0	2	0.73	#N/A	#N/A	#N/A	0|0|0|0|0|0|0|0|0|0|0|0
CAPNS1	calpain small subunit 1	1|2|0|0	3	0.49	2|0|0|0	2	0.49	1|0|2|1|0|0|0|0|1|0|0|0
CACYBP	calcyclin binding protein	25|30|15|12	82	0.7	30|34|23|30	117	0.73	22|19|7|6|37|37|20|16|16|17|14|19
TUBA4A	tubulin alpha 4a	1|2|3|4	10	0.73	2|3|3|5	13	0.76	23|26|3|4|4|7|36|41|35|36|26|24
CSTF2	cleavage stimulation factor subunit 2	16|16|10|9	51	0.02	13|13|13|12	51	0	3|2|0|0|1|2|4|0|7|4|4|4
KIFC1	kinesin family member C1	0|3|1|0	4	0.48	3|3|0|0	6	0.43	0|0|1|3|0|0|0|0|1|1|2|0
GTF2H2	general transcription factor IIH subunit 2	0|1|0|0	1	0.73	1|2|0|0	3	0.45	0|0|0|0|0|0|0|0|0|1|1|0
CHAF1B	chromatin assembly factor 1 subunit B	3|1|1|0	5	0.43	3|5|0|0	8	0.31	0|0|0|0|0|0|0|0|1|0|1|2
TRIM36	tripartite motif containing 36	1|0|0|0	1	0.73	0|0|0|1	1	0.76	2|4|0|0|0|0|0|0|1|0|0|0
ALDH3A2	aldehyde dehydrogenase 3 family member A2	1|2|0|0	3	0.73	5|5|0|2	12	0.76	8|6|2|1|2|1|3|2|19|18|18|20
EXOSC2	exosome component 2	9|8|4|3	24	0.69	10|12|6|6	34	0.71	1|0|0|0|3|2|7|2|20|21|20|19
EHMT2	euchromatic histone lysine methyltransferase 2	4|4|0|0	8	0.43	2|2|0|0	4	0.56	1|0|0|0|0|0|3|2|1|1|2|3
CCT5	chaperonin containing TCP1 subunit 5	19|24|75|62	180	0.73	26|23|74|60	183	0.76	31|15|28|25|37|37|13|15|126|123|113|118
ABLIM1	actin binding LIM protein 1	2|3|1|0	6	0.73	3|5|2|3	13	0.7	10|5|0|0|5|5|5|1|11|7|7|3
PPP2CA	protein phosphatase 2 catalytic subunit alpha	5|4|1|2	12	0.73	4|1|2|2	9	0.76	1|0|4|6|6|6|1|3|13|15|11|11
TIGAR	TP53 induced glycolysis regulatory phosphatase	2|2|0|0	4	0.6	2|2|0|0	4	0.62	1|0|2|2|1|0|4|4|0|1|2|3
ZYX	zyxin	1|1|1|2	5	0.73	7|6|5|6	24	0.76	26|17|1|2|58|53|22|22|13|16|14|19
KMT2A	lysine methyltransferase 2A	7|6|0|0	13	0.54	9|5|0|0	14	0.51	0|0|0|0|0|0|2|0|6|9|9|5
MTHFD2	methylenetetrahydrofolate dehydrogenase (NADP+ dependent) 2, methenyltetrahydrofolate cyclohydrolase	2|1|0|1	4	0.55	#N/A	#N/A	#N/A	0|0|0|1|3|2|0|0|2|1|0|2
HIST2H2AB	H2A clustered histone 21	1|1|0|0	2	0.73	2|3|0|0	5	0.76	0|0|3|3|0|0|6|5|20|22|18|23
EIF5	eukaryotic translation initiation factor 5	2|6|1|2	11	0.73	23|23|15|17	78	0.76	38|38|0|0|27|22|57|65|87|96|77|78
DPYSL5	dihydropyrimidinase like 5	5|4|2|2	13	0.73	14|17|8|10	49	0.76	13|3|0|0|9|11|11|8|61|61|59|60
CSTF2T	cleavage stimulation factor subunit 2 tau variant	43|59|19|24	145	0.12	36|36|21|21	114	0.29	7|5|0|0|0|1|2|0|18|17|17|12
CDC123	cell division cycle 123	0|0|1|3	4	0.59	0|0|1|1	2	0.76	0|0|0|1|0|0|0|0|5|4|4|8
PAPOLA	poly(A) polymerase alpha	76|74|52|59	261	0.73	95|96|72|89	352	0.75	49|56|0|0|55|49|40|32|101|99|85|85
MRPS17	mitochondrial ribosomal protein S17	2|1|1|1	5	0.51	1|2|2|2	7	0.45	1|0|2|2|0|0|0|0|0|1|1|0
DDX52	DExD-box helicase 52	6|6|0|0	12	0.48	7|6|0|0	13	0.47	0|0|6|3|0|0|1|0|3|4|4|2
MRPS7	mitochondrial ribosomal protein S7	3|3|3|2	11	0.45	0|2|1|2	5	0.55	1|0|1|1|0|0|1|0|1|2|3|2
RANBP2	RAN binding protein 2	66|80|81|88	315	0.73	171|194|196|189	750	0.76	48|25|0|4|198|174|46|30|177|182|185|194
ENAH	ENAH actin regulator	0|0|3|4	7	0.73	2|3|5|5	15	0.76	3|1|0|0|10|8|2|1|11|13|6|10
FAM122B	PABIR family member 2	2|2|0|0	4	0.59	5|5|0|0	10	0.47	2|0|0|0|3|5|0|0|2|3|2|1
PRDX6	peroxiredoxin 6	41|47|2|4	94	0.72	45|49|3|4	101	0.74	13|8|55|48|19|19|7|10|43|43|44|41
PRDX5	peroxiredoxin 5	1|3|0|1	5	0.73	1|1|0|1	3	0.76	0|0|6|6|0|1|0|1|7|7|9|7
SPC24	SPC24 component of NDC80 kinetochore complex	0|1|0|0	1	0.73	1|1|1|1	4	0.76	1|0|0|0|0|0|0|0|4|0|1|1
RANBP3	RAN binding protein 3	36|31|31|38	136	0.72	63|67|93|104	327	0.41	38|36|0|0|43|31|25|22|43|46|35|40
HIST2H3PS2	H3.7 histone (putative)	13|9|60|52	134	0.7	13|11|47|41	112	0.74	7|13|21|20|45|34|62|66|12|13|18|16
COPG1	COPI coat complex subunit gamma 1	5|6|0|0	11	0.57	4|5|1|0	10	0.62	5|1|3|2|1|1|3|1|3|6|2|5
NPEPPS	aminopeptidase puromycin sensitive	9|8|0|0	17	0.73	6|3|0|3	12	0.76	3|1|10|10|4|3|11|6|35|25|29|24
MRPS18B	mitochondrial ribosomal protein S18B	0|1|2|1	4	0.61	0|2|0|0	2	0.63	0|0|0|2|0|0|0|0|5|5|5|4
ALG5	ALG5 dolichyl-phosphate beta-glucosyltransferase	0|0|2|2	4	0.49	0|0|0|1	1	0.76	0|0|0|0|0|1|0|0|2|2|1|2
ALG13	ALG13 UDP-N-acetylglucosaminyltransferase subunit	0|1|0|0	1	0.73	0|0|1|1	2	0.76	1|0|0|0|0|0|0|0|1|2|0|0
PSD	pleckstrin and Sec7 domain containing	0|1|0|0	1	0.73	#N/A	#N/A	#N/A	0|0|1|1|0|0|0|0|0|0|0|0
ATXN10	ataxin 10	2|1|0|1	4	0.73	2|2|0|0	4	0.76	3|0|1|0|4|1|4|2|6|12|12|9
VTA1	vesicle trafficking 1	0|1|0|1	2	0.73	1|1|10|10	22	0.52	2|0|0|0|18|11|0|0|2|1|2|3
SARS2	seryl-tRNA synthetase 2, mitochondrial	0|1|0|0	1	0.73	0|0|2|2	4	0.76	0|0|0|0|0|0|0|0|6|10|9|9
EPB41L2	erythrocyte membrane protein band 4.1 like 2	6|8|2|3	19	0.73	26|27|10|15	78	0.76	41|43|2|2|25|16|27|26|129|125|118|126
PDIA4	protein disulfide isomerase family A member 4	4|3|0|0	7	0.6	4|4|0|0	8	0.61	0|0|0|1|3|1|0|0|5|7|6|5
TFIP11	tuftelin interacting protein 11	42|46|38|47	173	0.02	61|65|42|43	211	0.01	8|1|0|0|6|7|1|0|18|21|20|22
LTN1	listerin E3 ubiquitin protein ligase 1	0|0|1|0	1	0.73	0|0|0|1	1	0.76	0|0|0|0|0|0|0|0|2|0|1|2
MNX1	motor neuron and pancreas homeobox 1	7|7|4|5	23	0	0|1|0|0	1	0.76	0|0|0|0|0|0|0|0|0|0|1|0
GMEB1	glucocorticoid modulatory element binding protein 1	0|1|0|0	1	0.73	0|1|0|0	1	0.76	0|0|0|0|0|0|0|0|0|0|0|0
GNB1	G protein subunit beta 1	4|3|1|0	8	0.73	3|5|2|0	10	0.76	0|0|7|7|8|8|0|1|9|8|8|6
BAZ1B	bromodomain adjacent to zinc finger domain 1B	14|12|0|0	26	0.73	26|30|0|0	56	0.74	14|3|6|3|0|0|17|12|46|45|60|59
RBX1	ring-box 1	2|2|0|0	4	0.73	4|2|0|0	6	0.62	1|0|3|1|0|0|1|1|5|4|5|5
POLR2L	RNA polymerase II, I and III subunit L	0|0|1|1	2	0.73	2|2|2|2	8	0.01	0|0|0|0|0|0|0|0|0|0|0|0
KCTD12	potassium channel tetramerization domain containing 12	0|0|1|1	2	0.73	0|0|4|4	8	0.58	0|0|0|0|2|1|1|0|7|4|6|4
WTAP	WT1 associated protein	0|0|5|0	5	0.37	1|1|4|4	10	0.23	0|0|0|0|0|0|0|0|0|0|0|0
NCAPH	non-SMC condensin I complex subunit H	7|6|5|2	20	0.68	6|8|5|6	25	0.71	5|3|4|4|6|5|2|3|14|14|10|13
XRCC1	X-ray repair cross complementing 1	3|4|0|0	7	0.5	2|4|0|0	6	0.52	0|0|0|0|0|0|0|0|2|2|6|6
LSM4	LSM4 homolog, U6 small nuclear RNA and mRNA degradation associated	3|0|1|2	6	0.27	2|3|1|1	7	0.28	0|0|0|0|0|0|0|0|0|0|0|0
MARCKS	myristoylated alanine rich protein kinase C substrate	0|2|14|8	24	0.66	1|1|7|3	12	0.76	4|2|5|2|30|27|1|0|5|4|4|4
LSM10	LSM10, U7 small nuclear RNA associated	0|1|0|0	1	0.73	#N/A	#N/A	#N/A	0|0|0|0|0|1|0|0|0|0|0|1
TNRC18	trinucleotide repeat containing 18	0|3|1|2	6	0.27	0|1|0|0	1	0.76	0|0|0|0|0|0|0|0|0|0|0|0
HBD	hemoglobin subunit delta	0|0|0|2	2	0.5	#N/A	#N/A	#N/A	0|0|5|3|0|0|0|0|0|0|0|0
ARID1B	AT-rich interaction domain 1B	80|96|6|9	191	0	16|18|0|0	34	0.2	0|0|0|0|0|0|0|0|0|1|2|2
IPO8	importin 8	1|1|0|0	2	0.73	2|3|0|0	5	0.64	3|3|0|0|0|0|1|0|5|5|4|5
TP53RK	TP53 regulating kinase	0|0|1|0	1	0.73	#N/A	#N/A	#N/A	0|0|0|0|0|0|0|0|1|0|0|0
NAA10	N-alpha-acetyltransferase 10, NatA catalytic subunit	15|18|0|2	35	0.44	16|21|1|4	42	0.36	6|2|7|8|4|0|2|2|10|6|9|9
SUMO1	small ubiquitin like modifier 1	4|2|1|0	7	0.66	8|7|1|1	17	0.63	3|2|1|2|6|4|2|3|6|5|6|7
KDM2B	lysine demethylase 2B	49|42|2|4	97	0.01	35|29|1|1	66	0.19	0|0|0|0|0|0|0|0|2|0|0|0
GRSF1	G-rich RNA sequence binding factor 1	0|0|1|4	5	0.4	0|0|2|3	5	0.34	0|0|1|0|0|0|2|0|0|0|0|0
RBM6	RNA binding motif protein 6	47|52|13|8	120	0	58|54|12|15	139	0	0|0|0|0|0|0|0|0|1|1|0|1
PITX1	paired like homeodomain 1	3|4|1|1	9	0.24	3|2|0|0	5	0.28	0|0|0|0|0|0|0|0|0|0|0|0
PRRC2C	proline rich coiled-coil 2C	7|3|22|16	48	0.73	9|8|22|27	66	0.74	9|6|1|2|57|50|14|11|31|30|26|28
ARF4	ADP ribosylation factor 4	12|9|15|19	55	0.63	6|8|11|10	35	0.71	8|7|10|10|10|10|5|4|10|9|9|11
SF3B1	splicing factor 3b subunit 1	85|103|72|63	323	0.72	157|152|78|67	454	0.72	46|21|8|6|34|30|42|34|80|99|92|90
KRT9	keratin 9	31|34|576|590	1231	0.73	8|10|446|330	794	0.76	2|0|483|546|569|796|286|305|24|30|8|9
ELP5	elongator acetyltransferase complex subunit 5	2|1|1|2	6	0.73	2|3|6|7	18	0.76	0|1|0|0|1|0|0|0|20|19|33|28
DDX59	DEAD-box helicase 59	0|1|0|0	1	0.73	1|2|0|0	3	0.47	0|0|0|0|0|0|0|0|2|0|1|0
HNRNPA1	heterogeneous nuclear ribonucleoprotein A1	90|96|179|164	529	0.73	122|117|191|182	612	0.76	52|48|104|104|89|98|197|199|131|117|98|103
SLC2A1	solute carrier family 2 member 1	3|5|1|2	11	0.44	2|2|2|2	8	0.54	2|2|3|2|3|0|0|0|0|1|1|0
ARHGEF16	Rho guanine nucleotide exchange factor 16	1|0|0|0	1	0.73	#N/A	#N/A	#N/A	0|0|0|0|1|0|0|0|3|1|1|1
CDKAL1	CDK5 regulatory subunit associated protein 1 like 1	0|0|1|0	1	0.73	0|0|1|0	1	0.76	2|0|0|0|0|0|0|0|2|1|1|0
RPS6	ribosomal protein S6	37|34|31|34	136	0.72	26|27|37|34	124	0.75	31|53|27|26|32|32|53|62|29|30|22|28
UBFD1	ubiquitin family domain containing 1	3|3|0|1	7	0.73	5|6|2|2	15	0.76	5|2|0|0|20|9|2|3|35|37|27|31
EEF1A1	eukaryotic translation elongation factor 1 alpha 1	109|100|154|150	513	0.73	111|106|127|119	463	0.76	183|301|127|133|223|206|368|390|185|196|167|186
NUP188	nucleoporin 188	2|1|2|3	8	0.58	5|4|1|1	11	0.54	0|0|1|0|0|1|1|1|3|4|8|3
NVL	nuclear VCP like	6|2|0|0	8	0.62	2|0|0|0	2	0.76	3|0|0|0|0|1|0|0|12|8|9|7
CHTF18	chromosome transmission fidelity factor 18	0|0|1|0	1	0.73	#N/A	#N/A	#N/A	0|0|0|0|0|0|0|0|0|0|0|0
DDX3X	DEAD-box helicase 3 X-linked	37|44|20|12	113	0.73	42|45|22|13	122	0.76	33|30|66|66|27|30|73|87|97|103|86|102
CCDC85C	coiled-coil domain containing 85C	27|27|15|19	88	0.08	12|7|4|2	25	0.62	8|6|0|0|1|1|0|0|10|10|13|7
RPS6KA5	ribosomal protein S6 kinase A5	0|0|1|0	1	0.73	1|0|0|2	3	0.52	0|0|0|0|0|0|0|0|3|2|3|0
HNRNPL	heterogeneous nuclear ribonucleoprotein L	95|89|40|31	255	0.71	100|115|39|36	290	0.73	40|28|70|75|17|19|44|51|47|43|42|53
HBS1L	HBS1 like translational GTPase	2|3|0|2	7	0.73	3|5|4|5	17	0.76	7|7|2|0|11|11|4|0|37|38|38|35
YY1AP1	YY1 associated protein 1	3|3|1|0	7	0.24	0|0|1|0	1	0.76	0|0|0|0|0|0|0|0|0|0|0|0
PRR14L	proline rich 14 like	0|1|1|1	3	0.73	1|1|0|1	3	0.76	0|0|0|1|0|0|0|0|2|1|0|2
NFIC	nuclear factor I C	2|3|0|0	5	0.47	#N/A	#N/A	#N/A	0|0|0|0|0|0|0|0|2|2|4|2
TTC4	tetratricopeptide repeat domain 4	1|0|0|0	1	0.73	4|5|5|6	20	0	0|0|0|0|0|0|0|0|0|0|0|0
DPCD	deleted in primary ciliary dyskinesia homolog (mouse)	0|0|0|1	1	0.73	#N/A	#N/A	#N/A	0|0|0|0|0|0|1|1|8|11|11|12
MCM5	minichromosome maintenance complex component 5	34|33|13|17	97	0.69	26|25|7|15	73	0.73	23|13|36|30|10|9|10|9|16|17|20|22
GGCT	gamma-glutamylcyclotransferase	1|1|0|0	2	0.73	2|1|0|0	3	0.51	0|0|3|2|0|2|0|0|0|0|0|0
MCM7	minichromosome maintenance complex component 7	71|62|40|35	208	0.71	60|56|27|29	172	0.75	37|24|61|66|12|16|36|28|37|33|40|33
HNRNPA0	heterogeneous nuclear ribonucleoprotein A0	30|25|21|20	96	0.68	30|25|22|21	98	0.71	15|4|25|26|7|8|16|19|15|15|14|16
EIF4ENIF1	eukaryotic translation initiation factor 4E nuclear import factor 1	4|4|8|6	22	0.65	1|2|1|5	9	0.76	1|0|0|0|0|1|0|0|14|15|15|15
FHL2	four and a half LIM domains 2	0|1|0|0	1	0.73	0|1|0|0	1	0.76	0|0|2|2|0|2|0|0|0|0|0|0
SRSF10	serine and arginine rich splicing factor 10	3|3|4|1	11	0.62	2|2|5|3	12	0.64	1|0|10|10|0|0|1|2|4|2|2|2
MRPL58	mitochondrial ribosomal protein L58	0|0|1|1	2	0.73	1|1|0|0	2	0.76	0|0|0|0|0|0|0|0|1|2|1|0
DPYSL3	dihydropyrimidinase like 3	2|0|0|0	2	0.73	2|3|1|5	11	0.76	14|6|0|0|28|25|5|4|59|52|49|46
HSPA9	heat shock protein family A (Hsp70) member 9	121|133|154|171	579	0.73	117|116|111|116	460	0.76	43|35|146|128|91|96|25|17|114|120|121|121
RBM5	RNA binding motif protein 5	16|21|7|8	52	0	19|19|9|8	55	0	0|0|0|0|0|0|0|0|1|1|2|3
SLC25A3	solute carrier family 25 member 3	25|22|20|19	86	0.7	22|25|9|10	66	0.72	3|0|24|26|10|16|5|4|22|19|20|22
DCTN1	dynactin subunit 1	0|0|4|4	8	0.73	1|0|7|6	14	0.76	4|2|1|0|9|7|2|1|26|25|23|18
NPAT	nuclear protein, coactivator of histone transcription	0|1|0|0	1	0.73	1|1|0|0	2	0.76	0|0|0|0|0|0|0|0|0|1|0|0
DYNC1H1	dynein cytoplasmic 1 heavy chain 1	5|6|18|27	56	0.72	3|7|24|15	49	0.76	1|0|24|25|16|18|3|2|51|59|54|45
PRPF6	pre-mRNA processing factor 6	32|28|8|6	74	0.32	33|36|9|8	86	0.29	3|0|11|12|0|0|0|0|14|12|12|14
ARID5B	AT-rich interaction domain 5B	2|0|0|0	2	0.4	0|1|0|0	1	0.76	0|0|0|0|0|0|0|0|0|0|0|0
RPL31	ribosomal protein L31	12|15|24|21	72	0.71	13|15|17|18	63	0.76	10|15|25|21|33|27|17|19|15|14|12|19
FAM208A	transcription activation suppressor	85|85|42|43	255	0	90|82|42|47	261	0	5|0|0|0|2|0|2|0|11|10|14|10
LDHA	lactate dehydrogenase A	14|14|2|7	37	0.68	14|17|4|5	40	0.7	15|11|9|12|14|13|13|13|4|3|4|4
MAPK9	mitogen-activated protein kinase 9	2|0|0|0	2	0.73	3|2|3|3	11	0.76	1|0|0|0|3|3|0|0|9|8|7|9
PDXDC1	pyridoxal dependent decarboxylase domain containing 1	1|0|0|0	1	0.73	9|10|1|0	20	0.68	7|1|0|0|3|2|0|0|15|15|15|11
PRIM1	DNA primase subunit 1	1|3|0|0	4	0.49	0|2|0|1	3	0.54	1|0|0|0|2|2|2|0|1|1|0|0
UBE2L3	ubiquitin conjugating enzyme E2 L3	4|1|0|0	5	0.73	4|5|0|0	9	0.69	2|2|6|5|0|1|2|2|8|8|8|8
GATAD2B	GATA zinc finger domain containing 2B	35|38|6|9	88	0.03	25|31|5|2	63	0.14	5|1|0|1|0|0|0|0|4|4|4|3
ACTC1	actin alpha cardiac muscle 1	17|13|9|7	46	0.71	16|17|12|11	56	0.74	9|14|29|33|10|14|11|15|16|16|20|14
EPRS	glutamyl-prolyl-tRNA synthetase 1	4|2|21|14	41	0.73	4|6|15|10	35	0.76	6|1|19|25|13|13|6|3|54|56|55|56
MEF2C	myocyte enhancer factor 2C	1|2|0|0	3	0.4	#N/A	#N/A	#N/A	0|0|0|0|0|0|0|0|0|0|0|0
EZH2	enhancer of zeste 2 polycomb repressive complex 2 subunit	2|1|0|0	3	0.46	#N/A	#N/A	#N/A	0|0|0|0|0|0|0|0|2|0|1|0
ZBTB24	zinc finger and BTB domain containing 24	0|0|1|0	1	0.73	#N/A	#N/A	#N/A	0|0|0|0|0|0|0|0|0|0|0|0
CYB5B	cytochrome b5 type B	1|1|0|0	2	0.73	1|0|1|0	2	0.76	0|0|0|2|4|1|0|0|3|2|2|2
PHF21A	PHD finger protein 21A	8|11|3|5	27	0.01	2|2|3|3	10	0.3	0|0|0|0|0|0|0|0|0|2|2|2
GART	phosphoribosylglycinamide formyltransferase, phosphoribosylglycinamide synthetase, phosphoribosylaminoimidazole synthetase	5|7|2|3	17	0.73	6|3|1|0	10	0.76	5|2|13|12|16|16|6|4|70|76|62|59
SNRNP200	small nuclear ribonucleoprotein U5 subunit 200	58|65|53|53	229	0.73	78|91|79|72	320	0.75	17|7|17|26|10|12|28|20|97|106|113|102
DUSP11	dual specificity phosphatase 11	1|4|0|0	5	0.38	1|0|0|0	1	0.76	0|0|0|0|0|0|0|0|0|0|0|0
TFAP2A	transcription factor AP-2 alpha	5|5|0|0	10	0.21	1|2|0|0	3	0.41	0|0|0|0|0|0|0|0|0|0|0|0
RFC3	replication factor C subunit 3	0|0|0|1	1	0.73	#N/A	#N/A	#N/A	0|0|0|0|0|0|0|0|3|3|2|2
PYCR1	pyrroline-5-carboxylate reductase 1	1|0|4|3	8	0.31	#N/A	#N/A	#N/A	0|0|1|1|2|1|0|0|0|0|0|0
ACACA	acetyl-CoA carboxylase alpha	554|557|1245|1182	3538	0.73	694|649|931|880	3154	0.76	170|128|1312|1384|72|75|129|114|1291|1313|824|877
ACE	angiotensin I converting enzyme	0|2|1|1	4	0.73	4|3|1|2	10	0.63	0|0|3|4|0|2|0|0|2|5|5|8
RAF1	Raf-1 proto-oncogene, serine/threonine kinase	1|0|1|2	4	0.53	#N/A	#N/A	#N/A	0|0|1|0|0|0|0|0|2|2|2|2
CHMP4B	charged multivesicular body protein 4B	2|4|1|1	8	0.73	5|7|3|1	16	0.76	9|14|0|0|23|6|14|11|6|8|6|7
SGTA	small glutamine rich tetratricopeptide repeat co-chaperone alpha	1|1|0|0	2	0.73	2|1|0|0	3	0.48	0|0|3|0|0|0|0|0|0|0|0|1
HIPK1	homeodomain interacting protein kinase 1	1|2|0|0	3	0.4	#N/A	#N/A	#N/A	0|0|0|0|0|0|0|0|0|0|0|0
EIF4A2	eukaryotic translation initiation factor 4A2	0|1|0|0	1	0.73	2|1|0|0	3	0.63	1|1|3|4|0|0|0|0|0|3|4|3
JPT2	Jupiter microtubule associated homolog 2	24|27|10|11	72	0.73	30|30|25|26	111	0.76	34|77|8|9|68|69|138|161|41|36|36|31
SYNGR2	synaptogyrin 2	0|0|0|1	1	0.73	#N/A	#N/A	#N/A	0|0|0|0|2|3|0|0|1|2|0|0
HEXIM1	HEXIM P-TEFb complex subunit 1	14|12|16|13	55	0	17|21|19|23	80	0	2|2|0|0|3|2|0|0|5|4|1|3
AAK1	AP2 associated kinase 1	0|0|1|1	2	0.73	0|1|3|4	8	0.76	3|0|0|0|13|14|0|0|6|6|3|5
MAP2K1	mitogen-activated protein kinase kinase 1	0|3|0|0	3	0.63	1|3|0|0	4	0.66	1|0|2|3|1|0|0|1|4|7|6|5
TDP2	tyrosyl-DNA phosphodiesterase 2	11|14|4|7	36	0	13|11|5|7	36	0	0|0|0|0|0|0|0|0|0|1|1|0
RBM25	RNA binding motif protein 25	47|51|5|3	106	0.22	13|13|2|1	29	0.55	5|3|0|0|1|0|1|1|6|11|13|11
MYL12B	myosin light chain 12B	5|7|9|8	29	0.73	8|8|20|22	58	0.71	2|3|9|8|23|16|13|9|14|14|19|16
SKIV2L2	Mtr4 exosome RNA helicase	27|29|17|19	92	0.71	40|40|23|26	129	0.72	2|0|0|1|3|4|4|2|48|50|57|52
HS1BP3	HCLS1 binding protein 3	0|0|0|1	1	0.73	#N/A	#N/A	#N/A	0|0|0|0|8|4|1|1|6|8|8|6
RAB14	RAB14, member RAS oncogene family	32|31|5|3	71	0.69	34|34|0|1	69	0.71	21|19|37|33|16|16|12|9|7|6|6|10
RALY	RALY heterogeneous nuclear ribonucleoprotein	6|8|2|2	18	0.6	10|16|2|4	32	0.47	0|0|19|22|0|0|1|1|1|1|0|0
EIF3H	eukaryotic translation initiation factor 3 subunit H	3|2|2|2	9	0.73	5|6|2|2	15	0.63	4|1|1|2|1|2|1|1|7|8|7|4
MAGED1	MAGE family member D1	2|3|14|15	34	0.61	4|7|10|9	30	0.68	0|1|5|7|32|25|1|0|0|0|0|0
DDB1	damage specific DNA binding protein 1	5|5|12|14	36	0.49	8|10|17|20	55	0.31	2|0|0|1|8|7|0|1|8|8|6|7
CIAPIN1	cytokine induced apoptosis inhibitor 1	6|6|2|1	15	0.73	11|9|1|3	24	0.76	21|12|0|0|23|20|8|5|25|17|19|18
DIMT1	DIM1 rRNA methyltransferase and ribosome maturation factor	5|6|0|1	12	0.52	2|2|0|0	4	0.76	1|0|6|6|0|0|0|0|2|3|4|3
VAPA	VAMP associated protein A	4|5|11|8	28	0.73	4|7|11|12	34	0.76	9|5|2|1|18|16|2|0|23|26|19|30
MYL6	myosin light chain 6	9|11|5|4	29	0.73	6|9|22|25	62	0.74	4|2|48|45|45|32|4|3|8|7|4|7
IQGAP1	IQ motif containing GTPase activating protein 1	3|1|0|0	4	0.73	6|8|0|0	14	0.76	3|1|15|12|1|0|8|1|13|15|16|14
CSTF3	cleavage stimulation factor subunit 3	38|33|22|17	110	0	23|29|20|18	90	0	1|0|0|0|0|0|1|0|5|7|1|5
SUPT7L	SPT7 like, STAGA complex subunit gamma	4|6|0|1	11	0.25	5|5|0|1	11	0.25	0|0|0|0|0|0|0|0|1|1|0|1
SNRPF	small nuclear ribonucleoprotein polypeptide F	4|4|3|5	16	0.73	2|4|4|5	15	0.76	1|0|8|9|3|1|0|0|10|13|11|11
ZHX3	zinc fingers and homeoboxes 3	38|39|4|6	87	0.25	25|27|5|5	62	0.3	0|0|0|0|0|0|0|0|10|9|13|9
PPP4R3A	protein phosphatase 4 regulatory subunit 3A	21|18|25|23	87	0.71	44|46|39|50	179	0.7	6|5|0|1|4|5|15|9|40|42|46|40
MRPS10	mitochondrial ribosomal protein S10	3|3|1|0	7	0.31	0|1|1|0	2	0.76	0|0|0|0|0|0|0|0|0|1|2|1
NOP56	NOP56 ribonucleoprotein	24|23|2|0	49	0.67	17|16|7|3	43	0.72	2|1|36|27|0|0|7|5|12|13|12|15
RABL6	RAB, member RAS oncogene family like 6	1|1|3|3	8	0.73	6|5|4|4	19	0.76	10|5|4|0|3|2|13|7|25|23|22|22
MRPS25	mitochondrial ribosomal protein S25	2|0|2|2	6	0.25	1|0|1|2	4	0.47	0|0|2|1|0|0|0|0|0|0|0|0
ASXL1	ASXL transcriptional regulator 1	0|1|0|0	1	0.73	#N/A	#N/A	#N/A	0|0|0|0|0|0|0|0|0|0|0|0
PAK2	p21 (RAC1) activated kinase 2	2|4|0|0	6	0.73	7|6|2|3	18	0.76	16|8|0|0|56|33|16|17|48|46|38|37
MTHFD1	methylenetetrahydrofolate dehydrogenase, cyclohydrolase and formyltetrahydrofolate synthetase 1	38|37|65|65	205	0.72	29|32|48|45	154	0.76	12|7|57|54|94|93|19|11|41|43|32|40
RPL27	ribosomal protein L27	18|15|31|29	93	0.68	27|16|33|26	102	0.71	10|10|24|24|17|17|23|24|10|10|12|11
ZNF845	zinc finger protein 845	2|1|0|0	3	0.49	1|2|0|0	3	0.49	0|0|0|0|0|0|0|0|2|1|1|1
SCAMP3	secretory carrier membrane protein 3	4|5|0|0	9	0.63	6|3|0|0	9	0.65	9|5|1|1|1|2|3|3|5|3|4|4
EIF4A3	eukaryotic translation initiation factor 4A3	22|22|3|3	50	0.71	29|25|3|3	60	0.73	8|6|34|31|2|6|14|15|27|27|25|25
DCP1A	decapping mRNA 1A	0|0|1|2	3	0.73	0|0|3|8	11	0.68	1|0|0|0|5|4|0|0|13|14|10|14
MED1	mediator complex subunit 1	58|53|9|4	124	0.13	87|90|21|17	215	0.09	12|7|0|0|0|0|5|2|9|10|10|9
2023-09-02	0	6|7|12|10	35	0.73	20|21|14|17	72	0.76	26|24|2|2|29|25|30|30|59|52|54|55
TRIP13	thyroid hormone receptor interactor 13	7|9|5|3	24	0.73	7|10|2|3	22	0.72	10|4|14|16|5|5|6|1|9|10|14|14
SDHB	succinate dehydrogenase complex iron sulfur subunit B	0|0|0|1	1	0.73	#N/A	#N/A	#N/A	0|0|0|0|1|0|0|0|1|2|3|1
NFIA	nuclear factor I A	12|14|0|0	26	0.31	3|3|0|0	6	0.62	0|0|0|0|0|0|0|0|6|5|9|6
TRIP11	thyroid hormone receptor interactor 11	0|0|0|1	1	0.73	#N/A	#N/A	#N/A	0|0|0|0|1|0|0|0|0|0|0|0
TCOF1	treacle ribosome biogenesis factor 1	24|25|16|13	78	0.73	30|32|22|21	105	0.75	30|39|10|7|25|26|36|35|31|33|39|45
PPIG	peptidylprolyl isomerase G	2|3|2|2	9	0.02	1|2|3|2	8	0.11	0|0|0|0|0|0|0|0|0|1|1|0
XRCC4	X-ray repair cross complementing 4	2|3|0|0	5	0.48	0|1|1|1	3	0.76	0|0|0|0|0|0|0|0|5|3|1|2
LSM6	LSM6 homolog, U6 small nuclear RNA and mRNA degradation associated	0|1|0|2	3	0.48	2|2|1|3	8	0.34	0|0|0|0|0|0|0|0|1|1|0|4
C9ORF78	chromosome 9 open reading frame 78	10|8|6|2	26	0.46	9|8|10|6	33	0.44	5|0|0|0|8|7|4|1|2|2|2|1
LSM3	LSM3 homolog, U6 small nuclear RNA and mRNA degradation associated	0|0|4|2	6	0.6	0|0|6|7	13	0.53	0|0|0|0|1|2|0|0|7|6|6|7
PSMD2	proteasome 26S subunit ubiquitin receptor, non-ATPase 2	7|8|15|13	43	0.7	22|23|31|26	102	0.7	6|2|5|6|7|6|12|15|21|21|29|30
AHR	aryl hydrocarbon receptor	9|11|0|0	20	0.18	2|2|0|0	4	0.3	0|0|0|0|0|0|0|0|0|0|0|0
MRPS11	mitochondrial ribosomal protein S11	2|5|0|0	7	0.36	1|1|0|0	2	0.76	3|0|0|1|0|0|0|0|1|1|2|1
ACTG1	actin gamma 1	126|124|81|104	435	0.73	133|138|95|106	472	0.76	71|126|254|262|171|176|156|187|123|114|111|118
CNP	2',3'-cyclic nucleotide 3' phosphodiesterase	2|3|4|2	11	0.63	1|1|1|3	6	0.76	0|0|1|2|1|3|0|0|7|6|7|10
MCM3AP	minichromosome maintenance complex component 3 associated protein	1|1|3|2	7	0.47	9|8|2|1	20	0.29	0|0|0|0|7|2|0|0|0|0|2|0
CDK8	cyclin dependent kinase 8	8|12|2|3	25	0	7|12|3|2	24	0	0|0|0|0|0|0|0|0|0|0|0|0
KRT77	keratin 77	0|0|2|1	3	0.44	0|0|0|2	2	0.45	0|0|0|0|1|1|0|0|0|0|0|0
TM9SF3	transmembrane 9 superfamily member 3	4|7|0|0	11	0.36	6|5|0|0	11	0.36	0|0|2|4|0|1|1|0|3|1|2|3
CPPED1	calcineurin like phosphoesterase domain containing 1	1|1|0|0	2	0.73	2|2|0|0	4	0.45	0|0|3|4|0|0|0|0|0|0|0|0
MADD	MAP kinase activating death domain	0|0|1|0	1	0.73	#N/A	#N/A	#N/A	0|0|0|0|0|0|0|0|0|0|0|0
RFC1	replication factor C subunit 1	2|3|0|1	6	0.55	4|3|0|0	7	0.52	0|0|1|2|1|0|0|0|2|3|4|3
TSHZ3	teashirt zinc finger homeobox 3	0|4|1|2	7	0.3	0|0|1|0	1	0.76	0|0|0|0|0|0|0|0|1|0|0|1
ACOT8	acyl-CoA thioesterase 8	0|0|1|2	3	0.39	#N/A	#N/A	#N/A	0|0|0|0|0|1|0|0|0|0|0|0
PDCD5	programmed cell death 5	10|7|5|6	28	0.73	12|13|10|8	43	0.76	10|9|0|0|22|18|14|16|24|23|22|19
CSNK1E	casein kinase 1 epsilon	16|18|5|3	42	0.04	11|14|11|9	45	0	2|2|0|0|0|0|1|2|2|1|1|1
RPS6KB2	ribosomal protein S6 kinase B2	1|1|0|0	2	0.73	0|1|0|0	1	0.76	0|0|1|0|0|0|0|0|0|0|0|0
CENPM	centromere protein M	1|1|0|1	3	0.73	#N/A	#N/A	#N/A	0|0|1|1|0|0|0|0|1|0|0|0
NF1	neurofibromin 1	1|0|0|0	1	0.73	#N/A	#N/A	#N/A	0|0|0|0|0|0|0|0|0|0|0|0
DNAJB11	DnaJ heat shock protein family (Hsp40) member B11	0|0|5|4	9	0.57	0|0|4|3	7	0.61	1|0|0|0|7|6|0|0|3|4|4|2
IARS	isoleucyl-tRNA synthetase 1	6|2|17|16	41	0.73	8|7|16|17	48	0.76	3|2|16|19|17|13|7|4|64|44|66|50
SRSF4	serine and arginine rich splicing factor 4	2|1|2|1	6	0.51	2|0|3|1	6	0.48	0|0|0|1|1|0|0|0|1|1|2|3
CSNK1D	casein kinase 1 delta	1|1|0|0	2	0.73	1|1|0|0	2	0.76	0|0|0|0|0|0|0|0|0|0|0|0
PRR14	proline rich 14	1|1|0|0	2	0.73	#N/A	#N/A	#N/A	0|0|0|0|0|0|0|0|0|0|0|0
NXN	nucleoredoxin	0|1|0|0	1	0.73	#N/A	#N/A	#N/A	1|0|0|0|0|0|0|0|0|0|0|0
ABI1	abl interactor 1	1|1|2|1	5	0.73	1|2|3|3	9	0.76	7|3|0|0|1|0|3|3|11|8|14|12
TMSB10	thymosin beta 10	0|1|0|0	1	0.73	0|1|1|1	3	0.76	3|3|0|0|8|10|8|15|3|4|3|2
QRICH1	glutamine rich 1	6|7|5|6	24	0	5|6|5|5	21	0	0|0|1|0|0|0|0|0|0|1|1|2
MCM10	minichromosome maintenance 10 replication initiation factor	0|1|3|1	5	0.37	1|1|0|0	2	0.76	0|0|0|0|0|0|0|0|0|1|0|0
NANS	N-acetylneuraminate synthase	0|0|1|0	1	0.73	#N/A	#N/A	#N/A	1|0|0|0|6|7|0|0|5|0|1|0
CDK9	cyclin dependent kinase 9	36|37|37|38	148	0.01	35|31|41|49	156	0.01	0|0|0|0|7|6|0|0|15|12|13|14
DHX30	DExH-box helicase 30	2|2|13|11	28	0.26	0|0|13|12	25	0.26	0|0|5|6|4|2|1|1|2|3|2|3
RPL19	ribosomal protein L19	10|6|15|12	43	0.73	10|8|6|6	30	0.76	4|5|12|11|33|36|16|21|15|15|13|13
MYO1C	myosin IC	0|1|0|0	1	0.73	#N/A	#N/A	#N/A	0|0|0|0|0|0|1|0|1|3|4|2
PTDSS1	phosphatidylserine synthase 1	2|2|0|0	4	0.43	1|0|0|0	1	0.76	1|0|1|1|0|0|0|0|0|0|1|1
PYGL	glycogen phosphorylase L	5|1|0|0	6	0.73	0|2|0|0	2	0.76	6|2|3|3|14|11|8|7|22|16|23|17
ERH	ERH mRNA splicing and mitosis factor	5|5|8|6	24	0.68	6|6|7|4	23	0.71	5|5|8|8|9|7|9|11|4|6|5|6
RAP1B	RAP1B, member of RAS oncogene family	1|2|0|0	3	0.73	1|2|0|0	3	0.76	1|0|3|4|9|6|2|3|6|9|10|8
ABCE1	ATP binding cassette subfamily E member 1	10|14|3|1	28	0.7	12|21|2|1	36	0.72	23|15|11|17|3|1|13|10|15|17|16|10
EIF1AY	eukaryotic translation initiation factor 1A Y-linked	0|0|1|0	1	0.73	0|1|1|1	3	0.76	0|0|3|6|0|0|1|0|0|1|0|0
MRPL24	mitochondrial ribosomal protein L24	0|1|0|0	1	0.73	1|1|0|0	2	0.76	0|0|1|1|0|0|3|2|5|4|4|6
PDCD7	programmed cell death 7	0|1|0|0	1	0.73	1|0|0|0	1	0.76	0|0|0|0|0|0|0|0|0|0|0|0
CNDP2	carnosine dipeptidase 2	1|1|2|1	5	0.61	2|1|0|0	3	0.64	0|0|0|0|0|0|0|0|5|7|4|6
COG1	component of oligomeric golgi complex 1	0|1|0|0	1	0.73	0|1|0|0	1	0.76	0|0|0|0|0|0|0|0|0|2|4|4
CSE1L	chromosome segregation 1 like	22|22|3|6	53	0.7	16|21|5|6	48	0.73	6|2|15|19|3|6|21|11|23|21|28|26
MLLT1	MLLT1 super elongation complex subunit	3|5|3|3	14	0	4|2|2|3	11	0.01	0|0|0|0|0|0|0|0|0|0|0|0
NUP155	nucleoporin 155	18|20|16|14	68	0.64	38|40|29|32	139	0.07	4|0|16|16|5|8|0|1|12|11|15|9
HSPA5	heat shock protein family A (Hsp70) member 5	99|92|125|139	455	0.71	90|91|106|118	405	0.75	51|40|42|46|94|92|46|47|56|54|56|60
ERF	ETS2 repressor factor	6|13|5|8	32	0	1|2|0|0	3	0.41	0|0|0|0|0|0|0|0|0|0|0|0
GTF2F2	general transcription factor IIF subunit 2	13|13|2|4	32	0.66	27|31|10|8	76	0.37	6|6|0|0|1|1|4|6|15|15|17|13
ERC1	ELKS/RAB6-interacting/CAST family member 1	0|0|0|1	1	0.73	3|3|5|6	17	0.76	2|0|0|0|0|0|0|0|17|20|21|16
PML	PML nuclear body scaffold	26|25|17|14	82	0	5|7|6|7	25	0.08	2|0|0|0|2|1|0|0|4|2|1|4
PSMD14	proteasome 26S subunit, non-ATPase 14	1|0|7|6	14	0.64	3|3|10|10	26	0.61	5|2|6|6|3|3|5|2|7|6|5|5
PPIL2	peptidylprolyl isomerase like 2	38|44|14|17	113	0	43|49|16|18	126	0	1|0|0|0|2|1|1|2|6|8|3|3
NDUFA4	NDUFA4 mitochondrial complex associated	1|1|1|3	6	0.6	0|0|2|2	4	0.64	0|0|3|3|2|2|0|0|3|4|3|2
CCNH	cyclin H	1|2|0|1	4	0.48	4|7|6|6	23	0.01	0|0|0|0|0|3|0|0|1|1|0|0
MNAT1	MNAT1 component of CDK activating kinase	6|8|0|1	15	0.33	12|12|3|3	30	0.15	2|0|0|0|0|0|6|0|1|1|3|3
EDF1	endothelial differentiation related factor 1	4|3|16|10	33	0.66	10|7|12|14	43	0.7	5|7|3|4|11|11|16|20|5|6|6|7
SLC25A5	solute carrier family 25 member 5	141|128|87|86	442	0.72	92|102|72|76	342	0.76	40|38|107|114|75|75|31|34|70|67|71|76
PA2G4	proliferation-associated 2G4	13|14|74|74	175	0.72	26|24|79|87	216	0.75	25|31|33|37|65|59|68|70|50|46|46|46
CACTIN	cactin, spliceosome C complex subunit	24|21|3|2	50	0.24	41|40|7|7	95	0.14	3|2|0|0|0|0|1|0|7|6|6|7
NAP1L1	nucleosome assembly protein 1 like 1	21|26|6|9	62	0.73	29|34|15|19	97	0.76	28|29|16|19|32|21|60|66|102|93|92|89
TAGLN2	transgelin 2	56|57|43|70	226	0.73	65|61|82|109	317	0.76	88|143|28|26|291|242|297|314|95|96|87|98
PCGF6	polycomb group ring finger 6	2|3|0|0	5	0.25	1|0|0|0	1	0.76	0|0|0|0|0|0|0|0|0|0|0|1
HOXC9	homeobox C9	1|1|0|0	2	0.73	#N/A	#N/A	#N/A	0|0|0|0|0|0|0|0|0|0|1|0
HOXC13	homeobox C13	2|3|0|0	5	0.27	#N/A	#N/A	#N/A	0|0|0|0|0|0|0|0|0|0|0|0
ARL8B	ADP ribosylation factor like GTPase 8B	11|12|0|0	23	0.47	2|6|0|0	8	0.66	4|1|8|10|0|1|2|0|4|5|3|3
DDX11	DEAD/H-box helicase 11	0|1|0|0	1	0.73	#N/A	#N/A	#N/A	0|0|0|1|0|0|0|0|0|0|0|0
AIFM1	apoptosis inducing factor mitochondria associated 1	1|2|9|10	22	0.45	0|1|2|1	4	0.76	2|0|0|0|5|2|0|0|6|8|5|4
KDM5A	lysine demethylase 5A	1|0|2|0	3	0.4	#N/A	#N/A	#N/A	0|0|0|0|0|0|0|0|0|0|0|0
PJA2	praja ring finger ubiquitin ligase 2	0|0|1|0	1	0.73	#N/A	#N/A	#N/A	0|0|0|0|2|1|0|0|0|0|0|0
EPS8	epidermal growth factor receptor pathway substrate 8	0|0|0|1	1	0.73	#N/A	#N/A	#N/A	0|0|0|0|0|0|0|0|2|4|2|2
ZNF609	zinc finger protein 609	32|44|7|3	86	0	27|30|2|1	60	0.06	0|0|0|0|0|0|0|0|0|0|0|0
NCAPG2	non-SMC condensin II complex subunit G2	0|0|2|0	2	0.49	0|0|1|1	2	0.76	0|0|0|0|0|0|1|0|0|1|2|1
SAE1	SUMO1 activating enzyme subunit 1	3|3|0|0	6	0.73	3|5|0|2	10	0.76	3|1|1|0|5|3|3|4|15|14|12|11
DDX27	DEAD-box helicase 27	1|3|0|0	4	0.73	4|7|1|0	12	0.69	1|0|13|14|0|0|3|1|6|7|12|5
DPY30	dpy-30 histone methyltransferase complex regulatory subunit	11|10|1|1	23	0.34	3|6|0|1	10	0.59	1|0|0|0|1|0|6|2|7|6|3|5
P4HA1	prolyl 4-hydroxylase subunit alpha 1	0|1|0|0	1	0.73	#N/A	#N/A	#N/A	0|0|0|0|0|0|0|0|0|0|0|1
KPNA3	karyopherin subunit alpha 3	10|10|23|16	59	0.63	17|16|18|24	75	0.66	6|4|4|4|8|7|2|1|19|15|18|19
VDAC2	voltage dependent anion channel 2	57|54|17|16	144	0.73	50|51|9|13	123	0.76	44|75|59|50|16|21|55|68|39|46|44|47
YBX3	Y-box binding protein 3	8|5|18|21	52	0.68	13|7|27|10	57	0.68	6|6|7|13|10|12|18|15|13|17|14|13
NAA40	N-alpha-acetyltransferase 40, NatD catalytic subunit	2|1|0|0	3	0.39	1|1|0|0	2	0.76	0|0|1|0|0|0|0|0|0|0|0|0
HDAC10	histone deacetylase 10	0|0|0|1	1	0.73	#N/A	#N/A	#N/A	0|0|0|0|4|4|0|0|0|0|0|0
LSM5	LSM5 homolog, U6 small nuclear RNA and mRNA degradation associated	0|1|0|0	1	0.73	#N/A	#N/A	#N/A	0|0|0|0|0|0|3|1|11|12|14|13
TANGO6	transport and golgi organization 6 homolog	2|1|3|2	8	0.61	3|5|3|7	18	0.5	3|0|0|0|0|0|0|0|7|7|4|4
SLC37A4	solute carrier family 37 member 4	0|1|2|0	3	0.59	0|0|1|1	2	0.76	0|0|1|0|2|2|0|0|4|3|3|2
GMEB2	glucocorticoid modulatory element binding protein 2	1|1|0|0	2	0.73	#N/A	#N/A	#N/A	0|0|0|0|0|0|0|0|0|0|0|0
MRTO4	MRT4 homolog, ribosome maturation factor	3|6|4|5	18	0.65	6|6|3|1	16	0.67	1|0|8|7|1|1|2|2|3|7|10|8
RBM39	RNA binding motif protein 39	29|30|12|14	85	0.7	32|29|14|14	89	0.73	5|1|13|12|9|7|17|14|35|33|33|30
SGF29	SAGA complex associated factor 29	10|16|0|0	26	0.13	19|22|1|0	42	0.17	0|0|0|0|0|0|0|0|0|0|0|1
LMF2	lipase maturation factor 2	0|0|1|1	2	0.73	#N/A	#N/A	#N/A	0|0|0|0|0|0|1|0|2|3|4|2
PRPF31	pre-mRNA processing factor 31	17|18|5|6	46	0.29	21|22|6|7	56	0.25	1|1|0|0|8|3|5|1|5|6|9|7
LUC7L3	LUC7 like 3 pre-mRNA splicing factor	10|14|5|1	30	0.68	12|10|7|5	34	0.72	2|1|11|13|2|2|11|3|15|18|14|18
LARP4	La ribonucleoprotein 4	4|2|1|2	9	0.64	2|2|1|3	8	0.76	4|0|0|0|2|2|2|2|4|6|8|7
U2SURP	U2 snRNP associated SURP domain containing	74|77|27|26	204	0.34	61|80|30|32	203	0.43	11|9|3|1|9|11|12|5|40|31|37|34
CASK	calcium/calmodulin dependent serine protein kinase	2|5|3|2	12	0.51	0|1|0|1	2	0.76	0|0|0|0|0|0|0|0|2|5|6|7
COPS2	COP9 signalosome subunit 2	0|0|2|3	5	0.62	2|2|7|8	19	0.5	0|0|0|0|6|1|0|0|8|7|3|4
GTF2E2	general transcription factor IIE subunit 2	22|22|4|5	53	0.58	34|33|9|11	87	0.31	14|13|0|0|0|0|13|17|6|10|5|9
SETD1A	SET domain containing 1A, histone lysine methyltransferase	2|2|5|4	13	0.02	0|0|2|0	2	0.46	0|0|0|0|0|0|0|0|1|1|0|1
SLC25A11	solute carrier family 25 member 11	75|76|10|12	173	0.53	50|50|7|6	113	0.71	12|29|42|48|6|8|18|17|18|15|13|14
POP7	POP7 homolog, ribonuclease P/MRP subunit	2|1|0|0	3	0.6	3|2|0|0	5	0.59	0|0|0|0|2|0|1|0|5|4|4|4
ENO1	enolase 1	83|86|17|28	214	0.73	88|101|30|26	245	0.76	89|46|123|134|85|89|180|226|214|204|183|178
MRPS34	mitochondrial ribosomal protein S34	2|4|1|1	8	0.44	3|3|1|1	8	0.46	0|0|1|1|0|0|0|0|2|3|1|2
ZNF703	zinc finger protein 703	18|21|19|13	71	0	9|12|6|4	31	0.01	0|0|0|0|2|2|0|0|0|0|0|0
SLC35F6	solute carrier family 35 member F6	0|0|3|1	4	0.4	0|0|1|0	1	0.76	0|0|0|0|1|1|0|0|0|0|0|0
NSUN2	NOP2/Sun RNA methyltransferase 2	24|27|8|12	71	0.71	20|22|7|15	64	0.74	16|1|16|14|13|8|16|11|29|28|35|29
EP300	E1A binding protein p300	67|73|40|44	224	0	32|44|23|20	119	0	0|0|0|0|0|0|0|0|0|0|0|0
ATP5F1	ATP synthase peripheral stalk-membrane subunit b	0|0|1|0	1	0.73	#N/A	#N/A	#N/A	0|0|0|3|1|1|0|0|0|0|0|0
PFN2	profilin 2	12|13|0|0	25	0.65	14|13|0|0	27	0.68	2|0|27|22|0|0|1|0|10|7|6|7
LEO1	LEO1 homolog, Paf1/RNA polymerase II complex component	3|2|1|1	7	0.37	3|2|5|5	15	0.08	0|0|0|0|0|0|0|0|1|2|2|1
CAMSAP1	calmodulin regulated spectrin associated protein 1	1|2|0|0	3	0.73	13|19|9|8	49	0.63	14|1|0|0|9|7|1|0|11|13|11|14
MRPS12	mitochondrial ribosomal protein S12	0|2|0|0	2	0.4	#N/A	#N/A	#N/A	0|0|0|0|0|0|0|0|0|0|0|0
CPSF2	cleavage and polyadenylation specific factor 2	34|38|3|2	77	0.3	23|21|2|1	47	0.52	0|0|2|0|0|0|1|0|19|14|15|23
LSM2	LSM2 homolog, U6 small nuclear RNA and mRNA degradation associated	11|11|2|2	26	0.64	7|4|4|6	21	0.7	11|14|0|0|3|1|5|3|9|6|8|8
TEAD1	TEA domain transcription factor 1	15|15|0|1	31	0.19	9|6|1|0	16	0.24	2|1|0|0|0|0|0|0|0|0|0|0
PPA2	inorganic pyrophosphatase 2	0|1|0|0	1	0.73	1|2|0|0	3	0.49	0|0|1|1|0|0|0|0|1|1|1|0
RMND5A	required for meiotic nuclear division 5 homolog A	0|1|1|2	4	0.4	1|0|1|1	3	0.76	0|0|0|0|0|0|0|0|0|0|0|0
LATS1	large tumor suppressor kinase 1	0|1|0|0	1	0.73	#N/A	#N/A	#N/A	0|0|0|0|0|0|0|0|0|1|0|0
VIM	vimentin	125|125|247|259	756	0.73	117|127|185|191	620	0.76	59|56|278|293|185|175|104|106|190|180|200|203
AK2	adenylate kinase 2	3|3|0|0	6	0.6	4|3|0|0	7	0.61	0|0|9|8|0|1|0|0|2|2|2|3
NDUFS7	NADH:ubiquinone oxidoreductase core subunit S7	0|2|0|1	3	0.6	0|2|0|0	2	0.63	0|0|4|3|0|0|0|0|3|2|3|4
TFAP4	transcription factor AP-4	6|3|0|0	9	0.35	#N/A	#N/A	#N/A	0|0|0|0|0|0|0|0|3|4|3|0
PNISR	PNN interacting serine and arginine rich protein	7|8|3|4	22	0.52	7|9|4|4	24	0.51	1|0|0|0|0|0|2|1|5|10|5|8
AASDHPPT	aminoadipate-semialdehyde dehydrogenase-phosphopantetheinyl transferase	7|8|2|5	22	0.73	7|8|6|9	30	0.76	3|1|7|6|53|55|6|5|5|6|6|4
DAXX	death domain associated protein	1|0|1|1	3	0.73	0|0|3|1	4	0.38	0|0|0|0|0|0|0|0|0|0|0|1
SCFD1	sec1 family domain containing 1	1|0|0|0	1	0.73	1|0|0|0	1	0.76	0|0|0|0|3|0|1|0|6|5|6|5
POLA2	DNA polymerase alpha 2, accessory subunit	6|4|8|4	22	0.56	17|22|18|17	74	0	3|2|0|0|5|7|3|0|5|6|2|4
HOMEZ	homeobox and leucine zipper encoding	4|1|2|1	8	0.27	#N/A	#N/A	#N/A	0|0|0|0|0|0|0|0|0|0|0|0
TFDP1	transcription factor Dp-1	28|33|10|13	84	0	78|74|12|13	177	0	1|0|0|0|0|0|0|0|3|5|0|3
TFDP2	transcription factor Dp-2	0|1|0|0	1	0.73	7|8|0|0	15	0.21	0|0|0|0|0|0|0|0|0|0|0|0
ORMDL2	ORMDL sphingolipid biosynthesis regulator 2	0|0|1|1	2	0.73	0|0|0|2	2	0.48	1|0|0|0|2|1|0|0|0|0|0|0
KRT17	keratin 17	0|4|26|23	53	0.65	0|1|20|6	27	0.7	1|1|11|14|29|68|0|0|0|0|0|0
GAPVD1	GTPase activating protein and VPS9 domains 1	1|0|0|0	1	0.73	1|0|4|5	10	0.76	12|2|0|0|7|3|10|7|64|60|62|59
SMARCC1	SWI/SNF related, matrix associated, actin dependent regulator of chromatin subfamily c member 1	93|103|34|33	263	0	59|56|31|25	171	0	0|0|1|3|0|0|0|0|4|3|8|8
HIST1H1C	H1.2 linker histone, cluster member	46|42|77|73	238	0.73	40|47|75|89	251	0.76	17|34|44|46|62|61|182|171|37|37|37|38
PRMT3	protein arginine methyltransferase 3	0|1|0|0	1	0.73	1|0|0|0	1	0.76	0|0|3|3|0|0|0|0|2|2|4|2
TMED5	transmembrane p24 trafficking protein 5	0|0|1|0	1	0.73	0|0|3|1	4	0.44	0|0|0|0|1|2|0|0|0|0|0|0
SBDS	SBDS ribosome maturation factor	1|0|3|2	6	0.5	0|0|0|1	1	0.76	0|0|2|1|0|0|0|0|2|2|1|3
RRP7A	ribosomal RNA processing 7 homolog A	3|1|0|0	4	0.58	1|1|0|0	2	0.76	1|0|2|2|0|0|0|0|4|4|4|3
UTP11	UTP11 small subunit processome component	1|2|0|0	3	0.46	0|2|0|0	2	0.47	0|0|2|1|0|0|0|0|0|0|0|0
NRDC	nardilysin convertase	1|0|0|0	1	0.73	1|1|0|0	2	0.76	0|0|0|0|0|0|0|0|1|0|0|0
SAMD1	sterile alpha motif domain containing 1	1|1|1|1	4	0.73	#N/A	#N/A	#N/A	0|0|0|0|0|0|0|0|1|1|0|0
BOLA2;BOLA2B	#N/A	13|13|0|0	26	0.68	10|11|0|0	21	0.71	3|4|10|14|3|3|6|5|13|14|13|15
SENP6	#N/A	13|10|0|0	23	0.22	11|14|0|2	27	0.13	0|0|0|0|0|0|0|0|2|2|3|1
MAP7D1	MAP7 domain containing 1	0|0|1|0	1	0.73	1|0|0|0	1	0.76	0|0|0|0|0|0|0|0|0|1|1|1
GPN1	GPN-loop GTPase 1	0|1|1|0	2	0.73	0|1|2|2	5	0.76	1|0|0|0|3|6|0|3|6|5|4|5
OSBPL11	oxysterol binding protein like 11	0|0|1|0	1	0.73	0|0|3|2	5	0.46	0|0|0|0|3|2|1|0|0|1|1|0
RBM3	RNA binding motif protein 3	1|0|5|4	10	0.67	1|2|5|5	13	0.69	0|0|4|4|1|3|1|3|9|13|8|10
COPS6	COP9 signalosome subunit 6	1|0|0|0	1	0.73	0|0|3|3	6	0.29	0|0|0|1|1|0|0|0|0|0|0|0
RRP8	ribosomal RNA processing 8	2|2|0|0	4	0.32	2|0|0|0	2	0.45	0|0|1|0|0|0|1|0|0|0|0|0
SNRPD3	small nuclear ribonucleoprotein D3 polypeptide	7|8|7|8	30	0.65	7|7|10|9	33	0.67	4|3|8|11|5|6|7|3|3|5|6|7
NDUFA9	NADH:ubiquinone oxidoreductase subunit A9	2|0|0|0	2	0.73	2|3|0|0	5	0.76	1|0|12|21|0|0|4|0|8|6|4|2
PSMD7	proteasome 26S subunit, non-ATPase 7	1|1|7|6	15	0.3	3|3|8|5	19	0.14	0|0|0|1|3|0|0|0|1|4|1|1
PRDM16	PR/SET domain 16	4|4|0|0	8	0.28	1|0|0|0	1	0.76	0|0|0|0|0|0|0|0|0|0|0|2
RBM10	RNA binding motif protein 10	93|98|57|63	311	0	97|102|72|74	345	0	16|5|0|0|2|3|4|2|26|27|19|19
DEAF1	DEAF1 transcription factor	1|3|0|0	4	0.43	3|3|0|0	6	0.31	0|0|1|0|0|0|0|0|1|0|0|1
SLC35B2	solute carrier family 35 member B2	1|0|0|0	1	0.73	1|0|1|1	3	0.76	0|0|0|0|0|0|0|0|0|0|0|0
ACAD11	acyl-CoA dehydrogenase family member 11	0|1|1|0	2	0.73	#N/A	#N/A	#N/A	0|0|0|0|0|0|0|0|0|0|0|0
C19ORF47	chromosome 19 open reading frame 47	5|7|1|0	13	0.21	4|4|0|1	9	0.23	0|0|0|0|0|0|0|0|0|0|0|0
HP1BP3	heterochromatin protein 1 binding protein 3	18|13|7|4	42	0.69	14|13|3|5	35	0.73	10|5|6|5|3|5|15|17|19|19|18|25
BAG6	BAG cochaperone 6	0|0|2|2	4	0.26	0|0|1|1	2	0.76	0|0|0|0|0|0|0|0|0|1|0|0
SPTBN1	spectrin beta, non-erythrocytic 1	0|0|0|2	2	0.73	0|2|0|0	2	0.76	0|0|3|4|4|0|0|0|5|8|5|5
U2AF1	U2 small nuclear RNA auxiliary factor 1	13|11|11|12	47	0.66	11|12|11|11	45	0.69	1|1|11|12|3|3|8|9|10|9|9|7
CBLL1	Cbl proto-oncogene like 1	0|2|0|0	2	0.4	0|1|0|0	1	0.76	0|0|0|0|0|0|0|0|0|0|0|0
CAPZA1	capping actin protein of muscle Z-line subunit alpha 1	14|15|8|10	47	0.73	27|24|21|23	95	0.76	25|22|31|28|38|39|25|28|81|68|85|72
USF2	upstream transcription factor 2, c-fos interacting	1|0|0|0	1	0.73	#N/A	#N/A	#N/A	0|0|0|0|0|0|0|0|0|0|0|0
DVL1	dishevelled segment polarity protein 1	0|0|3|4	7	0.4	0|1|5|5	11	0.34	0|0|0|0|0|0|0|0|3|4|1|2
MRPS14	mitochondrial ribosomal protein S14	0|0|2|2	4	0.5	2|2|1|1	6	0.51	0|0|0|0|0|0|2|1|1|1|2|2
HTATSF1	HIV-1 Tat specific factor 1	10|9|14|7	40	0.65	17|19|18|22	76	0.54	6|3|0|0|10|9|3|2|12|13|14|7
[truncated: 1,724 more rows]

## Sheet: SAINT output
PreyGene	Bait	Spec	SpecSum	BFDR	ctrlCounts	AvgSpec	NumReplicates	AvgP	MaxP	TopoAvgP	TopoMaxP	SaintScore	logOddsScore	FoldChange	Prey
PPP4R3B	GEMC1	0|0|0|2	2	0.39	0|0|0|0|0|0|1|0|0|0|0|0	0.5	4	0.24	0.97	0.24	0.97	0.24	-1.75	5	Q5MIZ7
BRD8	GEMC1	0|1|0|0	1	0.73	0|0|0|0|0|0|0|0|0|0|0|0	0.25	4	0	0	0	0	0	-1.76	2.5	Q9H0E9
COX4I1	GEMC1	0|0|2|2	4	0.73	0|0|5|5|3|4|3|2|5|4|3|4	1	4	0	0	0	0	0	-16.84	0.26	P13073
PABPN1	GEMC1	8|9|4|3	24	0.62	1|0|5|3|2|1|3|2|9|10|9|8	6	4	0	0	0	0	0	-15.26	1.15	Q86U42
SAP130	GEMC1	13|13|15|13	54	0	1|0|0|0|0|1|0|0|3|1|2|1	13.5	4	1	1	1	1	1	16.5	15	Q9H0E3
TOLLIP	GEMC1	1|0|0|0	1	0.73	2|1|0|0|2|3|2|1|1|1|2|0	0.25	4	0	0	0	0	0	-7	0.17	Q9H0E2
KPNA4	GEMC1	8|9|1|2	20	0.28	1|3|1|0|1|1|0|0|3|3|3|3	5	4	0.48	0.98	0.48	0.98	0.48	-6.63	2.63	O00629
CCT6A	GEMC1	24|30|110|95	259	0.72	24|11|31|33|60|56|26|23|83|79|81|81	64.75	4	0	0	0	0	0	-171.08	1.17	P40227
CTR9	GEMC1	4|3|4|1	12	0.33	0|0|0|0|0|0|0|0|4|4|1|2	3	4	0.34	0.52	0.34	0.52	0.34	-3.42	2.73	Q6PD62
TXLNA	GEMC1	0|1|0|0	1	0.73	3|0|0|0|1|0|0|0|9|9|7|7	0.25	4	0	0	0	0	0	-15.44	0.07	P40222
EXOSC3	GEMC1	0|1|0|0	1	0.73	0|0|0|0|2|1|0|0|14|11|13|11	0.25	4	0	0	0	0	0	-22.09	0.05	Q9NQT5
EXOSC5	GEMC1	0|0|0|2	2	0.62	0|0|0|0|0|0|1|1|6|4|5|6	0.5	4	0	0	0	0	0	-9.94	0.22	Q9NQT4
ABCC1	GEMC1	0|0|1|1	2	0.73	0|0|0|0|0|0|0|0|0|0|0|0	0.5	4	0	0	0	0	0	-1.76	5	P33527
ZNF383	GEMC1	0|1|0|0	1	0.73	0|0|0|0|0|0|0|0|0|0|0|0	0.25	4	0	0	0	0	0	-1.76	2.5	Q8NA42
SBNO1	GEMC1	17|10|12|9	48	0.01	0|0|1|1|1|0|0|0|5|5|3|3	12	4	0.94	1	0.94	1	0.94	1.86	6.32	A3KN83
HSPBP1	GEMC1	5|5|1|1	12	0.32	0|0|0|0|0|0|0|0|2|4|2|1	3	4	0.38	0.77	0.38	0.77	0.38	-2.74	3.33	Q9NZL4
MAT2B	GEMC1	1|0|0|0	1	0.73	5|3|0|1|0|0|0|0|5|7|5|5	0.25	4	0	0	0	0	0	-13.45	0.08	Q9NZL9
MRPS27	GEMC1	1|0|7|5	13	0.52	0|0|2|2|0|0|0|0|6|8|4|6	3.25	4	0.05	0.16	0.05	0.16	0.05	-12.19	1.16	Q92552
MOGS	GEMC1	1|0|1|0	2	0.73	0|0|3|0|0|1|0|0|2|1|2|1	0.5	4	0	0	0	0	0	-4.84	0.5	Q13724
ZCCHC3	GEMC1	0|0|1|0	1	0.73	0|0|0|0|0|0|0|0|5|1|2|0	0.25	4	0	0	0	0	0	-4.55	0.31	Q9NUD5
RAN	GEMC1	84|71|43|44	242	0.73	56|96|101|87|62|75|90|108|68|67|80|78	60.5	4	0	0	0	0	0	-250	0.71	P62826
ZNF536	GEMC1	3|4|3|4	14	0.08	0|0|0|0|0|0|0|0|1|1|5|0	3.5	4	0.66	0.72	0.66	0.72	0.66	0.39	5	O15090
NKAP	GEMC1	2|1|0|0	3	0.4	0|0|0|0|0|0|0|0|0|0|0|0	0.75	4	0.24	0.94	0.24	0.94	0.24	-1.76	7.5	Q8N5F7
TUBB6	GEMC1	25|27|16|18	86	0.72	10|3|31|28|23|19|22|16|39|37|33|38	21.5	4	0	0	0	0	0	-81.44	0.75	Q9BUF5
ING3	GEMC1	10|14|1|0	25	0.13	0|0|0|0|0|0|0|0|0|0|1|0	6.25	4	0.5	1	0.5	1	0.5	-1.75	62.5	Q9NXR8
CDK5	GEMC1	1|3|1|0	5	0.57	0|0|1|1|2|0|0|0|2|4|4|5	1.25	4	0.01	0.03	0.01	0.03	0.01	-8.62	0.66	Q00535
RB1	GEMC1	21|30|13|14	78	0	0|0|0|0|0|0|0|0|1|1|1|1	19.5	4	1	1	1	1	1	16.34	48.75	P06400
SPNS1	GEMC1	1|1|1|0	3	0.73	0|0|1|0|0|0|0|0|0|0|0|0	0.75	4	0	0	0	0	0	-1.75	7.5	Q9H2V7
DLX5	GEMC1	3|1|0|0	4	0.38	0|0|0|0|0|0|0|0|0|0|0|0	1	4	0.25	0.99	0.25	0.99	0.25	-1.76	10	P56178
KIF21A	GEMC1	0|0|1|0	1	0.73	0|0|0|0|0|0|0|0|1|0|0|0	0.25	4	0	0	0	0	0	-1.75	2.5	Q7Z4S6
TAF9B	GEMC1	6|5|2|2	15	0.01	0|0|0|0|0|0|0|0|0|0|1|1	3.75	4	0.89	1	0.89	1	0.89	1.25	18.75	Q9HBM6
LIN37	GEMC1	3|4|0|0	7	0.3	0|0|0|0|0|0|0|0|1|2|0|1	1.75	4	0.44	0.95	0.44	0.95	0.44	-2.83	4.38	Q96GY3
SRPK2	GEMC1	0|1|0|0	1	0.73	0|0|0|0|0|0|0|0|0|1|0|1	0.25	4	0	0	0	0	0	-2.12	1.25	P78362
H2AFZ	GEMC1	20|19|34|32	105	0.72	9|23|24|24|29|27|53|50|32|25|23|24	26.25	4	0	0	0	0	0	-85.13	0.84	P0C0S5
DHCR7	GEMC1	7|4|9|13	33	0.43	1|0|7|7|9|5|0|1|1|1|2|2	8.25	4	0.21	0.72	0.21	0.72	0.21	-7.79	2.29	Q9UBM7
CCDC94	GEMC1	14|19|5|7	45	0.12	3|2|0|0|2|3|1|1|6|7|5|5	11.25	4	0.5	1	0.5	1	0.5	-6.4	3.21	Q9BW85
PBX1	GEMC1	1|2|0|0	3	0.4	0|0|0|0|0|0|0|0|0|0|0|0	0.75	4	0.24	0.94	0.24	0.94	0.24	-1.76	7.5	P40424
PBX2	GEMC1	5|4|2|2	13	0	0|0|0|0|0|0|0|0|0|0|0|0	3.25	4	0.97	1	0.97	1	0.97	2.78	32.5	P40425
GTF2E1	GEMC1	3|5|1|1	10	0.61	3|2|0|0|0|1|2|2|7|6|5|5	2.5	4	0	0	0	0	0	-11.92	0.76	P29083
RPL13A	GEMC1	28|36|38|33	135	0.72	21|31|37|41|26|29|34|39|32|34|38|34	33.75	4	0	0	0	0	0	-84.28	0.97	P40429
ARID3B	GEMC1	112|117|83|92	404	0	0|0|0|0|12|12|0|0|9|7|10|9	101	4	1	1	1	1	1	12.68	17.12	Q8IVW6
DDX39B	GEMC1	41|39|24|29	133	0.73	18|12|48|50|18|16|35|39|46|50|59|61	33.25	4	0	0	0	0	0	-119.44	0.78	Q13838
CDC20	GEMC1	0|0|9|12	21	0.18	0|0|0|0|0|0|0|0|0|0|0|0	5.25	4	0.5	1	0.5	1	0.5	-1.76	52.5	Q12834
SON	GEMC1	37|36|20|15	108	0.11	0|0|7|11|4|3|0|2|11|13|11|7	27	4	0.55	1	0.55	1	0.55	-5.49	3.91	P18583
DCTN6	GEMC1	0|0|0|1	1	0.73	0|0|0|0|0|0|0|0|0|0|0|0	0.25	4	0	0	0	0	0	-1.76	2.5	O00399
ALB	GEMC1	0|0|13|2	15	0.36	0|0|0|0|3|10|0|0|0|0|0|0	3.75	4	0.27	0.94	0.27	0.94	0.27	-5.37	2.88	P02768
CRTC2	GEMC1	5|8|6|12	31	0	0|0|0|0|0|0|0|0|0|0|0|0	7.75	4	1	1	1	1	1	8.05	77.5	Q53ET0
ZCCHC11	GEMC1	1|0|0|0	1	0.73	0|0|0|0|0|0|1|0|8|8|4|6	0.25	4	0	0	0	0	0	-11.62	0.09	Q5TAX3
RPP30	GEMC1	6|3|3|8	20	0.68	0|6|3|1|2|1|3|0|14|16|16|14	5	4	0	0	0	0	0	-24.35	0.66	P78346
SELENOI	GEMC1	2|3|0|0	5	0.44	0|0|2|1|0|0|0|0|0|0|1|4	1.25	4	0.19	0.5	0.19	0.5	0.19	-4.45	1.56	Q9C0D9
EIF4G2	GEMC1	28|33|9|18	88	0.72	32|16|2|1|38|38|29|19|50|46|44|51	22	4	0	0	0	0	0	-129.12	0.61	P78344
HELLS	GEMC1	3|1|4|3	11	0.54	2|1|0|0|1|0|1|1|5|5|2|2	2.75	4	0.03	0.07	0.03	0.07	0.03	-6.81	1.38	Q9NRZ9
UBXN1	GEMC1	0|1|4|5	10	0.73	3|2|1|2|16|12|2|0|7|12|9|6	2.5	4	0	0	0	0	0	-30.82	0.35	Q04323
RBM12	GEMC1	38|35|18|15	106	0	2|1|0|0|3|6|0|0|3|8|6|5	26.5	4	0.98	1	0.98	1	0.98	2.73	7.79	Q9NTZ6
STT3B	GEMC1	0|1|2|2	5	0.54	0|0|2|4|0|1|0|0|1|1|2|1	1.25	4	0.03	0.07	0.03	0.07	0.03	-5.69	1.04	Q8TCJ2
PON2	GEMC1	0|0|1|1	2	0.73	0|0|0|0|1|1|0|0|0|0|0|0	0.5	4	0	0	0	0	0	-2.12	2.5	Q15165
GATAD1	GEMC1	4|6|0|1	11	0.24	0|0|0|0|0|0|0|0|0|0|1|1	2.75	4	0.5	1	0.5	1	0.5	-2.12	13.75	Q8WUU5
HNRNPM	GEMC1	302|296|267|292	1157	0.34	54|34|116|105|41|39|94|82|87|93|88|84	289.25	4	0.31	0.83	0.31	0.83	0.31	-13.73	3.43	P52272
LEMD3	GEMC1	1|1|0|0	2	0.73	0|0|2|0|3|4|2|2|14|17|17|14	0.5	4	0	0	0	0	0	-32.34	0.07	Q9Y2U8
MAPRE2	GEMC1	1|1|1|1	4	0.73	2|2|2|1|0|0|3|2|23|20|18|19	1	4	0	0	0	0	0	-36.03	0.11	Q15555
MPRIP	GEMC1	1|1|0|0	2	0.73	1|1|0|0|0|0|0|0|2|4|3|2	0.5	4	0	0	0	0	0	-6.05	0.38	Q6WCQ1
PCBP2	GEMC1	43|46|60|63	212	0.73	47|47|48|43|98|82|62|66|48|61|52|66	53	4	0	0	0	0	0	-163.55	0.84	Q15366
NUP58	GEMC1	0|0|1|4	5	0.58	2|1|0|0|3|3|0|0|3|4|3|4	1.25	4	0.01	0.03	0.01	0.03	0.01	-10.33	0.54	Q9BVL2
PCBP1	GEMC1	31|33|15|15	94	0.7	15|16|21|23|42|32|19|11|13|17|11|18	23.5	4	0	0	0	0	0	-56.04	1.09	Q15365
RER1	GEMC1	2|4|2|1	9	0.65	5|3|1|1|4|3|1|2|5|6|7|5	2.25	4	0	0	0	0	0	-15.29	0.55	O15258
TMED2	GEMC1	0|0|2|3	5	0.35	0|0|0|0|3|1|0|0|0|0|1|0	1.25	4	0.29	0.69	0.29	0.69	0.29	-3.28	2.5	Q15363
WASL	GEMC1	1|0|0|1	2	0.73	0|0|0|0|1|1|0|0|8|7|7|1	0.5	4	0	0	0	0	0	-10.68	0.2	O00401
PHAX	GEMC1	18|12|7|10	47	0.55	6|2|0|0|3|1|5|3|14|12|12|9	11.75	4	0.02	0.08	0.02	0.08	0.02	-14.27	1.75	Q9H814
RPL15	GEMC1	44|41|26|26	137	0.73	19|20|55|62|19|16|44|49|41|43|40|51	34.25	4	0	0	0	0	0	-115.65	0.81	P61313
TKT	GEMC1	0|0|0|1	1	0.73	0|0|1|1|6|5|0|0|0|0|0|0	0.25	4	0	0	0	0	0	-5.67	0.19	P29401
PRPF19	GEMC1	77|62|54|65	258	0.69	13|10|29|26|14|11|34|27|51|40|45|43	64.5	4	0	0	0	0	0	-40.34	2	Q9UMS4
EAPP	GEMC1	0|1|0|0	1	0.73	0|0|0|0|0|0|0|0|0|0|0|0	0.25	4	0	0	0	0	0	-1.76	2.5	Q56P03
ARF5	GEMC1	1|0|4|1	6	0.59	2|0|0|0|6|4|2|3|1|2|2|2	1.5	4	0	0.02	0	0.02	0	-10.81	0.62	P84085
DDX47	GEMC1	9|10|2|1	22	0.68	4|3|21|18|1|1|5|3|9|7|9|9	5.5	4	0	0	0	0	0	-34.76	0.62	Q9H0S4
LARS	GEMC1	2|2|12|10	26	0.73	2|1|11|13|13|11|7|5|79|80|83|94	6.5	4	0	0	0	0	0	-165.57	0.16	Q9P2J5
RPA3	GEMC1	8|9|8|10	35	0.5	1|1|0|0|3|5|1|1|7|8|7|3	8.75	4	0.1	0.22	0.1	0.22	0.1	-3.24	2.36	P35244
NFATC1	GEMC1	3|3|0|0	6	0.24	0|0|0|0|0|0|0|0|0|0|0|0	1.5	4	0.5	0.99	0.5	0.99	0.5	-1.76	15	O95644
HSP90AA1	GEMC1	24|27|30|33	114	0.72	4|4|51|52|25|22|15|11|39|39|40|46	28.5	4	0	0	0	0	0	-86.88	0.84	P07900
PLPP6	GEMC1	1|1|0|0	2	0.73	2|1|1|1|0|0|1|1|0|0|0|0	0.5	4	0	0	0	0	0	-3.92	0.71	Q8IY26
RDX	GEMC1	1|0|0|1	2	0.73	6|3|0|0|2|3|13|5|16|12|14|8	0.5	4	0	0	0	0	0	-35.75	0.06	P35241
RPS5	GEMC1	15|10|4|5	34	0.68	1|0|5|8|4|2|4|1|19|24|20|20	8.5	4	0	0	0	0	0	-34.56	0.79	P46782
DDX18	GEMC1	18|26|4|2	50	0.7	10|6|34|34|0|1|11|12|13|16|22|21	12.5	4	0	0	0	0	0	-70.91	0.7	Q9NVP1
FAF2	GEMC1	2|0|0|1	3	0.52	1|0|1|1|1|1|0|0|2|1|0|0	0.75	4	0.06	0.22	0.06	0.22	0.06	-4.28	0.94	Q96CS3
KIF5B	GEMC1	2|9|15|12	38	0.73	30|18|4|5|61|52|31|17|79|74|63|77	9.5	4	0	0	0	0	0	-213.24	0.19	P33176
PGP	GEMC1	1|1|0|0	2	0.73	1|0|0|0|1|1|0|0|0|0|0|0	0.5	4	0	0	0	0	0	-2.48	1.67	A6NDG6
NDUFA10	GEMC1	8|7|0|0	15	0.61	2|1|5|6|0|0|4|3|4|5|8|7	3.75	4	0	0	0	0	0	-19.96	0.83	O95299
RBM47	GEMC1	0|1|0|0	1	0.73	0|0|0|0|0|0|0|0|0|0|0|0	0.25	4	0	0	0	0	0	-1.76	2.5	A0AV96
PPWD1	GEMC1	5|3|1|1	10	0.6	1|0|0|0|3|2|0|0|8|4|9|6	2.5	4	0	0.01	0	0.01	0	-11.57	0.76	Q96BP3
DIAPH1	GEMC1	0|0|4|7	11	0.68	1|0|1|0|23|15|0|0|11|11|9|7	2.75	4	0	0	0	0	0	-33.65	0.35	O60610
RCOR1	GEMC1	62|62|39|41	204	0	0|0|0|1|5|4|0|0|15|17|18|15	51	4	0.97	1	0.97	1	0.97	2.85	6.8	Q9UKL0
ACACB	GEMC1	86|100|54|66	306	0.73	7|4|386|400|0|1|7|1|182|188|176|161	76.5	4	0	0	0	0	0	-492.94	0.51	O00763
KAT2B	GEMC1	0|1|0|0	1	0.73	0|0|0|0|0|0|0|0|0|0|0|0	0.25	4	0	0	0	0	0	-1.76	2.5	Q92831
KAT2A	GEMC1	2|1|0|1	4	0.4	0|0|0|0|0|0|0|0|0|0|0|0	1	4	0.24	0.94	0.24	0.94	0.24	-1.76	10	Q92830
HDHD5	GEMC1	0|0|1|0	1	0.73	0|0|0|0|1|1|1|0|3|1|4|7	0.25	4	0	0	0	0	0	-8.09	0.14	Q9BXW7
ECM29	GEMC1	2|2|2|2	8	0.73	3|1|0|0|0|0|2|1|4|7|6|2	2	4	0	0	0	0	0	-7.39	0.77	Q5VYK3
ANAPC1	GEMC1	0|0|1|0	1	0.73	0|0|0|0|0|0|0|0|6|8|9|8	0.25	4	0	0	0	0	0	-13.03	0.08	Q9H1A4
GTPBP4	GEMC1	6|7|0|0	13	0.73	0|0|11|9|0|0|0|0|17|16|16|17	3.25	4	0	0	0	0	0	-37.19	0.38	Q9BZE4
ECH1	GEMC1	4|5|9|9	27	0.55	0|0|14|14|0|0|0|0|2|4|5|2	6.75	4	0.02	0.04	0.02	0.04	0.02	-9.08	1.65	Q13011
NOL11	GEMC1	2|1|0|0	3	0.6	1|0|5|8|0|0|0|0|2|0|2|2	0.75	4	0	0.01	0	0.01	0	-8.47	0.38	Q9H8H0
DDX31	GEMC1	1|2|0|0	3	0.51	0|0|4|4|0|0|0|0|0|0|1|0	0.75	4	0.06	0.25	0.06	0.25	0.06	-4.93	0.83	Q9H8H2
NCBP1	GEMC1	4|5|8|7	24	0.51	1|0|0|0|2|0|2|0|6|6|6|7	6	4	0.08	0.21	0.08	0.21	0.08	-5.65	2	Q09161
MSN	GEMC1	0|0|2|2	4	0.73	9|9|0|0|10|7|6|4|7|6|7|4	1	4	0	0	0	0	0	-30.48	0.14	P26038
BCL7C	GEMC1	2|4|0|0	6	0.27	0|0|0|0|0|0|0|0|0|0|0|0	1.5	4	0.49	1	0.49	1	0.49	-1.76	15	Q8WUZ0
NDUFS6	GEMC1	0|1|0|0	1	0.73	0|0|1|1|0|0|0|0|0|0|0|0	0.25	4	0	0	0	0	0	-2.12	1.25	O75380
SUPT20H	GEMC1	0|0|0|1	1	0.73	0|0|0|0|0|0|0|0|2|2|4|3	0.25	4	0	0	0	0	0	-5	0.23	Q8NEM7
SALL3	GEMC1	18|19|0|0	37	0.16	0|0|0|0|0|0|0|0|0|0|0|0	9.25	4	0.5	1	0.5	1	0.5	-1.76	92.5	Q9BXA9
GTF2A1	GEMC1	10|12|9|10	41	0.7	4|3|0|0|7|6|5|7|24|20|24|25	10.25	4	0	0	0	0	0	-31.83	0.82	P52655
GTF2A2	GEMC1	1|1|1|7	10	0.37	0|0|0|0|2|1|0|0|0|0|0|1	2.5	4	0.25	1	0.25	1	0.25	-1.23	6.25	P52657
MRPL3	GEMC1	1|0|0|0	1	0.73	0|0|0|0|0|0|0|0|0|0|0|0	0.25	4	0	0	0	0	0	-1.76	2.5	P09001
WIPI1	GEMC1	2|1|0|0	3	0.58	2|1|0|0|0|0|0|0|4|3|3|2	0.75	4	0.01	0.03	0.01	0.03	0.01	-6.94	0.5	Q5MNZ9
IRF2BP2	GEMC1	38|41|44|50	173	0	0|1|0|0|5|4|0|0|1|4|1|4	43.25	4	1	1	1	1	1	18	21.62	Q7Z5L9
CNOT11	GEMC1	0|2|0|0	2	0.39	0|0|0|0|0|0|0|0|1|0|0|0	0.5	4	0.24	0.97	0.24	0.97	0.24	-1.75	5	Q9UKZ1
SP1	GEMC1	0|0|0|1	1	0.73	0|0|0|0|2|2|0|0|2|2|2|1	0.25	4	0	0	0	0	0	-5.25	0.23	P08047
PSMA5	GEMC1	0|0|1|3	4	0.57	0|0|0|0|1|1|1|0|2|3|5|6	1	4	0.01	0.04	0.01	0.04	0.01	-8.57	0.53	P28066
DDI2	GEMC1	0|0|1|0	1	0.73	0|0|0|0|1|0|0|0|1|0|1|0	0.25	4	0	0	0	0	0	-2.48	0.83	Q5TDH0
NAT10	GEMC1	36|36|2|1	75	0.72	33|19|22|22|0|0|37|33|40|34|48|41	18.75	4	0	0	0	0	0	-141.41	0.57	Q9H0A0
DPM1	GEMC1	2|1|0|1	4	0.73	4|4|10|11|1|1|2|0|5|7|9|9	1	4	0	0	0	0	0	-27.14	0.16	O60762
DHRS7B	GEMC1	0|1|0|0	1	0.73	0|0|0|0|0|0|0|0|1|1|1|1	0.25	4	0	0	0	0	0	-2.84	0.62	Q6IAN0
SNRNP27	GEMC1	0|0|1|0	1	0.73	0|0|0|0|0|0|0|0|0|1|0|0	0.25	4	0	0	0	0	0	-1.75	2.5	Q8WVK2
SMNDC1	GEMC1	5|7|2|2	16	0.59	2|1|2|4|2|2|5|3|5|6|5|3	4	4	0	0.01	0	0.01	0	-11.66	1.08	O75940
PTGES3	GEMC1	4|5|0|0	9	0.66	0|0|9|10|0|0|0|0|8|7|8|9	2.25	4	0	0	0	0	0	-21.94	0.44	Q15185
NUBP1	GEMC1	2|0|0|0	2	0.51	0|0|1|0|1|1|0|0|0|2|1|1	0.5	4	0.07	0.29	0.07	0.29	0.07	-3.92	0.71	P53384
DNTTIP1	GEMC1	11|10|4|3	28	0	0|0|0|0|0|0|0|0|0|0|0|0	7	4	1	1	1	1	1	4.63	70	Q9H147
DDX5	GEMC1	189|184|55|52	480	0.72	46|51|90|90|33|35|95|96|91|84|87|88	120	4	0	0	0	0	0	-219.31	1.47	P17844
WAPL	GEMC1	28|27|20|22	97	0.71	20|8|0|0|10|9|15|8|47|46|42|42	24.25	4	0	0	0	0	0	-58.59	0.98	Q7Z5K2
DMAP1	GEMC1	31|26|4|3	64	0.08	0|0|0|0|0|0|0|0|2|3|3|4	16	4	0.68	1	0.68	1	0.68	-1.09	13.33	Q9NPF5
PRPH	GEMC1	0|0|1|3	4	0.38	0|0|0|0|0|0|0|0|0|0|0|0	1	4	0.25	0.99	0.25	0.99	0.25	-1.76	10	P41219
TRPS1	GEMC1	11|16|1|1	29	0.17	0|0|0|0|0|0|0|0|0|0|0|0	7.25	4	0.5	1	0.5	1	0.5	0.75	72.5	Q9UHF7
ERLIN2	GEMC1	13|11|0|0	24	0.67	1|0|16|13|0|1|5|3|14|13|11|9	6	4	0	0	0	0	0	-37.5	0.7	O94905
CDCA5	GEMC1	2|1|0|0	3	0.4	0|0|0|0|0|0|0|0|0|0|0|0	0.75	4	0.24	0.94	0.24	0.94	0.24	-1.76	7.5	Q96FF9
ETV6	GEMC1	1|0|0|0	1	0.73	0|0|0|0|0|0|0|0|0|0|0|0	0.25	4	0	0	0	0	0	-1.76	2.5	P41212
SKP2	GEMC1	3|1|3|4	11	0.29	0|0|0|0|2|1|0|0|1|0|3|0	2.75	4	0.47	0.76	0.47	0.76	0.47	-2.14	3.93	Q13309
VPS37B	GEMC1	0|0|1|1	2	0.73	0|0|0|0|0|0|0|0|1|0|0|0	0.5	4	0	0	0	0	0	-1.75	5	Q9H9H4
PSMD3	GEMC1	42|43|16|16	117	0.71	21|9|37|48|13|5|21|21|35|37|37|38	29.25	4	0	0	0	0	0	-89.9	0.95	O43242
FASTKD5	GEMC1	0|1|0|1	2	0.73	0|0|1|0|0|0|0|0|0|0|0|0	0.5	4	0	0	0	0	0	-1.75	5	Q7L8L6
ASCC3	GEMC1	1|0|0|0	1	0.73	6|2|0|1|0|0|4|4|21|24|19|16	0.25	4	0	0	0	0	0	-41.98	0.03	Q8N3C0
EIF4G3	GEMC1	8|5|4|3	20	0.73	5|0|0|0|9|15|0|0|33|29|35|30	5	4	0	0	0	0	0	-57.36	0.32	O43432
CEP131	GEMC1	3|1|1|1	6	0.43	0|0|0|0|1|0|0|0|0|1|1|0	1.5	4	0.23	0.9	0.23	0.9	0.23	-0.87	5	Q9UPN4
SCAF8	GEMC1	5|5|0|0	10	0.18	0|0|0|0|0|0|0|0|0|0|1|0	2.5	4	0.5	1	0.5	1	0.5	-1.75	25	Q9UPN6
TRIM33	GEMC1	143|141|69|69	422	0	0|0|0|0|3|2|1|0|4|7|3|5	105.5	4	1	1	1	1	1	28.8	42.2	Q9UPN9
CPSF7	GEMC1	73|75|32|26	206	0	2|2|1|0|1|2|3|0|14|11|9|9	51.5	4	0.98	1	0.98	1	0.98	2.87	9.54	Q8N684
RPS24	GEMC1	47|47|20|22	136	0.71	20|14|41|41|13|12|30|28|27|28|26|28	34	4	0	0	0	0	0	-72.83	1.2	P62847
ACTBL2	GEMC1	0|0|1|2	3	0.5	0|0|0|1|1|0|0|1|0|1|1|1	0.75	4	0.09	0.36	0.09	0.36	0.09	-3.56	1.25	Q562R1
PYGO1	GEMC1	0|0|1|1	2	0.73	0|0|0|0|0|0|0|0|0|0|0|0	0.5	4	0	0	0	0	0	-1.76	5	Q9Y3Y4
CHTOP	GEMC1	1|0|0|0	1	0.73	0|0|20|19|0|0|1|1|5|5|6|6	0.25	4	0	0	0	0	0	-26.87	0.04	Q9Y3Y2
HNRNPD	GEMC1	36|41|43|43	163	0.72	13|6|25|28|24|19|39|44|40|41|36|38	40.75	4	0	0	0	0	0	-66.55	1.22	Q14103
ALKBH3	GEMC1	1|0|0|0	1	0.73	0|0|0|0|1|0|0|0|0|0|0|0	0.25	4	0	0	0	0	0	-1.75	2.5	Q96Q83
MARK3	GEMC1	0|1|0|0	1	0.73	0|0|0|0|0|0|0|0|1|0|1|0	0.25	4	0	0	0	0	0	-2.12	1.25	P27448
NME1	GEMC1	23|23|12|10	68	0.71	9|14|36|33|27|21|2|2|20|19|19|22	17	4	0	0	0	0	0	-67.44	0.77	P15531
POM121	GEMC1	7|6|2|3	18	0	0|0|0|0|0|0|0|0|0|0|0|0	4.5	4	0.98	1	0.98	1	0.98	2.78	45	Q96HA1
CBR1	GEMC1	1|2|0|0	3	0.73	0|0|4|4|4|1|0|0|2|3|3|3	0.75	4	0	0	0	0	0	-10.84	0.31	P16152
PHB	GEMC1	26|21|8|12	67	0.73	18|10|33|41|9|7|28|22|44|45|45|45	16.75	4	0	0	0	0	0	-118.2	0.51	P35232
WDR3	GEMC1	1|1|0|0	2	0.73	1|0|5|1|0|0|3|1|12|6|11|8	0.5	4	0	0	0	0	0	-20.74	0.1	Q9UNX4
TWISTNB	GEMC1	1|0|0|0	1	0.73	0|0|0|0|0|0|0|0|0|0|0|0	0.25	4	0	0	0	0	0	-1.76	2.5	Q3B726
LIMD1	GEMC1	5|5|4|6	20	0.61	1|1|0|0|7|6|0|0|4|7|7|6	5	4	0	0	0	0	0	-8.91	1.28	Q9UGP4
POLL	GEMC1	2|2|0|0	4	0.29	0|0|0|0|0|0|0|0|0|0|0|0	1	4	0.47	0.94	0.47	0.94	0.47	-1.76	10	Q9UGP5
SEC63	GEMC1	0|1|5|5	11	0.45	0|0|3|1|5|4|0|0|0|0|2|2	2.75	4	0.18	0.36	0.18	0.36	0.18	-7.74	1.62	Q9UGP8
ZMYM4	GEMC1	41|44|11|13	109	0.01	0|0|0|1|2|2|0|0|4|5|4|6	27.25	4	0.97	1	0.97	1	0.97	2.24	11.35	Q5VZL5
NDUFS3	GEMC1	0|2|1|0	3	0.73	1|0|0|3|0|0|3|2|4|8|6|4	0.75	4	0	0	0	0	0	-13.49	0.24	O75489
MED8	GEMC1	12|13|9|3	37	0	0|0|0|0|0|0|0|0|0|0|0|0	9.25	4	1	1	1	1	1	4.63	92.5	Q96G25
CNOT1	GEMC1	11|9|2|1	23	0.67	2|0|0|0|3|1|1|0|15|19|21|19	5.75	4	0	0	0	0	0	-31.23	0.71	A5YKK6
NARS	GEMC1	2|2|12|20	36	0.71	7|0|1|7|30|22|11|4|29|34|32|29	9	4	0	0	0	0	0	-82.11	0.44	O43776
SLC4A1AP	GEMC1	0|3|4|5	12	0.45	2|2|0|0|4|5|0|0|0|0|2|1	3	4	0.18	0.43	0.18	0.43	0.18	-7.3	1.88	Q9BWU0
MORC4	GEMC1	21|21|1|0	43	0.15	0|0|0|0|0|0|0|0|0|0|0|0	10.75	4	0.5	1	0.5	1	0.5	-1.76	107.5	Q8TE76
VARS	GEMC1	5|7|1|2	15	0.73	5|1|4|4|9|9|7|2|27|22|22|22	3.75	4	0	0	0	0	0	-53.25	0.29	P26640
EEF1G	GEMC1	52|48|21|21	142	0.73	37|30|63|57|52|50|28|24|44|40|51|48	35.5	4	0	0	0	0	0	-145.36	0.75	P26641
CSRP2	GEMC1	2|1|0|0	3	0.73	2|3|5|4|3|3|3|5|6|5|6|4	0.75	4	0	0	0	0	0	-19.45	0.17	Q16527
NME3	GEMC1	1|0|0|1	2	0.73	0|0|0|0|0|0|0|0|1|0|1|0	0.5	4	0	0	0	0	0	-2.12	2.5	Q13232
PSMD1	GEMC1	8|9|16|13	46	0.69	2|1|1|4|7|4|2|1|22|29|31|30	11.5	4	0	0	0	0	0	-35.96	0.87	Q99460
PUM1	GEMC1	0|0|4|2	6	0.73	1|0|0|0|9|11|1|0|4|10|7|5	1.5	4	0	0	0	0	0	-20.76	0.31	Q14671
FLNB	GEMC1	8|3|42|56	109	0.73	11|5|8|8|23|20|7|5|192|192|193|170	27.25	4	0	0	0	0	0	-351.12	0.33	O75369
HM13	GEMC1	6|4|10|10	30	0.5	4|0|4|2|8|8|3|3|1|0|3|4	7.5	4	0.09	0.17	0.09	0.17	0.09	-9.57	1.88	Q8TCT9
STAT3	GEMC1	31|33|10|14	88	0.7	25|14|0|0|9|9|8|3|39|40|35|39	22	4	0	0	0	0	0	-67.24	1	P40763
VAMP7	GEMC1	0|1|0|0	1	0.73	1|0|0|2|1|0|0|0|0|0|0|0	0.25	4	0	0	0	0	0	-2.83	0.62	P51809
TPD52L2	GEMC1	0|0|2|3	5	0.73	6|4|0|0|26|14|6|2|18|19|16|17	1.25	4	0	0	0	0	0	-56.07	0.1	O43399
GMNC	GEMC1	510|568|1144|1118	3340	0	0|0|0|0|33|57|0|0|0|0|0|0	835	4	1	1	1	1	1	11.75	92.78	A6NCL1
ALKBH8	GEMC1	1|0|0|0	1	0.73	0|0|1|2|0|0|0|4|0|0|0|0	0.25	4	0	0	0	0	0	-4.11	0.36	Q96BT7
FIP1L1	GEMC1	74|81|15|13	183	0.2	5|1|0|2|3|2|7|3|14|19|11|17	45.75	4	0.5	1	0.5	1	0.5	-11.64	5.51	Q6UN15
GPALPP1	GEMC1	6|6|0|1	13	0.48	1|0|0|0|2|1|1|0|4|5|5|4	3.25	4	0.11	0.23	0.11	0.23	0.11	-10.18	1.41	Q8IXQ4
SCYL1	GEMC1	3|2|1|1	7	0.3	1|0|0|0|1|0|0|0|0|0|0|0	1.75	4	0.43	0.95	0.43	0.95	0.43	-0.51	8.75	Q96KG9
RING1	GEMC1	12|10|11|7	40	0	0|0|0|0|0|0|0|0|1|1|0|0	10	4	1	1	1	1	1	9.39	50	Q06587
MED9	GEMC1	0|1|0|0	1	0.73	0|0|0|0|0|0|0|0|0|0|0|0	0.25	4	0	0	0	0	0	-1.76	2.5	Q9NWA0
KRT80	GEMC1	0|0|1|0	1	0.73	0|0|1|3|1|3|0|0|0|0|0|0	0.25	4	0	0	0	0	0	-4.41	0.31	Q6KB66
EIF4B	GEMC1	3|3|22|19	47	0.73	42|58|0|0|179|117|40|31|88|90|91|80	11.75	4	0	0	0	0	0	-348.28	0.14	P23588
MYBBP1A	GEMC1	13|14|7|10	44	0.73	3|1|25|23|4|5|8|4|43|44|40|47	11	4	0	0	0	0	0	-83.27	0.45	Q9BQG0
ALDH7A1	GEMC1	0|1|0|0	1	0.73	0|0|3|1|1|3|0|0|0|1|1|2	0.25	4	0	0	0	0	0	-5.75	0.21	P49419
DSTN	GEMC1	5|4|1|1	11	0.56	1|1|5|4|1|0|0|0|3|2|4|4	2.75	4	0.02	0.05	0.02	0.05	0.02	-8.91	1.1	P60981
PLIN3	GEMC1	3|4|2|4	13	0.73	25|21|0|0|12|8|24|20|18|22|20|14	3.25	4	0	0	0	0	0	-73.65	0.18	O60664
NSMCE3	GEMC1	1|0|0|0	1	0.73	0|0|0|0|0|0|0|0|0|0|0|0	0.25	4	0	0	0	0	0	-1.76	2.5	Q96MG7
SEC61A1	GEMC1	4|3|1|4	12	0.59	0|0|3|5|2|2|2|0|2|3|1|7	3	4	0	0.01	0	0.01	0	-9.62	1.11	P61619
ETF1	GEMC1	2|4|8|9	23	0.73	19|13|7|5|33|28|10|4|34|34|33|33	5.75	4	0	0	0	0	0	-99.39	0.24	P62495
UGGT1	GEMC1	0|1|0|0	1	0.73	0|0|0|0|10|8|0|0|2|3|3|2	0.25	4	0	0	0	0	0	-12.08	0.09	Q9NYU2
E2F3	GEMC1	10|8|4|8	30	0.01	0|0|0|0|0|0|0|0|1|2|2|2	7.5	4	0.95	1	0.95	1	0.95	1.48	10.71	O00716
PIH1D1	GEMC1	6|7|4|4	21	0.73	14|7|0|0|9|9|10|6|20|18|19|13	5.25	4	0	0	0	0	0	-42.56	0.42	Q9NWS0
PRDX3	GEMC1	17|15|0|0	32	0.68	1|0|26|29|0|2|1|3|16|14|14|7	8	4	0	0	0	0	0	-49.02	0.71	P30048
NUDT1	GEMC1	1|3|0|0	4	0.47	0|0|2|1|0|0|0|0|1|2|2|0	1	4	0.13	0.53	0.13	0.53	0.13	-4.22	1.25	P36639
GDI2	GEMC1	0|0|0|1	1	0.73	0|0|0|0|1|2|0|0|0|0|1|0	0.25	4	0	0	0	0	0	-2.83	0.62	P50395
NCK1	GEMC1	2|2|0|1	5	0.73	14|10|0|0|21|14|6|4|24|32|28|26	1.25	4	0	0	0	0	0	-78.8	0.07	P16333
HMCES	GEMC1	3|1|1|1	6	0.37	0|0|0|0|0|0|0|0|1|0|0|0	1.5	4	0.25	1	0.25	1	0.25	0.56	15	Q96FZ2
ZNF638	GEMC1	89|80|7|5	181	0.2	2|0|2|3|0|0|1|0|14|13|12|11	45.25	4	0.5	1	0.5	1	0.5	-13.84	7.8	Q14966
ZMIZ1	GEMC1	48|45|26|32	151	0	0|0|0|1|1|1|0|0|0|0|0|0	37.75	4	1	1	1	1	1	36.54	125.83	Q9ULJ6
ELAC2	GEMC1	13|14|10|5	42	0.1	0|0|0|2|0|0|0|0|6|3|8|8	10.5	4	0.59	0.87	0.59	0.87	0.59	-3.21	3.89	Q9BQ52
YTHDF2	GEMC1	6|7|24|26	63	0.68	12|4|3|7|33|30|11|9|13|12|13|15	15.75	4	0	0	0	0	0	-49.75	1.02	Q9Y5A9
DUSP3	GEMC1	0|1|0|0	1	0.73	0|0|0|0|5|5|0|0|0|1|0|0	0.25	4	0	0	0	0	0	-4.71	0.23	P51452
ADRM1	GEMC1	3|4|6|3	16	0.51	0|0|3|3|2|3|0|0|2|2|6|3	4	4	0.06	0.21	0.06	0.21	0.06	-5.42	1.67	Q16186
PPP1CB	GEMC1	8|9|2|0	19	0.73	4|5|2|1|1|0|5|5|18|20|26|27	4.75	4	0	0	0	0	0	-49.02	0.42	P62140
2023-09-07	GEMC1	2|4|7|5	18	0.73	21|18|3|2|22|16|19|12|31|33|35|31	4.5	4	0	0	0	0	0	-97.06	0.19	Q16181
FAM122A	GEMC1	1|1|0|0	2	0.73	0|0|0|0|1|2|0|0|0|0|0|0	0.5	4	0	0	0	0	0	-2.5	1.67	Q96E09
RANGAP1	GEMC1	27|29|18|12	86	0.73	50|64|14|17|79|65|91|92|91|91|86|90	21.5	4	0	0	0	0	0	-307.86	0.27	P46060
YTHDC1	GEMC1	3|1|0|1	5	0.55	0|0|2|4|0|0|0|0|1|0|8|2	1.25	4	0.02	0.09	0.02	0.09	0.02	-7.54	0.74	Q96MU7
ALKBH5	GEMC1	0|3|0|0	3	0.43	0|0|0|0|0|0|0|0|2|1|1|0	0.75	4	0.2	0.82	0.2	0.82	0.2	-2.83	1.88	Q6P6C2
MGA	GEMC1	17|16|3|3	39	0.07	0|0|0|0|0|0|1|0|2|1|2|3	9.75	4	0.71	1	0.71	1	0.71	-0.31	10.83	Q8IWI9
TBPL1	GEMC1	5|4|12|14	35	0.66	3|1|0|0|7|8|0|1|19|15|16|15	8.75	4	0	0	0	0	0	-25.77	1.03	P62380
SMG5	GEMC1	0|0|2|1	3	0.53	0|0|0|0|1|4|0|0|1|2|2|0	0.75	4	0.04	0.15	0.04	0.15	0.04	-4.61	0.75	Q9UPR3
DDT	GEMC1	0|0|2|3	5	0.3	0|0|0|0|1|1|0|0|0|0|0|0	1.25	4	0.43	0.95	0.43	0.95	0.43	-2.12	6.25	P30046
PGAM5	GEMC1	2|4|14|10	30	0.66	4|3|8|4|2|1|1|0|17|16|15|19	7.5	4	0	0	0	0	0	-32.18	0.84	Q96HS1
INTS13	GEMC1	6|5|1|0	12	0.24	0|0|0|0|0|0|0|0|1|1|2|0	3	4	0.5	1	0.5	1	0.5	-2.83	7.5	Q9NVM9
MRPS26	GEMC1	1|1|0|1	3	0.73	0|0|0|0|0|0|1|0|1|1|1|2	0.75	4	0	0	0	0	0	-3.56	1.25	Q9BYN8
PCCA	GEMC1	250|253|377|411	1291	0.73	68|97|789|775|19|15|155|172|711|701|684|717	322.75	4	0	0	0	0	0	#NAME?	0.66	P05165
NANP	GEMC1	1|1|0|0	2	0.73	2|0|0|0|5|1|2|4|5|10|7|5	0.5	4	0	0	0	0	0	-17.83	0.12	Q8TBE9
GPKOW	GEMC1	18|15|3|2	38	0.49	5|0|0|0|2|1|3|1|10|14|12|9	9.5	4	0.11	0.35	0.11	0.35	0.11	-19	1.67	Q92917
KLC2	GEMC1	2|0|0|1	3	0.73	5|1|0|0|3|6|2|0|5|6|9|11	0.75	4	0	0	0	0	0	-20.94	0.16	Q9H0B6
SLC25A4	GEMC1	16|17|0|0	33	0.36	5|3|10|13|0|0|2|2|4|3|6|4	8.25	4	0.26	0.62	0.26	0.62	0.26	-22.61	1.59	P12235
CENPC	GEMC1	1|1|0|0	2	0.73	1|0|0|0|0|0|0|0|0|0|0|0	0.5	4	0	0	0	0	0	-1.75	5	Q03188
GREB1L	GEMC1	5|5|1|0	11	0.18	0|0|1|0|0|0|0|0|0|0|0|0	2.75	4	0.5	1	0.5	1	0.5	-1.75	27.5	Q9C091
EXOSC6	GEMC1	2|3|1|2	8	0.63	3|1|0|0|2|1|2|1|6|6|2|6	2	4	0	0	0	0	0	-10.68	0.67	Q5RKV6
CKS2	GEMC1	1|0|0|0	1	0.73	0|0|0|0|0|0|0|0|0|0|0|0	0.25	4	0	0	0	0	0	-1.76	2.5	P33552
ZBTB5	GEMC1	3|1|0|0	4	0.38	0|0|0|0|0|0|0|0|0|0|0|0	1	4	0.25	0.99	0.25	0.99	0.25	-1.76	10	O15062
PSMD8	GEMC1	8|8|3|1	20	0.67	8|4|2|0|5|3|2|2|11|14|15|11	5	4	0	0	0	0	0	-29.25	0.67	P48556
WDCP	GEMC1	0|0|0|1	1	0.73	0|0|1|1|2|1|0|0|0|0|0|0	0.25	4	0	0	0	0	0	-3.2	0.5	Q9H6R7
DHX33	GEMC1	0|1|0|0	1	0.73	0|0|0|0|0|0|0|0|0|0|0|0	0.25	4	0	0	0	0	0	-1.76	2.5	Q9H6R0
KIF3B	GEMC1	1|0|0|0	1	0.73	0|0|0|0|0|0|0|0|0|0|0|0	0.25	4	0	0	0	0	0	-1.76	2.5	O15066
PRPS1	GEMC1	4|6|0|0	10	0.62	2|0|7|9|1|0|1|2|3|5|4|6	2.5	4	0	0	0	0	0	-17.46	0.62	P60891
MED18	GEMC1	6|6|0|1	13	0.21	0|0|0|0|0|0|0|0|0|0|0|0	3.25	4	0.5	1	0.5	1	0.5	-1.76	32.5	Q9BUE0
NOL6	GEMC1	15|9|0|0	24	0.22	1|0|3|4|0|0|2|0|2|2|1|1	6	4	0.5	1	0.5	1	0.5	-7.47	3.75	Q9H6R4
BICRA	GEMC1	8|6|2|1	17	0.04	0|0|0|0|0|0|0|0|1|0|0|0	4.25	4	0.74	1	0.74	1	0.74	0.56	42.5	Q9NZM4
OCRL	GEMC1	1|1|0|0	2	0.73	4|0|0|0|5|8|0|1|15|17|17|14	0.5	4	0	0	0	0	0	-34.98	0.06	Q01968
PFDN6	GEMC1	11|12|5|5	33	0.67	7|5|2|1|6|7|3|2|14|14|12|12	8.25	4	0	0	0	0	0	-23.08	1.01	O15212
CCDC186	GEMC1	0|1|0|0	1	0.73	0|0|0|0|0|0|0|0|1|0|0|0	0.25	4	0	0	0	0	0	-1.75	2.5	Q7Z3E2
HNRNPA2B1	GEMC1	110|109|82|84	385	0.73	46|39|101|96|62|54|188|209|98|88|69|82	96.25	4	0	0	0	0	0	-252.23	0.92	P22626
RBM22	GEMC1	25|24|4|8	61	0.02	0|0|0|1|0|0|0|0|2|3|0|7	15.25	4	0.82	1	0.82	1	0.82	-0.23	11.73	Q9NW64
TBL3	GEMC1	2|3|0|1	6	0.73	0|0|11|13|0|0|0|0|5|6|4|5	1.5	4	0	0	0	0	0	-18.81	0.34	Q12788
VAMP3	GEMC1	0|0|2|2	4	0.73	5|4|0|1|8|6|12|13|9|8|5|7	1	4	0	0	0	0	0	-34.05	0.13	Q15836
UBXN6	GEMC1	1|0|0|0	1	0.73	0|0|0|0|0|0|1|0|0|2|1|1	0.25	4	0	0	0	0	0	-3.2	0.5	Q9BZV1
MAGED2	GEMC1	6|8|16|14	44	0.7	4|5|6|5|19|21|4|0|20|17|20|19	11	4	0	0	0	0	0	-42.15	0.81	Q9UNF1
NUMBL	GEMC1	1|0|0|0	1	0.73	8|1|0|0|0|0|0|0|7|7|6|6	0.25	4	0	0	0	0	0	-15.07	0.07	Q9Y6R0
ARID5A	GEMC1	1|0|0|0	1	0.73	0|0|0|0|0|0|0|0|0|0|0|0	0.25	4	0	0	0	0	0	-1.76	2.5	Q03989
HDDC2	GEMC1	1|1|1|1	4	0.73	7|2|0|0|16|7|8|7|13|10|11|13	1	4	0	0	0	0	0	-37.76	0.11	Q7Z4H3
DDB2	GEMC1	0|2|0|0	2	0.4	0|0|0|0|0|0|0|0|0|0|0|0	0.5	4	0.24	0.94	0.24	0.94	0.24	-1.76	5	Q92466
RPL35	GEMC1	5|5|2|1	13	0.73	0|0|9|9|7|7|5|8|5|5|3|4	3.25	4	0	0	0	0	0	-24.13	0.52	P42766
SYNRG	GEMC1	0|0|1|0	1	0.73	2|1|0|0|7|6|0|0|4|2|1|1	0.25	4	0	0	0	0	0	-10.48	0.1	Q9UMZ2
ASF1A	GEMC1	2|2|1|1	6	0.44	0|0|0|0|0|2|0|0|0|3|1|0	1.5	4	0.2	0.4	0.2	0.4	0.2	-1.65	2.5	Q9Y294
DRG1	GEMC1	3|6|11|7	27	0.73	7|3|5|8|8|11|13|12|30|30|32|31	6.75	4	0	0	0	0	0	-68.86	0.37	Q9Y295
MBD4	GEMC1	1|2|0|0	3	0.4	0|0|0|0|0|0|0|0|0|0|0|0	0.75	4	0.24	0.94	0.24	0.94	0.24	-1.76	7.5	O95243
ASH2L	GEMC1	9|9|2|0	20	0.36	0|0|0|0|0|0|0|0|7|7|6|6	5	4	0.28	0.55	0.28	0.55	0.28	-11.16	1.92	Q9UBL3
ATXN7L3B	GEMC1	0|0|2|1	3	0.52	2|0|0|0|3|2|0|0|0|0|0|2	0.75	4	0.05	0.19	0.05	0.19	0.05	-4.73	0.83	Q96GX2
MASTL	GEMC1	25|19|8|10	62	0.05	5|4|0|0|3|1|2|0|5|6|4|3	15.5	4	0.74	1	0.74	1	0.74	-1.5	4.7	Q96GX5
MRPL44	GEMC1	0|1|0|0	1	0.73	0|0|1|0|0|0|0|0|3|3|2|1	0.25	4	0	0	0	0	0	-4.68	0.25	Q9H9J2
GNL2	GEMC1	21|26|1|2	50	0.52	7|4|6|4|1|0|5|4|11|14|17|16	12.5	4	0.05	0.2	0.05	0.2	0.05	-34.91	1.42	Q13823
MT-ND1	GEMC1	1|0|1|1	3	0.73	0|0|0|0|0|0|0|0|0|0|0|0	0.75	4	0	0	0	0	0	-1.76	7.5	P03886
VCP	GEMC1	3|7|9|11	30	0.73	3|5|0|0|11|9|4|0|133|133|121|149	7.5	4	0	0	0	0	0	-237.35	0.13	P55072
HSPA6	GEMC1	2|1|8|12	23	0.56	0|0|1|0|0|0|0|0|9|10|14|15	5.75	4	0.02	0.06	0.02	0.06	0.02	-17.88	1.17	P17066
RAB18	GEMC1	6|5|0|0	11	0.67	2|1|12|10|1|0|1|0|9|7|11|11	2.75	4	0	0	0	0	0	-28.23	0.42	Q9NP72
MRE11	GEMC1	155|154|57|68	434	0.73	94|112|6|8|34|25|113|101|245|229|223|217	108.5	4	0	0	0	0	0	-437.38	0.78	P49959
PLEKHA2	GEMC1	0|1|0|0	1	0.73	0|0|0|0|0|0|0|0|0|0|0|0	0.25	4	0	0	0	0	0	-1.76	2.5	Q9HB19
MBD2	GEMC1	5|6|1|0	12	0.18	0|0|0|0|0|0|0|0|0|0|0|1	3	4	0.5	1	0.5	1	0.5	-1.75	30	Q9UBB5
RPL29	GEMC1	4|3|45|32	84	0.53	0|0|5|6|24|22|32|34|3|3|2|3	21	4	0.04	0.17	0.04	0.17	0.04	-48.02	1.57	P47914
DHX15	GEMC1	112|112|64|75	363	0.73	45|29|88|82|68|65|91|121|80|89|69|83	90.75	4	0	0	0	0	0	-204.88	1.09	O43143
COQ6	GEMC1	0|1|0|0	1	0.73	0|0|0|0|0|0|0|0|0|0|1|0	0.25	4	0	0	0	0	0	-1.75	2.5	Q9Y2Z9
NUP153	GEMC1	69|71|55|59	254	0.67	11|2|13|10|33|26|6|2|40|45|41|43	63.5	4	0	0	0	0	0	-24.37	2.37	P49790
PFKP	GEMC1	7|10|1|0	18	0.73	7|4|6|7|6|2|6|6|27|22|30|22	4.5	4	0	0	0	0	0	-60.79	0.32	Q01813
C11ORF57	GEMC1	3|2|0|0	5	0.27	0|0|0|0|0|0|0|0|0|0|0|0	1.25	4	0.48	0.99	0.48	0.99	0.48	-1.76	12.5	Q6ZUT1
CTBP2	GEMC1	24|23|5|5	57	0.13	0|0|7|5|2|1|5|4|4|3|4|5	14.25	4	0.5	1	0.5	1	0.5	-8.16	3.56	P56545
SUGT1	GEMC1	14|16|6|5	41	0.73	25|18|1|1|71|62|25|27|21|23|21|26	10.25	4	0	0	0	0	0	-121.58	0.32	Q9Y2Z0
PDCL3	GEMC1	0|0|2|0	2	0.58	0|0|0|0|3|2|1|0|1|1|4|4	0.5	4	0	0.02	0	0.02	0	-7.36	0.31	Q9H2J4
USP7	GEMC1	101|113|28|42	284	0.57	26|17|13|17|6|4|13|8|53|57|59|58	71	4	0.01	0.04	0.01	0.04	0.01	-72.78	2.21	Q93009
USP9X	GEMC1	6|7|0|0	13	0.67	0|0|3|5|0|0|2|1|12|11|15|17	3.25	4	0	0	0	0	0	-28.39	0.49	Q93008
FXR1	GEMC1	14|19|12|9	54	0.73	12|13|19|14|17|11|12|10|31|33|35|34	13.5	4	0	0	0	0	0	-69.45	0.61	P51114
HDLBP	GEMC1	17|14|14|17	62	0.73	53|28|7|8|59|46|44|38|61|65|65|59	15.5	4	0	0	0	0	0	-181.26	0.3	Q00341
CLTC	GEMC1	34|45|27|30	136	0.71	2|2|66|68|11|11|14|8|31|34|31|31	34	4	0	0	0	0	0	-68.53	1.11	Q00610
HSF1	GEMC1	1|1|0|1	3	0.73	0|0|0|0|0|0|0|0|0|0|0|0	0.75	4	0	0	0	0	0	-1.76	7.5	Q00613
PIP4K2B	GEMC1	0|1|1|1	3	0.73	4|1|0|0|9|5|3|1|15|11|9|11	0.75	4	0	0	0	0	0	-30.06	0.11	P78356
NSA2	GEMC1	3|3|0|0	6	0.73	2|0|14|18|0|0|0|0|3|5|2|3	1.5	4	0	0	0	0	0	-19.95	0.32	O95478
HIST1H2BK	GEMC1	86|94|67|66	313	0.73	47|64|130|133|85|66|424|394|155|156|128|148	78.25	4	0	0	0	0	0	-591.13	0.43	O60814
HDGFL2	GEMC1	8|14|1|0	23	0.66	12|6|1|3|0|0|11|12|9|10|12|11	5.75	4	0	0	0	0	0	-38.28	0.66	Q7Z4V5
AP3M1	GEMC1	17|14|11|11	53	0.64	1|2|17|20|7|4|0|0|8|9|11|7	13.25	4	0	0	0	0	0	-15.15	1.54	Q9Y2T2
PFAS	GEMC1	0|2|0|0	2	0.73	0|0|3|3|0|0|0|0|8|12|9|10	0.5	4	0	0	0	0	0	-19.26	0.11	O15067
MED17	GEMC1	30|29|10|11	80	0	0|0|0|0|0|0|0|0|0|0|0|0	20	4	1	1	1	1	1	15.98	200	Q9NVC6
ELP6	GEMC1	1|2|2|3	8	0.73	3|2|0|0|1|0|0|0|16|17|19|22	2	4	0	0	0	0	0	-30.76	0.25	Q0PNE2
ARHGEF11	GEMC1	0|0|0|1	1	0.73	0|0|0|0|0|0|0|0|0|0|1|0	0.25	4	0	0	0	0	0	-1.75	2.5	O15085
DTD1	GEMC1	0|0|1|1	2	0.73	0|0|0|0|1|2|3|2|0|0|0|1	0.5	4	0	0	0	0	0	-4.67	0.56	Q8TEA8
NCOR2	GEMC1	125|120|97|94	436	0	0|0|0|0|2|1|0|0|0|0|3|0	109	4	1	1	1	1	1	55.33	181.67	Q9Y618
SLC25A15	GEMC1	2|1|0|0	3	0.45	0|0|0|0|0|0|0|0|0|1|1|1	0.75	4	0.17	0.66	0.17	0.66	0.17	-2.48	2.5	Q9Y619
RTCA	GEMC1	0|1|0|1	2	0.73	0|0|0|0|0|0|0|0|4|4|2|4	0.5	4	0	0	0	0	0	-6.31	0.36	O00442
PTBP3	GEMC1	8|6|0|0	14	0.26	1|0|3|2|0|0|2|1|0|0|0|0	3.5	4	0.49	0.99	0.49	0.99	0.49	-4.67	3.89	O95758
PRSS1	GEMC1	2|3|1|0	6	0.5	0|0|6|5|1|1|0|0|0|0|0|0	1.5	4	0.08	0.25	0.08	0.25	0.08	-5.67	1.15	P07477
SET	GEMC1	19|20|10|12	61	0.73	18|17|13|11|15|15|93|116|82|90|77|81	15.25	4	0	0	0	0	0	-228.63	0.25	Q01105
RFC2	GEMC1	4|4|0|0	8	0.64	0|0|0|2|1|1|1|1|7|8|12|7	2	4	0	0	0	0	0	-17.04	0.5	P35250
SRRM1	GEMC1	14|13|13|9	49	0.65	1|1|35|34|2|4|4|2|0|0|1|1	12.25	4	0	0	0	0	0	-16.74	1.44	Q8IYB3
SMC5	GEMC1	1|1|0|1	3	0.73	0|0|0|0|0|0|0|0|0|1|0|0	0.75	4	0	0	0	0	0	-1.75	7.5	Q8IY18
PCMT1	GEMC1	18|21|6|9	54	0.73	7|1|23|25|52|46|25|19|16|10|16|16	13.5	4	0	0	0	0	0	-88.36	0.54	P22061
PRCC	GEMC1	20|22|13|14	69	0.01	3|0|0|0|8|6|0|1|2|2|1|1	17.25	4	0.96	1	0.96	1	0.96	2.36	7.19	Q92733
TFG	GEMC1	0|0|0|1	1	0.73	1|0|0|0|2|2|0|0|2|4|5|4	0.25	4	0	0	0	0	0	-8.83	0.12	Q92734
DCTPP1	GEMC1	0|1|0|0	1	0.73	0|0|0|3|0|0|0|0|8|6|5|12	0.25	4	0	0	0	0	0	-14.43	0.07	Q9H773
ISOC2	GEMC1	5|4|0|0	9	0.73	0|0|15|17|0|0|0|0|12|10|11|8	2.25	4	0	0	0	0	0	-31.45	0.31	Q96AB3
MT-ATP6	GEMC1	0|0|2|2	4	0.5	0|0|3|2|2|2|0|0|0|0|0|0	1	4	0.09	0.19	0.09	0.19	0.09	-4.73	1.11	P00846
RAB6A	GEMC1	17|14|5|6	42	0.69	17|16|21|17|5|6|3|2|10|11|13|9	10.5	4	0	0	0	0	0	-40.2	0.84	P20340
RPLP1	GEMC1	9|9|3|1	22	0.73	10|10|12|12|0|2|14|17|8|10|9|8	5.5	4	0	0	0	0	0	-44.86	0.5	P05386
RPLP2	GEMC1	32|31|50|50	163	0.73	47|52|26|28|53|46|100|111|37|40|40|36	40.75	4	0	0	0	0	0	-159.4	0.73	P05387
ELOVL5	GEMC1	4|4|4|4	16	0.61	7|6|3|4|2|1|2|2|3|2|2|2	4	4	0	0	0	0	0	-7.24	1.21	Q9NYP7
SLC39A7	GEMC1	0|0|2|2	4	0.26	0|0|0|0|1|0|0|0|0|0|0|0	1	4	0.49	0.97	0.49	0.97	0.49	-1.75	10	Q92504
NADK2	GEMC1	1|1|0|0	2	0.73	0|0|1|1|0|1|0|0|1|0|0|1	0.5	4	0	0	0	0	0	-3.2	1	Q4G0N4
WIPI2	GEMC1	16|13|3|4	36	0.73	20|19|0|0|1|2|17|14|45|48|43|53	9	4	0	0	0	0	0	-103.2	0.34	Q9Y4P8
TBL2	GEMC1	0|0|1|0	1	0.73	0|0|1|2|0|1|0|0|0|1|0|0	0.25	4	0	0	0	0	0	-3.2	0.5	Q9Y4P3
UMPS	GEMC1	1|2|0|0	3	0.51	0|0|0|3|0|0|1|0|1|1|1|0	0.75	4	0.07	0.29	0.07	0.29	0.07	-3.93	1.07	P11172
SRRT	GEMC1	4|5|4|1	14	0.55	1|0|0|1|1|0|0|0|5|5|6|6	3.5	4	0.02	0.06	0.02	0.06	0.02	-8.57	1.4	Q9BXP5
GTF2I	GEMC1	28|31|28|32	119	0.57	8|0|2|3|4|6|7|4|20|23|22|17	29.75	4	0.01	0.02	0.01	0.02	0.01	-6.59	2.61	P78347
PDLIM4	GEMC1	7|7|4|2	20	0.06	2|0|0|0|3|2|1|0|0|0|0|0	5	4	0.72	0.97	0.72	0.97	0.72	-1.12	6.25	P50479
HMGCS1	GEMC1	1|0|0|0	1	0.73	0|0|2|1|1|1|1|0|2|5|2|3	0.25	4	0	0	0	0	0	-8.28	0.14	Q01581
AASDH	GEMC1	3|4|1|2	10	0.06	0|0|0|0|0|0|0|0|0|0|0|0	2.5	4	0.73	1	0.73	1	0.73	0.75	25	Q4L235
EEF1D	GEMC1	17|19|15|13	64	0.73	26|28|17|12|27|26|23|26|20|21|19|19	16	4	0	0	0	0	0	-67.66	0.68	P29692
RPLP0	GEMC1	18|20|99|95	232	0.69	6|2|35|36|90|89|28|27|24|25|23|24	58	4	0	0	0	0	0	-122.16	1.45	P05388
WDR5	GEMC1	24|22|13|4	63	0.03	0|0|0|2|4|2|0|0|3|1|3|2	15.75	4	0.79	1	0.79	1	0.79	-1.62	9.26	P61964
GSPT2	GEMC1	4|2|0|0	6	0.47	0|0|4|4|1|1|2|0|0|0|0|0	1.5	4	0.14	0.46	0.14	0.46	0.14	-5.45	1.25	Q8IYD1
RPP38	GEMC1	0|0|0|1	1	0.73	0|0|0|0|0|0|0|0|6|5|7|6	0.25	4	0	0	0	0	0	-10.26	0.1	P78345
CNOT9	GEMC1	0|0|3|2	5	0.43	0|0|0|0|0|0|0|0|0|1|4|3	1.25	4	0.21	0.52	0.21	0.52	0.21	-4.51	1.56	Q92600
TIMM13	GEMC1	1|0|0|1	2	0.73	0|0|0|0|2|1|0|0|0|0|0|0	0.5	4	0	0	0	0	0	-2.5	1.67	Q9Y5L4
ARID3A	GEMC1	34|40|54|61	189	0	0|0|0|0|3|2|0|0|2|3|3|3	47.25	4	1	1	1	1	1	34.83	29.53	Q99856
ZKSCAN4	GEMC1	0|1|0|0	1	0.73	0|0|0|0|0|0|0|0|6|3|3|0	0.25	4	0	0	0	0	0	-5.22	0.21	Q969J2
SPAG7	GEMC1	1|2|3|2	8	0.73	3|4|0|0|12|13|3|3|5|4|5|6	2	4	0	0	0	0	0	-22.19	0.34	O75391
CS	GEMC1	8|3|15|16	42	0.68	1|0|1|0|11|11|7|4|21|19|15|16	10.5	4	0	0	0	0	0	-36.73	0.99	O75390
CLPTM1	GEMC1	1|1|0|0	2	0.73	6|6|0|1|0|0|0|0|0|1|0|0	0.5	4	0	0	0	0	0	-6.11	0.36	O96005
JMJD6	GEMC1	1|2|7|7	17	0.31	0|0|0|0|2|1|0|0|2|3|5|2	4.25	4	0.42	0.82	0.42	0.82	0.42	-5.07	2.83	Q6NYC1
GLI3	GEMC1	0|1|0|0	1	0.73	0|0|1|0|0|0|0|0|0|0|0|0	0.25	4	0	0	0	0	0	-1.75	2.5	P10071
RPS27A	GEMC1	16|16|27|18	77	0.63	6|5|19|17|10|11|12|17|9|12|6|9	19.25	4	0	0	0	0	0	-21.14	1.58	P62979
NUDCD3	GEMC1	8|11|3|3	25	0.63	4|0|0|0|3|5|2|2|8|12|14|13	6.25	4	0	0	0	0	0	-19.27	0.99	Q8IVD9
CRNKL1	GEMC1	17|19|4|5	45	0.3	0|0|1|1|0|0|1|1|7|10|8|8	11.25	4	0.45	0.91	0.45	0.91	0.45	-7.89	3.04	Q9BZJ0
CDC42BPA	GEMC1	0|0|0|2	2	0.39	0|0|0|0|0|0|0|0|0|0|0|1	0.5	4	0.24	0.97	0.24	0.97	0.24	-1.75	5	Q5VT25
SERPINB12	GEMC1	0|0|0|1	1	0.73	0|0|6|7|0|0|0|0|0|0|0|0	0.25	4	0	0	0	0	0	-5.5	0.19	Q96P63
ESYT1	GEMC1	6|6|6|4	22	0.73	29|23|10|7|27|20|44|27|53|56|58|51	5.5	4	0	0	0	0	0	-155.31	0.14	Q9BSJ8
VRK1	GEMC1	2|4|0|0	6	0.6	0|0|3|3|0|0|0|0|5|3|9|5	1.5	4	0	0.01	0	0.01	0	-12.2	0.54	Q99986
DCAF7	GEMC1	35|39|32|38	144	0.32	4|1|6|10|21|17|1|3|17|14|13|13	36	4	0.37	0.71	0.37	0.71	0.37	-3.76	3.05	P61962
DEK	GEMC1	4|4|0|0	8	0.64	1|1|5|6|4|0|3|3|5|5|2|4	2	4	0	0	0	0	0	-16.84	0.53	P35659
NUP214	GEMC1	13|15|68|77	173	0.73	12|7|56|64|155|132|23|16|86|87|86|85	43.25	4	0	0	0	0	0	-299.67	0.55	P35658
RPS4X	GEMC1	57|53|39|42	191	0.73	34|32|58|58|25|21|36|37|62|56|52|61	47.75	4	0	0	0	0	0	-116.42	0.98	P62701
FOSL1	GEMC1	2|3|0|0	5	0.27	0|0|0|0|0|0|0|0|0|0|0|0	1.25	4	0.48	0.99	0.48	0.99	0.48	-1.76	12.5	P15407
MPHOSPH10	GEMC1	0|0|0|1	1	0.73	0|0|0|2|0|0|0|0|0|0|0|0	0.25	4	0	0	0	0	0	-2.16	1.25	O00566
MBOAT7	GEMC1	0|0|1|0	1	0.73	0|0|1|0|1|1|0|0|2|2|0|0	0.25	4	0	0	0	0	0	-3.92	0.36	Q96N66
HIST1H3G;HIST1H3C;HIST1H3A;HIST1H3B;HIST1H3F;HIST1H3D;HIST1H3I;HIST1H3J;HIST1H3E;HIST1H3H	GEMC1	0|0|7|7	14	0.54	2|1|0|2|5|1|3|4|5|5|2|3	3.5	4	0.03	0.06	0.03	0.06	0.03	-14.2	1.09	P68431
FOSL2	GEMC1	1|1|0|0	2	0.73	0|0|0|0|0|0|0|0|0|0|0|0	0.5	4	0	0	0	0	0	-1.76	5	P15408
ZNF362	GEMC1	15|10|0|0	25	0.2	1|1|0|0|0|0|0|0|2|0|2|1	6.25	4	0.5	1	0.5	1	0.5	-3.92	8.93	Q5T0B9
MKI67	GEMC1	87|101|0|0	188	0.71	23|6|47|55|7|5|23|14|71|75|96|89	47	4	0	0	0	0	0	-222	0.94	P46013
PFKL	GEMC1	1|1|0|0	2	0.73	6|5|3|3|2|0|3|4|21|22|23|23	0.5	4	0	0	0	0	0	-49.1	0.04	P17858
MTA3	GEMC1	6|8|0|0	14	0.21	0|0|0|0|0|0|0|0|1|0|0|1	3.5	4	0.5	1	0.5	1	0.5	-2.12	17.5	Q9BTC8
SDCBP	GEMC1	6|6|5|4	21	0.73	13|10|0|0|37|30|29|24|33|39|34|28	5.25	4	0	0	0	0	0	-107.15	0.19	O00560
MRNIP	GEMC1	1|1|0|0	2	0.73	0|0|0|0|0|0|0|0|0|0|0|0	0.5	4	0	0	0	0	0	-1.76	5	Q6NTE8
KAT8	GEMC1	3|1|0|0	4	0.38	0|0|0|0|0|0|0|0|0|0|0|0	1	4	0.25	0.99	0.25	0.99	0.25	-1.76	10	Q9H7Z6
UBN1	GEMC1	15|21|0|1	37	0.16	0|0|0|0|0|0|0|0|0|0|0|0	9.25	4	0.5	1	0.5	1	0.5	-1.76	92.5	Q9NPG3
NTPCR	GEMC1	1|3|2|3	9	0.57	1|0|2|2|3|3|2|0|1|2|2|2	2.25	4	0.01	0.02	0.01	0.02	0.01	-6.89	1.12	Q9BSD7
RBFOX2	GEMC1	5|8|5|7	25	0.09	1|0|5|4|1|2|1|1|1|1|0|1	6.25	4	0.62	0.95	0.62	0.95	0.62	-0.65	3.47	O43251
RBM14	GEMC1	137|133|73|83	426	0.07	9|8|50|48|8|6|6|5|17|23|19|24	106.5	4	0.7	1	0.7	1	0.7	-2.23	5.02	Q96PK6
TRIM37	GEMC1	1|2|1|1	5	0.4	0|0|0|0|0|0|0|0|0|0|0|0	1.25	4	0.24	0.94	0.24	0.94	0.24	0.75	12.5	O94972
BCLAF1	GEMC1	32|32|13|11	88	0.71	16|10|11|16|21|13|21|21|41|39|38|39	22	4	0	0	0	0	0	-83.24	0.83	Q9NYF8
PPP1R26	GEMC1	1|0|0|0	1	0.73	0|0|0|0|0|0|0|0|0|0|0|0	0.25	4	0	0	0	0	0	-1.76	2.5	Q5T8A7
PARK7	GEMC1	2|4|2|5	13	0.73	2|0|14|14|9|6|1|0|8|8|7|10	3.25	4	0	0	0	0	0	-28.38	0.41	Q99497
MIF	GEMC1	0|0|1|3	4	0.73	3|1|5|4|6|6|3|1|10|9|10|11	1	4	0	0	0	0	0	-29.54	0.15	P14174
INTS11	GEMC1	1|1|2|2	6	0.26	0|0|0|0|0|1|0|0|0|0|0|0	1.5	4	0.49	0.97	0.49	0.97	0.49	0.56	15	Q5TA45
PLK1	GEMC1	3|1|1|1	6	0.49	0|0|0|0|0|0|0|0|3|2|3|1	1.5	4	0.11	0.43	0.11	0.43	0.11	-2.81	1.67	P53350
DRG2	GEMC1	2|4|0|0	6	0.63	3|2|1|1|3|3|4|1|5|4|5|5	1.5	4	0	0	0	0	0	-15.53	0.43	P55039
ASXL2	GEMC1	2|3|1|0	6	0.35	0|0|0|0|0|0|3|2|0|0|0|0	1.5	4	0.3	0.69	0.3	0.69	0.3	-3.32	3	Q76L83
AAAS	GEMC1	6|6|0|1	13	0.47	0|0|1|4|0|1|0|0|4|4|4|4	3.25	4	0.14	0.29	0.14	0.29	0.14	-9.74	1.48	Q9NRG9
TBC1D15	GEMC1	0|1|1|2	4	0.73	21|10|0|0|11|9|6|4|40|48|35|45	1	4	0	0	0	0	0	-100.72	0.04	Q8TC07
HNRNPLL	GEMC1	5|1|1|0	7	0.46	2|0|2|1|0|0|2|0|1|3|2|1	1.75	4	0.16	0.64	0.16	0.64	0.16	-6.57	1.25	Q8WVV9
BOP1	GEMC1	23|21|2|2	48	0.17	3|2|7|7|0|1|3|2|2|2|3|3	12	4	0.5	1	0.5	1	0.5	-10.55	3.53	Q14137
ME2	GEMC1	0|0|1|0	1	0.73	0|0|0|0|0|0|0|0|0|0|0|0	0.25	4	0	0	0	0	0	-1.76	2.5	P23368
PFDN1	GEMC1	7|15|3|3	28	0.33	1|0|0|0|6|3|0|0|2|3|4|5	7	4	0.34	0.99	0.34	0.99	0.34	-5.16	2.92	O60925
RPS9	GEMC1	68|60|42|33	203	0.71	21|28|50|47|20|22|27|34|35|38|39|46	50.75	4	0	0	0	0	0	-82.24	1.39	P46781
UBE2O	GEMC1	0|0|2|2	4	0.73	16|17|0|0|7|6|5|5|38|32|31|29	1	4	0	0	0	0	0	-81.66	0.05	Q9C0C9
DNMT1	GEMC1	9|5|2|1	17	0.73	8|3|5|4|1|0|6|1|28|32|22|26	4.25	4	0	0	0	0	0	-54.77	0.31	P26358
HOXB9	GEMC1	1|0|0|0	1	0.73	0|0|0|0|0|0|0|0|2|1|1|3	0.25	4	0	0	0	0	0	-3.99	0.36	P17482
PSMD6	GEMC1	12|9|14|11	46	0.65	8|3|10|10|9|8|4|2|7|8|10|8	11.5	4	0	0	0	0	0	-17.16	1.4	Q15008
SUMO2	GEMC1	5|5|0|1	11	0.62	2|3|3|4|10|6|3|2|1|2|2|2	2.75	4	0	0	0	0	0	-16.28	0.74	P61956
SPTY2D1	GEMC1	11|10|0|0	21	0.19	0|0|1|1|0|0|1|0|0|0|0|0	5.25	4	0.5	1	0.5	1	0.5	-2.48	17.5	Q68D10
CD2BP2	GEMC1	2|3|1|1	7	0.63	0|1|0|0|1|0|0|0|7|7|8|9	1.75	4	0	0	0	0	0	-11.44	0.53	O95400
CFDP1	GEMC1	6|6|6|5	23	0.73	2|0|0|0|8|5|5|4|12|13|15|16	5.75	4	0	0	0	0	0	-22.05	0.72	Q9UEE9
ACTN4	GEMC1	0|3|0|2	5	0.73	8|4|4|5|8|11|7|2|76|69|65|72	1.25	4	0	0	0	0	0	-143.25	0.04	O43707
TOP2A	GEMC1	20|20|0|0	40	0.73	1|0|130|134|0|0|0|0|13|10|8|3	10	4	0	0	0	0	0	-131.08	0.33	P11388
SCD	GEMC1	0|0|2|2	4	0.58	1|0|2|2|2|2|0|0|2|2|2|2	1	4	0.01	0.01	0.01	0.01	0.01	-7.84	0.59	O00767
KRT19	GEMC1	21|25|20|19	85	0.73	16|15|90|93|30|33|18|9|27|29|30|29	21.25	4	0	0	0	0	0	-117.53	0.54	P08727
CBFA2T2	GEMC1	0|0|3|1	4	0.38	0|0|0|0|0|0|0|0|0|0|0|0	1	4	0.25	0.99	0.25	0.99	0.25	-1.76	10	O43439
NOL9	GEMC1	7|9|3|5	24	0.06	0|0|0|0|0|0|0|0|3|3|3|2	6	4	0.72	0.97	0.72	0.97	0.72	-0.85	5.45	Q5SY16
VAPB	GEMC1	1|3|3|2	9	0.73	2|2|1|1|9|6|2|0|14|16|14|15	2.25	4	0	0	0	0	0	-31.61	0.28	O95292
EIF5B	GEMC1	4|8|17|13	42	0.69	14|2|17|17|14|12|12|10|15|12|11|9	10.5	4	0	0	0	0	0	-46.54	0.78	O60841
AADAC	GEMC1	39|41|0|2	82	0.73	123|101|0|0|0|1|75|70|39|39|17|26	20.5	4	0	0	0	0	0	-217.69	0.42	P22760
TP53	GEMC1	8|7|0|0	15	0.73	0|0|52|58|0|0|1|0|0|1|3|2	3.75	4	0	0	0	0	0	-50.07	0.32	P04637
ANKRD17	GEMC1	19|19|23|29	90	0.71	20|5|1|2|23|16|7|5|37|39|36|39	22.5	4	0	0	0	0	0	-53.01	0.99	O75179
FOXK2	GEMC1	19|19|3|5	46	0	0|0|0|0|0|0|0|0|1|1|1|0	11.5	4	0.97	1	0.97	1	0.97	2.25	38.33	Q01167
CDC5L	GEMC1	63|72|51|36	222	0.36	3|0|29|29|9|10|11|6|25|27|26|25	55.5	4	0.27	0.92	0.27	0.92	0.27	-21.73	2.82	Q99459
NEK9	GEMC1	0|0|4|3	7	0.73	4|2|0|0|14|6|5|4|37|33|40|35	1.75	4	0	0	0	0	0	-78.69	0.1	Q8TD19
PITX2	GEMC1	0|0|1|1	2	0.73	0|0|0|0|0|0|0|0|0|0|0|0	0.5	4	0	0	0	0	0	-1.76	5	Q99697
PAPOLG	GEMC1	2|3|1|0	6	0.27	0|0|0|0|0|0|0|0|0|0|0|0	1.5	4	0.48	0.99	0.48	0.99	0.48	-1.76	15	Q9BWT3
HUWE1	GEMC1	0|0|2|1	3	0.59	0|0|1|0|1|0|0|0|4|4|5|2	0.75	4	0	0.02	0	0.02	0	-7.71	0.44	Q7Z6Z7
RAB10	GEMC1	4|2|1|0	7	0.63	1|1|9|9|4|2|1|0|1|2|3|4	1.75	4	0	0	0	0	0	-15.67	0.49	P61026
PHF2	GEMC1	3|3|0|0	6	0.32	1|0|0|0|0|0|1|1|0|1|1|0	1.5	4	0.37	0.75	0.37	0.75	0.37	-3.2	3	O75151
PYGB	GEMC1	1|2|0|0	3	0.73	4|1|2|4|2|0|3|1|6|5|8|4	0.75	4	0	0	0	0	0	-17.31	0.19	P11216
TAF12	GEMC1	3|2|0|0	5	0.27	0|0|0|0|0|0|0|0|0|0|0|0	1.25	4	0.48	0.99	0.48	0.99	0.48	-1.76	12.5	Q16514
DAD1	GEMC1	3|4|5|6	18	0.68	1|0|9|11|11|11|4|4|6|3|6|3	4.5	4	0	0	0	0	0	-21.71	0.66	P61803
MFAP1	GEMC1	15|11|6|6	38	0.11	0|0|0|0|2|0|2|1|2|5|4|7	9.5	4	0.58	0.98	0.58	0.98	0.58	-1.25	4.13	P55081
ELOC	GEMC1	1|3|2|3	9	0.73	3|0|0|0|5|6|0|1|8|8|7|5	2.25	4	0	0	0	0	0	-15.86	0.52	Q15369
PKN2	GEMC1	1|2|5|3	11	0.73	3|0|1|0|13|8|4|4|29|28|31|26	2.75	4	0	0	0	0	0	-60.07	0.19	Q16513
ALMS1	GEMC1	0|0|0|1	1	0.73	0|0|1|1|1|1|0|0|3|5|2|2	0.25	4	0	0	0	0	0	-7.39	0.16	Q8TCU4
TET2	GEMC1	5|5|0|1	11	0.21	0|0|0|0|0|0|0|0|0|0|0|0	2.75	4	0.5	1	0.5	1	0.5	-1.76	27.5	Q6N021
ACBD3	GEMC1	1|0|0|0	1	0.73	5|2|0|0|1|2|1|0|9|5|11|10	0.25	4	0	0	0	0	0	-19.87	0.05	Q9H3P7
CCNB2	GEMC1	0|0|3|1	4	0.38	0|0|0|0|0|0|0|0|0|0|0|0	1	4	0.25	0.99	0.25	0.99	0.25	-1.76	10	O95067
CEP85	GEMC1	0|0|16|11	27	0.47	0|0|0|0|25|21|0|0|0|1|1|0	6.75	4	0.14	0.5	0.14	0.5	0.14	-20.02	1.41	Q6P2H3
DXO	GEMC1	1|1|0|0	2	0.73	0|0|0|0|0|0|0|0|0|0|0|0	0.5	4	0	0	0	0	0	-1.76	5	O77932
NELFA	GEMC1	17|18|8|8	51	0.07	5|2|0|0|5|3|2|2|3|2|3|2	12.75	4	0.7	1	0.7	1	0.7	-0.42	4.4	Q9H3P2
DVL2	GEMC1	9|11|20|21	61	0.71	1|0|9|9|3|2|1|0|54|56|34|38	15.25	4	0	0	0	0	0	-63.37	0.74	O14641
RPL11	GEMC1	23|21|40|41	125	0.71	15|19|25|25|29|25|38|52|14|15|20|21	31.25	4	0	0	0	0	0	-65.59	1.16	P62913
MLF2	GEMC1	3|2|0|3	8	0.43	0|0|1|0|1|1|0|0|2|0|3|2	2	4	0.21	0.36	0.21	0.36	0.21	-4.84	2	Q15773
HADHA	GEMC1	2|5|6|3	16	0.63	0|0|13|16|2|1|3|0|3|1|4|3	4	4	0	0	0	0	0	-14.44	0.87	P40939
RFC5	GEMC1	7|5|0|0	12	0.61	0|0|3|3|0|0|2|1|8|5|11|9	3	4	0	0	0	0	0	-18.04	0.71	P40937
CCNT2	GEMC1	6|4|4|2	16	0	0|0|0|0|0|0|0|0|0|0|0|0	4	4	0.98	1	0.98	1	0.98	2.78	40	O60583
CCDC97	GEMC1	0|1|0|0	1	0.73	0|0|0|0|0|0|0|0|3|2|2|3	0.25	4	0	0	0	0	0	-4.61	0.25	Q96F63
FHL1	GEMC1	5|3|0|0	8	0.67	3|1|2|3|18|10|6|4|2|3|4|2	2	4	0	0	0	0	0	-23.69	0.36	Q13642
LRWD1	GEMC1	26|29|0|0	55	0.66	7|2|0|0|0|0|2|2|32|38|33|23	13.75	4	0	0	0	0	0	-60.35	0.99	Q9UFC0
C5ORF51	GEMC1	1|0|0|0	1	0.73	1|0|0|0|0|1|0|0|0|0|0|0	0.25	4	0	0	0	0	0	-2.12	1.25	A6NDU8
MYH9	GEMC1	87|84|67|63	301	0.73	11|3|518|537|306|234|6|2|23|26|19|13	75.25	4	0	0	0	0	0	-545.7	0.44	P35579
RBM4	GEMC1	36|36|21|25	118	0	2|0|9|12|2|1|1|0|2|2|2|2	29.5	4	0.98	1	0.98	1	0.98	3.07	8.43	Q9BWF3
EEF1E1	GEMC1	2|2|3|3	10	0.73	0|0|7|4|5|5|0|0|12|11|12|11	2.5	4	0	0	0	0	0	-23.24	0.37	O43324
YWHAB	GEMC1	9|12|3|3	27	0.68	4|3|4|3|5|7|4|1|14|20|15|19	6.75	4	0	0	0	0	0	-32.17	0.71	P31946
NUP93	GEMC1	4|7|10|14	35	0.63	4|2|2|5|5|5|4|1|13|9|14|12	8.75	4	0	0	0	0	0	-21.46	1.2	Q8N1F7
S100A11	GEMC1	0|1|0|0	1	0.73	7|6|0|0|26|16|13|19|1|1|7|8	0.25	4	0	0	0	0	0	-45.23	0.02	P31949
NEFL	GEMC1	0|0|1|0	1	0.73	0|0|11|11|0|0|0|0|0|0|0|0	0.25	4	0	0	0	0	0	-8.91	0.11	P07196
HSPE1	GEMC1	0|0|1|0	1	0.73	0|0|0|0|2|2|0|0|0|0|0|0	0.25	4	0	0	0	0	0	-2.9	0.62	P61604
ATAD2	GEMC1	1|0|1|0	2	0.73	0|0|0|0|0|0|0|0|0|0|0|0	0.5	4	0	0	0	0	0	-1.76	5	Q6PL18
BCL7A	GEMC1	8|6|1|1	16	0.24	2|0|0|0|0|0|0|0|1|1|2|1	4	4	0.5	1	0.5	1	0.5	-2.31	5.71	Q4VC05
KIAA0907	GEMC1	14|23|10|11	58	0	0|0|0|0|0|1|0|0|0|0|0|0	14.5	4	1	1	1	1	1	36.38	145	Q7Z7F0
TSG101	GEMC1	1|1|1|0	3	0.73	1|0|0|1|3|2|1|0|0|2|0|2	0.75	4	0	0	0	0	0	-5.69	0.62	Q99816
ZNF112	GEMC1	2|0|0|0	2	0.4	0|0|0|0|0|0|0|0|0|0|0|0	0.5	4	0.24	0.94	0.24	0.94	0.24	-1.76	5	Q9UJU3
KDM2A	GEMC1	14|11|0|0	25	0.13	1|0|0|0|0|0|0|0|0|0|0|0	6.25	4	0.5	1	0.5	1	0.5	-1.75	62.5	Q9Y2K7
DBNL	GEMC1	4|5|1|0	10	0.73	26|25|1|0|74|56|26|32|45|48|38|42	2.5	4	0	0	0	0	0	-183.14	0.06	Q9UJU6
SIK3	GEMC1	4|3|1|0	8	0.24	0|0|0|0|0|0|0|0|0|0|0|0	2	4	0.5	1	0.5	1	0.5	-1.76	20	Q9Y2K2
CTDP1	GEMC1	0|0|1|1	2	0.73	0|0|0|0|0|0|0|0|0|0|0|0	0.5	4	0	0	0	0	0	-1.76	5	Q9Y5B0
PAXBP1	GEMC1	0|2|2|2	6	0.6	0|0|0|0|0|0|0|0|4|7|6|5	1.5	4	0	0	0	0	0	-9.35	0.68	Q9Y5B6
PTMA	GEMC1	1|2|4|3	10	0.73	0|0|0|0|66|36|0|0|6|6|6|4	2.5	4	0	0	0	0	0	-49.32	0.2	P06454
NME7	GEMC1	1|0|1|1	3	0.73	1|0|0|0|3|3|0|0|6|7|3|3	0.75	4	0	0	0	0	0	-11.42	0.29	Q9Y5B8
EI24	GEMC1	0|0|0|1	1	0.73	0|0|0|0|2|2|0|0|0|0|0|0	0.25	4	0	0	0	0	0	-2.9	0.62	O14681
KMT2D	GEMC1	51|51|4|6	112	0.01	0|0|0|0|0|0|1|1|1|1|0|2	28	4	0.97	1	0.97	1	0.97	1.92	46.67	O14686
CNOT4	GEMC1	0|0|0|1	1	0.73	0|0|0|0|0|0|0|0|0|0|1|0	0.25	4	0	0	0	0	0	-1.75	2.5	O95628
MARS	GEMC1	2|6|13|18	39	0.71	5|1|7|16|14|15|10|3|36|36|40|32	9.75	4	0	0	0	0	0	-84.62	0.46	P56192
PDPK1	GEMC1	0|0|1|1	2	0.73	0|0|0|1|2|1|0|0|0|0|0|0	0.5	4	0	0	0	0	0	-2.83	1.25	O15530
COMMD8	GEMC1	7|5|2|2	16	0.56	0|0|0|0|1|1|2|0|9|6|11|4	4	4	0.01	0.04	0.01	0.04	0.01	-9.91	1.18	Q9NX08
DBN1	GEMC1	0|1|0|0	1	0.73	22|17|12|11|19|9|1|0|25|31|28|27	0.25	4	0	0	0	0	0	-88.88	0.01	Q16643
ZBTB11	GEMC1	0|0|1|0	1	0.73	0|0|0|0|0|0|0|0|0|0|0|0	0.25	4	0	0	0	0	0	-1.76	2.5	O95625
ATP6V1A	GEMC1	1|3|2|0	6	0.73	6|4|0|0|10|7|11|7|27|26|27|26	1.5	4	0	0	0	0	0	-66.13	0.1	P38606
MBIP	GEMC1	6|5|0|0	11	0.18	0|0|0|0|0|0|0|0|0|0|1|0	2.75	4	0.5	1	0.5	1	0.5	-1.75	27.5	Q9NS73
EMSY	GEMC1	67|73|28|28	196	0	1|0|0|0|2|2|0|0|1|1|1|1	49	4	1	1	1	1	1	33.9	54.44	Q7Z589
CWC22	GEMC1	0|1|0|0	1	0.73	0|0|0|0|0|0|0|0|0|1|0|0	0.25	4	0	0	0	0	0	-1.75	2.5	Q9HCG8
FASN	GEMC1	344|343|310|356	1353	0.73	593|775|119|113|542|511|688|808|1247|1272|1139|1197	338.25	4	0	0	0	0	0	#NAME?	0.39	P49327
TNRC6B	GEMC1	0|0|23|18	41	0.69	3|0|1|0|42|33|0|0|17|19|19|13	10.25	4	0	0	0	0	0	-64.01	0.7	Q9UPQ9
TRMT1L	GEMC1	11|11|1|0	23	0.33	1|0|1|2|1|0|0|0|7|6|4|8	5.75	4	0.33	0.67	0.33	0.67	0.33	-12.85	1.92	Q7Z2T5
ABCD1	GEMC1	0|1|1|0	2	0.73	0|0|0|0|0|0|0|0|0|0|0|0	0.5	4	0	0	0	0	0	-1.76	5	P33897
ILKAP	GEMC1	7|8|4|2	21	0.66	4|3|0|0|11|8|8|8|6|7|6|4	5.25	4	0	0	0	0	0	-22.84	0.81	Q9H0C8
ERP44	GEMC1	1|2|0|0	3	0.39	0|0|0|1|0|0|0|0|0|0|0|0	0.75	4	0.24	0.97	0.24	0.97	0.24	-1.75	7.5	Q9BS26
RAD18	GEMC1	3|7|0|0	10	0.35	1|0|0|0|0|0|0|0|3|2|3|3	2.5	4	0.29	0.91	0.29	0.91	0.29	-5.58	2.08	Q9NS91
NCAPG	GEMC1	1|5|0|0	6	0.73	14|9|4|5|0|0|8|6|20|23|23|20	1.5	4	0	0	0	0	0	-57.85	0.11	Q9BPX3
SCAF11	GEMC1	2|3|2|0	7	0.49	0|0|0|0|0|0|0|0|3|3|3|3	1.75	4	0.1	0.24	0.1	0.24	0.1	-5.49	1.46	Q99590
LZIC	GEMC1	1|1|0|0	2	0.73	0|0|0|0|11|13|3|0|9|13|10|13	0.5	4	0	0	0	0	0	-31.14	0.07	Q8WZA0
GOPC	GEMC1	2|1|1|2	6	0.45	1|0|0|0|1|2|0|0|0|2|0|0	1.5	4	0.18	0.36	0.18	0.36	0.18	-1.97	2.5	Q9HD26
SF3B4	GEMC1	18|19|17|15	69	0.3	5|1|3|4|1|1|5|5|8|7|12|10	17.25	4	0.44	0.76	0.44	0.76	0.44	-2.54	2.88	Q15427
CBX8	GEMC1	6|5|1|1	13	0.43	0|0|0|0|0|0|0|0|3|4|6|4	3.25	4	0.23	0.55	0.23	0.55	0.23	-5.67	1.91	Q9HC52
STARD7	GEMC1	0|1|0|0	1	0.73	0|0|0|0|0|0|0|0|0|0|0|0	0.25	4	0	0	0	0	0	-1.76	2.5	Q9NQZ5
VPS26A	GEMC1	1|0|1|0	2	0.73	0|0|1|0|0|0|0|0|0|0|0|0	0.5	4	0	0	0	0	0	-1.75	5	O75436
YTHDC2	GEMC1	6|0|1|1	8	0.73	9|3|1|1|0|0|4|0|32|40|36|33	2	4	0	0	0	0	0	-69.26	0.13	Q9H6S0
OIP5	GEMC1	0|1|0|0	1	0.73	0|0|0|0|0|0|0|0|6|5|6|4	0.25	4	0	0	0	0	0	-8.92	0.12	O43482
RBL1	GEMC1	17|18|5|3	43	0	0|0|0|0|0|0|0|0|0|0|0|0	10.75	4	1	1	1	1	1	4.63	107.5	P28749
MAIP1	GEMC1	0|1|2|1	4	0.5	0|0|0|1|1|2|0|0|0|0|1|1	1	4	0.09	0.36	0.09	0.36	0.09	-3.56	1.67	Q8WWC4
SEC61B	GEMC1	3|4|4|3	14	0.63	2|1|2|3|13|7|0|0|2|2|2|3	3.5	4	0	0	0	0	0	-9.6	0.95	P60468
TBC1D8	GEMC1	0|1|0|0	1	0.73	0|0|0|0|0|0|0|0|2|7|5|1	0.25	4	0	0	0	0	0	-6.59	0.17	O95759
MTCH1	GEMC1	3|1|0|0	4	0.38	0|0|0|0|0|0|0|0|0|0|0|0	1	4	0.25	0.99	0.25	0.99	0.25	-1.76	10	Q9NZJ7
SNX5	GEMC1	10|7|3|2	22	0.44	4|2|0|0|6|4|3|3|1|2|4|4	5.5	4	0.18	0.69	0.18	0.69	0.18	-10.13	1.67	Q9Y5X3
ADSL	GEMC1	12|17|10|11	50	0	0|1|1|1|4|3|0|0|1|1|2|1	12.5	4	1	1	1	1	1	6.05	8.33	P30566
RBM28	GEMC1	2|1|0|0	3	0.47	1|0|1|2|0|0|0|0|0|0|0|0	0.75	4	0.13	0.51	0.13	0.51	0.13	-2.83	1.88	Q9NW13
KYAT3	GEMC1	0|0|0|1	1	0.73	0|0|0|0|0|0|0|0|0|0|0|0	0.25	4	0	0	0	0	0	-1.76	2.5	Q6YP21
ZNF207	GEMC1	10|15|10|8	43	0.39	3|2|4|6|3|4|4|2|5|8|5|5	10.75	4	0.24	0.93	0.24	0.93	0.24	-6.39	2.29	O43670
S100A9	GEMC1	0|0|10|13	23	0.43	0|0|0|0|18|19|0|0|0|0|0|0	5.75	4	0.22	0.61	0.22	0.61	0.22	-15.3	1.55	P06702
WDR33	GEMC1	68|70|4|3	145	0.02	0|0|0|0|0|0|0|0|1|3|2|1	36.25	4	0.83	1	0.83	1	0.83	0.22	51.79	Q9C0J8
MCCC2	GEMC1	193|176|433|453	1255	0.73	55|38|414|465|41|33|88|86|437|439|372|412	313.75	4	0	0	0	0	0	#NAME?	1.12	Q9HCC0
RBMX	GEMC1	31|36|34|36	137	0.72	7|5|79|78|20|20|20|23|12|12|13|15	34.25	4	0	0	0	0	0	-57.79	1.17	P38159
MSL1	GEMC1	5|7|0|0	12	0.21	0|0|0|0|0|0|0|0|0|0|0|0	3	4	0.5	1	0.5	1	0.5	-1.76	30	Q68DK7
ALDOC	GEMC1	0|0|0|1	1	0.73	0|0|0|0|3|4|0|0|1|0|1|0	0.25	4	0	0	0	0	0	-4.86	0.28	P09972
ARAF	GEMC1	2|1|0|0	3	0.48	0|0|0|0|0|0|0|0|1|1|1|1	0.75	4	0.13	0.51	0.13	0.51	0.13	-2.84	1.88	P10398
IRAK1	GEMC1	3|4|5|7	19	0.73	14|6|0|0|11|11|7|3|39|31|33|31	4.75	4	0	0	0	0	0	-70.42	0.26	P51617
RFC4	GEMC1	4|8|1|1	14	0.66	2|1|0|0|8|4|6|7|9|8|8|10	3.5	4	0	0	0	0	0	-24.49	0.56	P35249
CFL2	GEMC1	0|1|0|0	1	0.73	0|0|0|0|0|0|0|0|1|2|0|1	0.25	4	0	0	0	0	0	-2.83	0.62	Q9Y281
FARSA	GEMC1	31|32|6|8	77	0.52	5|2|13|12|2|1|2|0|21|19|17|12	19.25	4	0.05	0.12	0.05	0.12	0.05	-29.76	1.83	Q9Y285
TAF4	GEMC1	14|15|0|1	30	0.17	0|0|0|0|0|0|0|0|1|0|1|2	7.5	4	0.5	1	0.5	1	0.5	-2.83	18.75	O00268
SNRNP70	GEMC1	29|29|22|21	101	0.67	2|1|39|36|5|4|6|5|10|13|16|14	25.25	4	0	0	0	0	0	-22.7	1.71	P08621
ABCF1	GEMC1	14|20|18|12	64	0.7	13|9|12|13|8|8|13|9|22|25|27|25	16	4	0	0	0	0	0	-43.26	0.95	Q8NE71
COPB1	GEMC1	15|15|17|11	58	0.73	13|10|22|21|18|12|13|8|42|34|38|29	14.5	4	0	0	0	0	0	-73.9	0.6	P53618
PSMC3	GEMC1	15|11|11|13	50	0.71	6|5|6|7|14|15|13|11|25|23|23|23	12.5	4	0	0	0	0	0	-41.93	0.78	P17980
PLEKHA1	GEMC1	2|3|2|2	9	0.73	4|1|0|0|0|0|0|0|13|15|12|12	2.25	4	0	0	0	0	0	-18.78	0.39	Q9HB21
CDK1	GEMC1	79|70|62|69	280	0.54	30|22|28|30|14|16|14|10|32|35|39|28	70	4	0.03	0.1	0.03	0.1	0.03	-16.86	2.55	P06493
SCYL2	GEMC1	2|2|1|3	8	0.73	4|2|0|0|7|5|0|0|5|9|9|7	2	4	0	0	0	0	0	-18	0.42	Q6P3W7
MRPL12	GEMC1	0|0|2|3	5	0.53	0|0|2|1|2|5|0|0|0|1|1|2	1.25	4	0.04	0.14	0.04	0.14	0.04	-6.48	0.89	P52815
RBM41	GEMC1	5|8|1|2	16	0.05	0|0|0|0|0|0|0|0|0|0|0|0	4	4	0.74	1	0.74	1	0.74	0.75	40	Q96IZ5
MED14	GEMC1	13|18|3|0	34	0.04	0|0|0|0|0|0|0|0|0|0|0|0	8.5	4	0.75	1	0.75	1	0.75	-1.76	85	O60244
TAOK3	GEMC1	4|4|0|0	8	0.35	0|0|0|0|0|0|3|3|1|0|2|1	2	4	0.3	0.6	0.3	0.6	0.3	-4.68	2	Q9H2K8
PTPN11	GEMC1	14|9|2|3	28	0.73	34|18|1|1|79|65|47|36|44|39|39|37	7	4	0	0	0	0	0	-185.08	0.16	Q06124
SSBP3	GEMC1	1|2|2|4	9	0.06	0|0|0|0|0|0|0|0|0|0|0|0	2.25	4	0.72	1	0.72	1	0.72	0.75	22.5	Q9BWW4
TTC14	GEMC1	6|3|0|0	9	0.24	0|0|0|0|0|0|0|0|0|0|0|0	2.25	4	0.5	1	0.5	1	0.5	-1.76	22.5	Q96N46
HAX1	GEMC1	0|0|2|1	3	0.62	0|0|3|3|2|3|0|0|3|3|4|2	0.75	4	0	0	0	0	0	-10.33	0.33	O00165
EFHD2	GEMC1	14|14|2|4	34	0.73	14|36|0|1|42|38|41|34|31|30|30|30	8.5	4	0	0	0	0	0	-136.03	0.26	Q96C19
ZNF598	GEMC1	35|35|9|10	89	0.32	8|5|0|0|2|1|1|2|19|19|21|13	22.25	4	0.37	0.74	0.37	0.74	0.37	-19.45	2.45	Q86UK7
KRBA1	GEMC1	4|1|0|0	5	0.38	0|0|0|0|0|0|0|0|0|0|0|0	1.25	4	0.25	1	0.25	1	0.25	-1.76	12.5	A5PL33
XRCC5	GEMC1	18|13|20|19	70	0.72	4|4|17|16|12|8|26|22|23|28|36|33	17.5	4	0	0	0	0	0	-61.63	0.79	P13010
BMP2K	GEMC1	3|2|0|0	5	0.35	0|0|0|0|2|0|0|0|2|0|0|1	1.25	4	0.29	0.72	0.29	0.72	0.29	-3.23	2.5	Q9NSY1
IGF2BP1	GEMC1	46|47|42|32	167	0.72	24|18|55|52|27|32|34|33|36|34|35|37	41.75	4	0	0	0	0	0	-87.12	1.11	Q9NZI8
PHC1	GEMC1	4|4|2|0	10	0.05	0|0|0|0|0|0|0|0|0|1|0|0	2.5	4	0.74	1	0.74	1	0.74	-1.75	25	P78364
PNO1	GEMC1	2|4|0|0	6	0.54	1|0|3|4|0|0|1|0|2|2|3|3	1.5	4	0.02	0.09	0.02	0.09	0.02	-8.67	0.79	Q9NRX1
THRAP3	GEMC1	27|31|9|11	78	0.71	27|28|14|10|10|11|6|5|39|35|44|35	19.5	4	0	0	0	0	0	-82.79	0.77	Q9Y2W1
WBP11	GEMC1	46|43|12|10	111	0	1|0|0|0|1|0|5|2|0|1|1|0	27.75	4	0.99	1	0.99	1	0.99	3.82	25.23	Q9Y2W2
UTP14A	GEMC1	16|26|3|2	47	0.03	1|1|1|0|0|0|0|0|0|1|1|1	11.75	4	0.75	1	0.75	1	0.75	-0.58	19.58	Q9BVJ6
SMC2	GEMC1	15|11|11|16	53	0.7	12|6|20|17|11|11|6|2|15|18|16|17	13.25	4	0	0	0	0	0	-36.02	0.93	O95347
CAPZB	GEMC1	7|8|6|6	27	0.73	22|22|21|25|56|57|14|8|48|49|47|46	6.75	4	0	0	0	0	0	-150.74	0.17	P47756
RALGAPA2	GEMC1	0|0|0|1	1	0.73	0|0|0|0|0|0|0|0|1|0|0|0	0.25	4	0	0	0	0	0	-1.75	2.5	Q2PPJ7
HIST1H4L;HIST1H4K;HIST4H4;HIST1H4I;HIST1H4C;HIST1H4B;HIST1H4J;HIST2H4A;HIST1H4A;HIST1H4E;HIST1H4F;HIST2H4B;HIST1H4H;HIST1H4D	GEMC1	78|75|152|122	427	0.73	38|113|134|160|163|137|269|265|108|94|84|83	106.75	4	0	0	0	0	0	-452.1	0.7	P62805
TPI1	GEMC1	1|0|0|0	1	0.73	1|0|3|4|1|0|0|0|0|0|0|0	0.25	4	0	0	0	0	0	-4.86	0.28	P60174
UBAP2L	GEMC1	18|22|87|76	203	0.73	31|26|6|6|147|140|47|38|115|128|116|119	50.75	4	0	0	0	0	0	-334.66	0.56	Q14157
PSMD9	GEMC1	0|1|0|0	1	0.73	1|0|1|1|2|1|0|0|0|1|1|1	0.25	4	0	0	0	0	0	-4.64	0.28	O00233
XPNPEP3	GEMC1	0|0|1|0	1	0.73	0|0|0|0|0|0|0|0|0|0|0|0	0.25	4	0	0	0	0	0	-1.76	2.5	Q9NQH7
ATP1A1	GEMC1	10|11|33|38	92	0.69	6|4|7|7|30|31|16|8|25|23|23|27	23	4	0	0	0	0	0	-58.06	1.17	P05023
HMGA2	GEMC1	1|2|0|0	3	0.73	0|0|8|8|1|0|12|10|0|0|0|0	0.75	4	0	0	0	0	0	-16.66	0.19	P52926
RPS3	GEMC1	127|146|113|103	489	0.73	135|193|102|106|79|81|138|170|103|91|109|97	122.25	4	0	0	0	0	0	-291.06	0.98	P23396
TTI2	GEMC1	1|0|0|0	1	0.73	0|0|0|0|0|0|0|0|0|0|0|0	0.25	4	0	0	0	0	0	-1.76	2.5	Q6NXR4
GPATCH1	GEMC1	20|25|0|0	45	0.66	1|0|0|0|0|0|0|0|28|30|31|35	11.25	4	0	0	0	0	0	-54	0.9	Q9BRR8
HNRNPH3	GEMC1	19|17|1|1	38	0.3	2|0|9|12|1|1|1|0|2|4|4|5	9.5	4	0.45	0.92	0.45	0.92	0.45	-14.8	2.32	P31942
CDC45	GEMC1	1|1|1|1	4	0.73	0|0|0|0|0|0|0|0|2|4|2|3	1	4	0	0	0	0	0	-3.5	0.91	O75419
FBXO7	GEMC1	0|0|1|1	2	0.73	0|0|0|0|1|0|0|0|0|1|2|1	0.5	4	0	0	0	0	0	-3.2	1	Q9Y3I1
RTCB	GEMC1	32|31|18|18	99	0.7	6|5|25|31|19|16|7|7|30|25|28|22	24.75	4	0	0	0	0	0	-48.81	1.18	Q9Y3I0
POLQ	GEMC1	1|0|1|0	2	0.73	0|0|0|0|0|0|0|0|1|0|0|0	0.5	4	0	0	0	0	0	-1.75	5	O75417
FAU	GEMC1	6|6|7|5	24	0.73	5|4|11|11|5|6|11|13|5|6|6|5	6	4	0	0	0	0	0	-22.27	0.76	P62861
INTS1	GEMC1	0|1|0|0	1	0.73	0|0|0|0|0|0|0|0|0|1|4|0	0.25	4	0	0	0	0	0	-3.37	0.5	Q8N201
RPL23	GEMC1	40|33|57|60	190	0.65	13|7|22|22|24|29|11|9|30|30|34|24	47.5	4	0	0	0	0	0	-38.13	1.99	P62829
NELFE	GEMC1	47|54|28|37	166	0.64	20|15|0|1|20|13|24|19|25|26|30|32	41.5	4	0	0	0	0	0	-39.7	1.85	P18615
KRT16	GEMC1	1|1|12|26	40	0.7	0|0|26|27|20|122|0|0|0|0|0|0	10	4	0	0	0	0	0	-80.25	0.51	P08779
RAB1A	GEMC1	9|6|2|0	17	0.54	0|0|6|6|6|5|1|0|3|4|4|3	4.25	4	0.03	0.12	0.03	0.12	0.03	-16.86	1.12	P62820
TMEM38B	GEMC1	1|0|3|3	7	0.32	0|0|0|0|1|2|0|0|1|0|1|0	1.75	4	0.37	0.75	0.37	0.75	0.37	-3.2	3.5	Q9NVV0
PAXIP1	GEMC1	20|18|0|0	38	0.13	0|0|0|0|0|0|0|0|0|0|0|1	9.5	4	0.5	1	0.5	1	0.5	-1.75	95	Q6ZW49
SOX6	GEMC1	0|0|1|2	3	0.44	0|0|0|0|1|1|0|0|0|0|0|0	0.75	4	0.19	0.78	0.19	0.78	0.19	-2.12	3.75	P35712
MTPAP	GEMC1	2|1|3|2	8	0.55	0|0|5|6|1|2|1|0|1|0|0|2	2	4	0.02	0.05	0.02	0.05	0.02	-6.13	1.11	Q9NVV4
LSM11	GEMC1	2|0|0|0	2	0.4	0|0|0|0|0|0|0|0|0|0|0|0	0.5	4	0.24	0.94	0.24	0.94	0.24	-1.76	5	P83369
ZNF518B	GEMC1	1|6|1|0	8	0.37	0|0|0|0|0|0|0|0|0|0|0|0	2	4	0.25	1	0.25	1	0.25	-1.76	20	Q9C0D4
CEP295	GEMC1	0|0|0|1	1	0.73	0|0|0|0|0|0|0|0|0|0|0|1	0.25	4	0	0	0	0	0	-1.75	2.5	Q9C0D2
LAS1L	GEMC1	16|13|6|4	39	0.09	0|0|1|1|0|0|2|0|5|4|3|4	9.75	4	0.62	1	0.62	1	0.62	-2.53	4.88	Q9Y4W2
GPATCH8	GEMC1	22|25|16|10	73	0	0|0|0|0|2|0|2|1|2|0|1|0	18.25	4	1	1	1	1	1	12.87	22.81	Q9UKJ3
RPL10	GEMC1	21|16|12|13	62	0.67	6|6|26|23|9|5|8|6|11|9|9|10	15.5	4	0	0	0	0	0	-24.53	1.32	P27635
AFG3L2	GEMC1	1|0|0|0	1	0.73	0|0|0|0|0|0|0|0|3|3|9|5	0.25	4	0	0	0	0	0	-8.32	0.12	Q9Y4W6
CLASRP	GEMC1	1|0|0|0	1	0.73	0|0|0|0|0|0|0|0|0|0|0|0	0.25	4	0	0	0	0	0	-1.76	2.5	Q8N2M8
CELF2	GEMC1	1|1|0|0	2	0.73	0|0|0|0|0|0|0|0|2|3|2|1	0.5	4	0	0	0	0	0	-4.37	0.62	O95319
ASPSCR1	GEMC1	3|0|0|0	3	0.47	0|1|0|0|0|0|0|0|2|1|2|1	0.75	4	0.14	0.58	0.14	0.58	0.14	-3.92	1.07	Q9BZE9
ORC5	GEMC1	5|6|0|0	11	0.57	0|0|0|0|0|0|0|0|9|8|10|5	2.75	4	0.01	0.03	0.01	0.03	0.01	-13.46	0.86	O43913
DYNC1LI1	GEMC1	0|0|0|1	1	0.73	0|0|0|0|3|0|0|0|1|0|1|2	0.25	4	0	0	0	0	0	-3.99	0.36	Q9Y6G9
MRPL37	GEMC1	3|2|1|0	6	0.43	0|0|0|1|1|0|0|0|2|1|1|1	1.5	4	0.22	0.58	0.22	0.58	0.22	-3.92	2.14	Q9BZE1
CIRBP	GEMC1	2|3|7|5	17	0.68	0|0|3|4|6|6|3|2|13|10|12|12	4.25	4	0	0	0	0	0	-24.94	0.6	Q14011
GPD2	GEMC1	1|0|0|0	1	0.73	0|0|0|0|0|0|0|0|0|0|0|0	0.25	4	0	0	0	0	0	-1.76	2.5	P43304
HMGB3	GEMC1	1|0|7|5	13	0.45	0|0|0|0|7|3|0|0|2|4|2|3	3.25	4	0.17	0.51	0.17	0.51	0.17	-9.1	1.55	O15347
JADE3	GEMC1	0|1|0|0	1	0.73	0|0|0|0|0|0|0|0|0|0|0|0	0.25	4	0	0	0	0	0	-1.76	2.5	Q92613
NUP50	GEMC1	35|44|61|62	202	0.31	12|6|4|0|33|22|3|0|21|21|25|19	50.5	4	0.39	0.82	0.39	0.82	0.39	-14.16	3.04	Q9UKX7
TTK	GEMC1	8|9|12|11	40	0.55	0|0|0|0|2|2|0|0|11|12|12|11	10	4	0.02	0.04	0.02	0.04	0.02	-6.84	2	P33981
EBNA1BP2	GEMC1	8|6|2|2	18	0.65	1|0|19|16|2|0|3|0|3|6|4|6	4.5	4	0	0	0	0	0	-19.9	0.75	Q99848
ZFY	GEMC1	1|1|0|0	2	0.73	0|0|0|0|0|0|0|0|0|0|0|0	0.5	4	0	0	0	0	0	-1.76	5	P08048
ZNF516	GEMC1	17|22|6|5	50	0	0|0|0|0|0|0|0|0|0|0|0|0	12.5	4	1	1	1	1	1	8.05	125	Q92618
USP15	GEMC1	36|33|18|12	99	0.73	27|27|0|0|33|28|13|9|74|81|70|69	24.75	4	0	0	0	0	0	-149.03	0.57	Q9Y4E8
RFLNB	GEMC1	0|0|2|1	3	0.73	0|0|0|0|0|0|0|0|21|18|20|17	0.75	4	0	0	0	0	0	-32.47	0.1	Q8N5W9
NAMPT	GEMC1	5|3|0|0	8	0.73	2|0|3|5|3|1|7|1|30|28|22|23	2	4	0	0	0	0	0	-53.84	0.16	P43490
ZBTB34	GEMC1	4|3|0|0	7	0.24	0|0|0|0|0|0|0|0|0|0|0|0	1.75	4	0.5	1	0.5	1	0.5	-1.76	17.5	Q8NCN2
TBL1XR1	GEMC1	48|45|68|67	228	0	0|0|0|0|2|4|0|0|1|0|0|0	57	4	1	1	1	1	1	18.82	81.43	Q9BZK7
UGDH	GEMC1	1|2|0|0	3	0.62	1|1|0|0|8|6|1|1|3|1|1|0	0.75	4	0	0	0	0	0	-9.94	0.33	O60701
SWAP70	GEMC1	0|1|0|0	1	0.73	27|23|0|0|10|11|14|9|20|19|18|19	0.25	4	0	0	0	0	0	-75.2	0.01	Q9UH65
CAPZA2	GEMC1	10|9|1|2	22	0.73	8|3|8|10|7|8|4|4|31|28|29|31	5.5	4	0	0	0	0	0	-67.65	0.34	P47755
NTHL1	GEMC1	1|0|0|0	1	0.73	0|0|0|0|0|0|0|0|0|1|0|1	0.25	4	0	0	0	0	0	-2.12	1.25	P78549
RPP40	GEMC1	0|0|4|5	9	0.27	0|0|2|0|0|0|0|0|0|1|0|0	2.25	4	0.48	0.98	0.48	0.98	0.48	-2.5	7.5	O75818
AKAP9	GEMC1	0|0|1|0	1	0.73	0|0|0|0|0|0|0|0|0|0|1|0	0.25	4	0	0	0	0	0	-1.75	2.5	Q99996
PHRF1	GEMC1	2|1|0|0	3	0.48	2|0|0|0|1|2|0|0|0|0|0|0	0.75	4	0.11	0.44	0.11	0.44	0.11	-3.23	1.5	Q9P1Y6
LAMTOR5	GEMC1	0|1|0|0	1	0.73	8|0|1|3|0|0|2|1|3|4|3|4	0.25	4	0	0	0	0	0	-12.85	0.09	O43504
RECQL	GEMC1	12|12|0|0	24	0.73	10|4|28|26|1|0|17|13|13|11|9|12	6	4	0	0	0	0	0	-62.83	0.42	P46063
RBM42	GEMC1	6|7|2|0	15	0.28	0|0|0|0|0|0|0|0|2|4|2|2	3.75	4	0.48	0.91	0.48	0.91	0.48	-4.55	3.75	Q9BTD8
UTP18	GEMC1	4|3|1|1	9	0.58	0|0|10|10|0|0|0|0|1|2|1|2	2.25	4	0.01	0.02	0.01	0.02	0.01	-8.66	0.87	Q9Y5J1
ATP5L	GEMC1	2|3|0|0	5	0.3	0|0|0|1|0|1|0|0|0|0|0|0	1.25	4	0.43	0.95	0.43	0.95	0.43	-2.12	6.25	O75964
AES	GEMC1	11|13|3|6	33	0	0|0|0|0|0|0|0|0|0|0|0|0	8.25	4	1	1	1	1	1	4.63	82.5	Q08117
ALX4	GEMC1	3|3|0|0	6	0.24	0|0|0|0|0|0|0|0|0|0|0|0	1.5	4	0.5	0.99	0.5	0.99	0.5	-1.76	15	Q9H161
TALDO1	GEMC1	3|3|0|1	7	0.73	6|3|1|1|16|15|4|1|4|4|1|1	1.75	4	0	0	0	0	0	-23.6	0.32	P37837
CSNK2A1	GEMC1	64|56|44|43	207	0	11|4|8|9|13|9|14|5|22|17|18|17	51.75	4	1	1	1	1	1	4.76	3.75	P68400
TIAL1	GEMC1	5|5|0|0	10	0.3	0|0|2|1|0|0|1|0|2|2|0|1	2.5	4	0.44	0.89	0.44	0.89	0.44	-4.64	2.78	Q01085
LGALS3BP	GEMC1	0|0|0|2	2	0.4	0|0|0|0|0|0|0|0|0|0|0|0	0.5	4	0.24	0.94	0.24	0.94	0.24	-1.76	5	Q08380
NHLRC2	GEMC1	1|1|0|0	2	0.73	3|3|0|0|28|25|3|3|20|21|16|20	0.5	4	0	0	0	0	0	-62.07	0.04	Q8NBF2
NACC1	GEMC1	22|18|11|11	62	0.35	2|1|0|0|1|0|1|1|13|10|13|14	15.5	4	0.28	0.75	0.28	0.75	0.28	-5.52	2.77	Q96RE7
2023-09-09	GEMC1	4|3|8|10	25	0.73	33|41|0|0|47|43|27|33|31|31|32|28	6.25	4	0	0	0	0	0	-141.22	0.18	Q9UHD8
TUBB4B	GEMC1	20|24|35|36	115	0.72	11|9|32|30|43|46|35|22|21|20|19|22	28.75	4	0	0	0	0	0	-75.31	0.99	P68371
GPATCH4	GEMC1	0|0|1|2	3	0.4	0|0|0|0|0|0|0|0|0|0|0|0	0.75	4	0.24	0.94	0.24	0.94	0.24	-1.76	7.5	Q5T3I0
TBK1	GEMC1	1|0|1|0	2	0.73	1|0|0|0|2|1|0|0|6|9|11|6	0.5	4	0	0	0	0	0	-15.41	0.14	Q9UHD2
CHORDC1	GEMC1	11|13|3|3	30	0.7	19|15|11|18|16|16|8|5|7|5|7|9	7.5	4	0	0	0	0	0	-45.62	0.6	Q9UHD1
ISYNA1	GEMC1	2|2|2|0	6	0.73	2|2|0|0|12|10|3|1|9|8|10|13	1.5	4	0	0	0	0	0	-30.45	0.21	Q9NPH2
EIF2S1	GEMC1	3|3|9|12	27	0.64	4|0|3|4|12|9|0|0|11|10|11|7	6.75	4	0	0	0	0	0	-22.69	0.95	P05198
TYMS	GEMC1	6|10|1|4	21	0.43	2|0|1|2|4|4|2|0|3|3|5|4	5.25	4	0.22	0.85	0.22	0.85	0.22	-10.79	1.75	P04818
SMARCD1	GEMC1	19|14|2|2	37	0.02	0|0|0|1|0|0|0|0|1|0|1|0	9.25	4	0.83	1	0.83	1	0.83	0.68	30.83	Q96GM5
NAB2	GEMC1	9|8|1|1	19	0.19	0|0|0|0|0|0|0|0|0|0|0|0	4.75	4	0.5	1	0.5	1	0.5	0.75	47.5	Q15742
GEMIN4	GEMC1	2|0|0|1	3	0.39	0|0|0|0|0|0|0|0|0|0|1|0	0.75	4	0.24	0.97	0.24	0.97	0.24	-1.75	7.5	P57678
NOP14	GEMC1	5|7|0|2	14	0.26	1|0|1|0|0|0|1|1|1|3|2|0	3.5	4	0.49	0.98	0.49	0.98	0.49	-4.79	3.5	P78316
RDH11	GEMC1	0|1|0|0	1	0.73	0|0|1|0|0|0|0|0|1|0|0|0	0.25	4	0	0	0	0	0	-2.12	1.25	Q8TC12
L3MBTL3	GEMC1	1|7|1|0	9	0.38	0|0|0|0|0|0|0|0|0|1|2|0	2.25	4	0.25	1	0.25	1	0.25	-2.5	7.5	Q96JM7
AATF	GEMC1	2|4|0|0	6	0.25	0|0|0|0|0|0|0|0|0|1|0|0	1.5	4	0.49	1	0.49	1	0.49	-1.75	15	Q9NY61
FUBP3	GEMC1	62|61|12|16	151	0.18	14|14|8|9|3|4|12|11|21|16|21|22	37.75	4	0.5	1	0.5	1	0.5	-36.08	2.55	Q96I24
CHAMP1	GEMC1	36|50|31|30	147	0.64	13|4|0|0|20|16|6|3|28|32|31|36	36.75	4	0	0	0	0	0	-25.53	1.94	Q96JM3
B4GALNT3	GEMC1	0|3|0|0	3	0.73	49|21|0|0|0|0|12|14|13|11|9|2	0.75	4	0	0	0	0	0	-56.77	0.06	Q6L9W6
NIFK	GEMC1	9|7|1|0	17	0.63	0|0|12|15|0|0|4|8|4|4|6|2	4.25	4	0	0	0	0	0	-23.71	0.77	Q9BYG3
EIF2B4	GEMC1	1|0|0|0	1	0.73	0|0|1|0|0|0|0|0|1|0|0|0	0.25	4	0	0	0	0	0	-2.12	1.25	Q9UI10
ATP6V1H	GEMC1	4|3|0|0	7	0.64	9|9|1|1|0|0|5|0|2|3|5|3	1.75	4	0	0	0	0	0	-16.56	0.46	Q9UI12
ACP1	GEMC1	3|3|0|0	6	0.73	0|0|15|16|2|7|0|0|5|5|1|3	1.5	4	0	0	0	0	0	-23.09	0.28	P24666
LYPLAL1	GEMC1	1|1|0|0	2	0.73	1|0|0|0|9|4|0|0|2|2|1|2	0.5	4	0	0	0	0	0	-8.93	0.24	Q5VWZ2
UBTF	GEMC1	105|91|0|1	197	0.13	6|2|6|2|1|0|7|7|2|1|5|4	49.25	4	0.5	1	0.5	1	0.5	-18.55	11.73	P17480
HOXB8	GEMC1	2|0|0|0	2	0.4	0|0|0|0|0|0|0|0|0|0|0|0	0.5	4	0.24	0.94	0.24	0.94	0.24	-1.76	5	P17481
GTPBP1	GEMC1	0|0|4|6	10	0.67	3|1|4|6|2|1|5|5|9|10|5|9	2.5	4	0	0	0	0	0	-25.61	0.43	O00178
PDLIM5	GEMC1	10|6|1|4	21	0.73	41|35|0|0|38|38|16|14|38|43|42|32	5.25	4	0	0	0	0	0	-144.88	0.16	Q96HC4
AHSA1	GEMC1	23|31|16|21	91	0.73	33|35|31|33|53|45|32|31|23|29|27|27	22.75	4	0	0	0	0	0	-106.68	0.65	O95433
SEC62	GEMC1	1|1|0|0	2	0.73	0|0|0|0|0|0|0|0|0|0|0|0	0.5	4	0	0	0	0	0	-1.76	5	Q99442
CUL1	GEMC1	0|0|1|3	4	0.58	0|1|0|0|0|0|0|0|3|3|6|8	1	4	0.01	0.02	0.01	0.02	0.01	-8.87	0.48	Q13616
RIPK2	GEMC1	1|0|0|0	1	0.73	3|0|0|0|3|6|1|1|4|5|2|4	0.25	4	0	0	0	0	0	-12.93	0.09	O43353
NDRG3	GEMC1	0|0|0|1	1	0.73	0|0|0|0|2|4|0|0|5|2|2|3	0.25	4	0	0	0	0	0	-8.19	0.14	Q9UGV2
ZNF746	GEMC1	7|12|4|3	26	0	0|0|0|0|0|0|0|0|0|0|0|0	6.5	4	1	1	1	1	1	4.63	65	Q6NUN9
SIN3B	GEMC1	12|10|15|17	54	0.7	0|0|0|0|0|0|0|0|37|43|40|33	13.5	4	0	0	0	0	0	-40.01	0.88	O75182
PFKFB3	GEMC1	0|0|0|1	1	0.73	0|0|0|0|0|0|0|0|1|2|1|1	0.25	4	0	0	0	0	0	-3.2	0.5	Q16875
TRAP1	GEMC1	60|55|23|30	168	0.73	31|20|61|57|24|22|31|22|68|60|73|70	42	4	0	0	0	0	0	-150.38	0.85	Q12931
PKM	GEMC1	100|100|21|22	243	0.73	99|95|126|136|72|62|86|82|136|132|135|123	60.75	4	0	0	0	0	0	-431.06	0.53	P14618
DNAJB1	GEMC1	51|55|50|55	211	0.71	19|13|1|1|18|16|33|23|58|54|50|51	52.75	4	0	0	0	0	0	-48.64	1.57	P25685
AP2B1	GEMC1	6|10|6|4	26	0.73	2|1|5|7|8|4|5|2|29|24|28|21	6.5	4	0	0	0	0	0	-45.16	0.49	P63010
CHD9	GEMC1	1|3|0|0	4	0.38	0|0|0|0|0|0|0|0|0|0|0|0	1	4	0.25	0.99	0.25	0.99	0.25	-1.76	10	Q3L8U1
TMPO	GEMC1	98|88|53|63	302	0.73	61|72|10|21|57|40|97|122|127|131|132|122	75.5	4	0	0	0	0	0	-272.68	0.79	P42166
COTL1	GEMC1	2|2|0|0	4	0.45	1|0|0|0|0|0|0|0|2|0|2|1	1	4	0.18	0.36	0.18	0.36	0.18	-3.55	1.67	Q14019
NUP62	GEMC1	6|9|19|18	52	0.7	9|3|10|10|24|22|6|8|23|22|23|20	13	4	0	0	0	0	0	-56.58	0.76	P37198
MDH2	GEMC1	0|0|4|7	11	0.45	0|0|0|1|10|9|0|0|0|0|0|0	2.75	4	0.18	0.59	0.18	0.59	0.18	-8.06	1.38	P40926
MRPL39	GEMC1	1|0|0|0	1	0.73	0|0|0|0|0|0|1|0|2|1|4|2	0.25	4	0	0	0	0	0	-4.61	0.25	Q9NYK5
HAT1	GEMC1	8|9|4|5	26	0.73	3|5|1|2|10|7|5|4|22|15|19|16	6.5	4	0	0	0	0	0	-34.39	0.61	O14929
WDR61	GEMC1	0|2|2|1	5	0.59	0|0|0|0|2|1|0|0|4|3|7|2	1.25	4	0	0.01	0	0.01	0	-8.54	0.66	Q9GZS3
TIMM23	GEMC1	3|4|0|0	7	0.73	3|2|3|8|0|0|3|2|6|7|7|7	1.75	4	0	0	0	0	0	-21.23	0.36	O14925
ABCC3	GEMC1	0|4|0|0	4	0.73	3|1|0|3|0|0|9|13|28|31|27|20	1	4	0	0	0	0	0	-58.77	0.07	O15438
DYNLL2	GEMC1	6|6|3|3	18	0.54	0|0|4|3|2|0|1|1|4|6|4|4	4.5	4	0.02	0.05	0.02	0.05	0.02	-7.2	1.55	Q96FJ2
BASP1	GEMC1	0|0|2|2	4	0.73	8|14|0|0|16|12|9|9|5|5|3|5	1	4	0	0	0	0	0	-37.76	0.12	P80723
TUBA1C	GEMC1	1|2|3|5	11	0.65	1|0|4|4|8|6|4|5|4|4|4|3	2.75	4	0	0	0	0	0	-17.41	0.6	Q9BQE3
GTF3C3	GEMC1	2|6|3|3	14	0.46	0|0|0|0|0|0|1|0|4|4|4|5	3.5	4	0.15	0.5	0.15	0.5	0.15	-4.36	1.94	Q9Y5Q9
GTF3C5	GEMC1	44|55|22|19	140	0	5|0|0|0|9|9|5|6|9|6|8|6	35	4	0.98	1	0.98	1	0.98	2.68	5.56	Q9Y5Q8
REXO1	GEMC1	2|1|0|0	3	0.39	0|0|0|0|0|0|0|0|0|0|0|1	0.75	4	0.24	0.97	0.24	0.97	0.24	-1.75	7.5	Q8N1G1
ZNF687	GEMC1	14|14|1|1	30	0.21	1|0|0|0|0|0|0|0|1|3|2|3	7.5	4	0.5	1	0.5	1	0.5	-3.27	7.5	Q8N1G0
NSFL1C	GEMC1	20|21|7|10	58	0.73	31|34|0|0|37|29|7|10|147|156|149|135	14.5	4	0	0	0	0	0	-295.68	0.2	Q9UNZ2
EIF2S3	GEMC1	26|24|14|9	73	0.67	21|17|21|18|4|6|13|14|8|10|9|7	18.25	4	0	0	0	0	0	-37.37	1.32	P41091
RERE	GEMC1	4|7|4|2	17	0.31	0|0|1|0|4|5|0|0|1|1|1|0	4.25	4	0.42	0.81	0.42	0.81	0.42	-2.59	3.27	Q9P2R6
ZNF512	GEMC1	1|2|0|1	4	0.73	5|3|2|2|0|0|4|2|1|2|3|4	1	4	0	0	0	0	0	-12.51	0.36	Q96ME7
LRRC47	GEMC1	1|1|7|3	12	0.64	0|0|2|1|3|3|1|0|10|11|10|10	3	4	0	0	0	0	0	-18.89	0.59	Q8N1G4
EPB41L3	GEMC1	9|8|4|5	26	0.73	67|65|4|0|30|22|44|35|183|185|192|196	6.5	4	0	0	0	0	0	-433.77	0.06	Q9Y2J2
DDX50	GEMC1	5|3|1|0	9	0.64	0|0|7|5|0|0|4|3|2|7|9|6	2.25	4	0	0	0	0	0	-18.74	0.52	Q9BQ39
CMTR1	GEMC1	7|7|11|12	37	0.67	2|1|0|1|9|4|3|0|15|16|18|15	9.25	4	0	0	0	0	0	-20.07	1.1	Q8N1G2
HMGN1	GEMC1	0|1|1|2	4	0.49	0|0|0|0|0|0|0|0|1|1|2|1	1	4	0.11	0.44	0.11	0.44	0.11	-3.2	2	P05114
TRMT61A	GEMC1	0|1|1|0	2	0.73	1|0|1|0|1|0|1|0|1|3|3|2	0.5	4	0	0	0	0	0	-6.13	0.38	Q96FX7
MKL2	GEMC1	30|33|58|68	189	0.73	13|9|0|0|0|0|1|0|154|155|163|181	47.25	4	0	0	0	0	0	-206.12	0.7	Q9ULH7
YEATS4	GEMC1	10|12|2|2	26	0.08	0|0|0|0|1|0|0|0|1|1|1|2	6.5	4	0.68	1	0.68	1	0.68	-0.58	10.83	O95619
PUF60	GEMC1	69|68|24|25	186	0.69	25|22|2|5|24|16|39|31|38|42|43|42	46.5	4	0	0	0	0	0	-80.47	1.44	Q9UHX1
TOMM22	GEMC1	17|20|3|3	43	0.71	10|10|27|26|1|1|12|11|19|22|22|23	10.75	4	0	0	0	0	0	-69.33	0.59	Q9NS69
UIMC1	GEMC1	0|0|1|0	1	0.73	0|0|0|0|0|0|0|0|0|1|0|0	0.25	4	0	0	0	0	0	-1.75	2.5	Q96RL1
FSCN1	GEMC1	6|7|1|0	14	0.52	4|1|9|14|0|1|0|0|0|0|0|1	3.5	4	0.05	0.13	0.05	0.13	0.05	-12.38	1.17	Q16658
ZNF174	GEMC1	2|2|0|0	4	0.29	0|0|0|0|0|0|0|0|0|0|0|0	1	4	0.47	0.94	0.47	0.94	0.47	-1.76	10	Q15697
PGAM1	GEMC1	4|2|0|0	6	0.73	7|6|5|6|74|62|13|20|15|22|16|19	1.5	4	0	0	0	0	0	-111.65	0.06	P18669
IMMT	GEMC1	6|5|3|3	17	0.61	2|0|5|9|5|4|1|0|3|2|3|3	4.25	4	0	0	0	0	0	-9.98	1.15	Q16891
CDK13	GEMC1	6|5|3|3	17	0.01	0|0|0|0|0|0|0|0|1|1|1|0	4.25	4	0.95	1	0.95	1	0.95	2.25	14.17	Q14004
PHF8	GEMC1	4|4|2|4	14	0.09	2|1|0|1|0|0|0|0|0|2|1|1	3.5	4	0.63	0.76	0.63	0.76	0.63	-1.25	4.38	Q9UPP1
ZMYM3	GEMC1	1|1|0|0	2	0.73	1|0|0|0|0|0|0|0|0|0|0|1	0.5	4	0	0	0	0	0	-2.12	2.5	Q14202
LANCL2	GEMC1	3|3|0|0	6	0.32	0|0|2|1|0|0|0|0|0|1|0|1	1.5	4	0.37	0.75	0.37	0.75	0.37	-3.2	3	Q9NS86
MRPS24	GEMC1	0|0|1|1	2	0.73	1|0|1|0|0|0|2|2|1|0|0|1	0.5	4	0	0	0	0	0	-4.28	0.62	Q96EL2
BBS9	GEMC1	0|0|5|3	8	0.24	0|0|0|0|0|0|0|0|0|0|0|0	2	4	0.5	1	0.5	1	0.5	-1.76	20	Q3SYG4
SNU13	GEMC1	3|2|0|1	6	0.73	0|0|15|13|0|0|0|1|1|4|2|3	1.5	4	0	0	0	0	0	-16.57	0.38	P55769
SHKBP1	GEMC1	0|0|1|0	1	0.73	0|0|0|0|0|0|0|0|1|1|1|1	0.25	4	0	0	0	0	0	-2.84	0.62	Q8TBC3
NTMT1	GEMC1	1|1|0|0	2	0.73	0|0|4|4|0|1|0|0|0|0|1|1	0.5	4	0	0	0	0	0	-4.96	0.45	Q9BV86
DHX16	GEMC1	5|10|3|2	20	0.56	4|0|2|0|2|2|3|2|9|9|4|6	5	4	0.01	0.06	0.01	0.06	0.01	-13.79	1.16	O60231
ZSCAN18	GEMC1	2|2|2|3	9	0.02	1|0|0|0|0|0|0|0|0|0|0|1	2.25	4	0.82	0.95	0.82	0.95	0.82	1.25	11.25	Q8TBC5
NUP98	GEMC1	35|38|11|11	95	0.66	6|1|20|18|13|8|3|0|25|28|25|19	23.75	4	0	0	0	0	0	-43.67	1.44	P52948
CHD4	GEMC1	262|257|38|42	599	0.69	40|21|18|14|3|3|35|39|153|158|169|171	149.75	4	0	0	0	0	0	-246.21	1.83	Q14839
RBM20	GEMC1	16|21|18|30	85	0	0|0|0|0|0|0|0|0|0|0|0|1	21.25	4	1	1	1	1	1	65.77	212.5	Q5T481
RNGTT	GEMC1	12|14|9|7	42	0	0|0|0|0|0|0|0|0|2|2|2|1	10.5	4	1	1	1	1	1	5.23	15	O60942
ZNF280C	GEMC1	15|15|0|0	30	0.23	5|3|0|2|1|1|0|0|0|3|0|0	7.5	4	0.5	1	0.5	1	0.5	-6.86	5	Q8ND82
WBP4	GEMC1	3|2|1|2	8	0.5	1|0|0|0|0|0|0|0|3|2|3|3	2	4	0.1	0.23	0.1	0.23	0.1	-3.99	1.67	O75554
SLC9A3R1	GEMC1	6|1|0|0	7	0.56	1|0|0|0|6|4|0|2|5|4|3|3	1.75	4	0.02	0.06	0.02	0.06	0.02	-12.45	0.62	O14745
PRMT5	GEMC1	6|7|3|1	17	0.67	0|0|6|7|1|0|0|0|15|12|14|11	4.25	4	0	0	0	0	0	-25.16	0.64	O14744
MEPCE	GEMC1	8|4|10|11	33	0.01	0|0|0|0|0|0|0|0|1|1|1|4	8.25	4	0.92	0.99	0.92	0.99	0.92	0.96	11.79	Q7L2J0
HDAC5	GEMC1	13|19|12|12	56	0.01	0|0|0|0|0|0|0|0|6|2|5|1	14	4	0.96	0.99	0.96	0.99	0.96	2.82	10	Q9UQL6
SNX1	GEMC1	38|45|17|20	120	0.7	34|24|2|2|24|22|19|16|40|33|30|29	30	4	0	0	0	0	0	-73.75	1.11	Q13596
TRA2A	GEMC1	2|5|0|0	7	0.45	0|0|8|5|0|1|0|0|0|0|0|0	1.75	4	0.16	0.58	0.16	0.58	0.16	-6	1.25	Q13595
MSL3	GEMC1	0|0|0|1	1	0.73	0|0|0|0|0|0|0|0|1|1|0|0	0.25	4	0	0	0	0	0	-2.12	1.25	Q8N5Y2
MSTO1	GEMC1	0|0|1|0	1	0.73	4|2|0|0|9|7|1|0|8|2|4|2	0.25	4	0	0	0	0	0	-17.04	0.06	Q9BUK6
LIN9	GEMC1	23|21|4|7	55	0.01	0|0|0|0|0|0|0|0|3|2|1|1	13.75	4	0.94	1	0.94	1	0.94	1.15	19.64	Q5TKA1
ETFA	GEMC1	0|2|1|1	4	0.73	0|0|5|7|2|0|3|0|5|3|4|2	1	4	0	0	0	0	0	-13.62	0.32	P13804
KPNA6	GEMC1	8|5|7|6	26	0.62	0|0|2|3|3|1|1|1|10|9|7|11	6.5	4	0	0	0	0	0	-10.46	1.35	O60684
EIF3F	GEMC1	9|15|7|3	34	0.7	10|7|24|28|10|9|14|11|10|10|12|12	8.5	4	0	0	0	0	0	-51.69	0.6	O00303
EMD	GEMC1	2|1|9|7	19	0.73	6|3|7|9|12|13|7|7|29|23|26|23	4.75	4	0	0	0	0	0	-64.39	0.3	P50402
DHX8	GEMC1	26|23|1|2	52	0.11	1|1|0|0|0|0|2|1|1|0|1|2	13	4	0.54	1	0.54	1	0.54	-3.03	14.44	Q14562
RBM15	GEMC1	28|25|2|1	56	0.23	1|0|9|7|0|0|1|0|2|2|3|3	14	4	0.5	1	0.5	1	0.5	-9.77	5	Q96T37
POGZ	GEMC1	43|46|12|13	114	0.34	1|0|0|1|0|1|0|0|26|26|32|29	28.5	4	0.3	0.7	0.3	0.7	0.3	-23.43	2.46	Q7Z3K3
TDRD7	GEMC1	1|0|0|0	1	0.73	1|0|0|0|0|0|0|0|1|0|0|0	0.25	4	0	0	0	0	0	-2.12	1.25	Q8NHU6
HSD17B12	GEMC1	22|19|2|1	44	0.68	14|14|25|25|3|2|10|8|6|6|14|11	11	4	0	0	0	0	0	-54.42	0.83	Q53GQ0
HDAC6	GEMC1	0|0|3|7	10	0.61	1|1|0|0|23|17|1|0|0|1|1|0	2.5	4	0	0	0	0	0	-18.73	0.56	Q9UBN7
TXN	GEMC1	27|24|7|9	67	0.69	7|11|29|29|9|9|13|13|13|13|14|16	16.75	4	0	0	0	0	0	-49.74	1.05	P10599
PRPF4	GEMC1	46|50|10|9	115	0.13	5|0|5|3|1|1|6|3|9|12|14|8	28.75	4	0.5	1	0.5	1	0.5	-11.27	4.36	O43172
NFKBIL1	GEMC1	1|1|0|0	2	0.73	0|0|0|0|0|0|0|0|0|0|0|0	0.5	4	0	0	0	0	0	-1.76	5	Q9UBC1
PPP2R2A	GEMC1	31|39|0|0	70	0.7	14|10|22|26|1|0|8|10|32|37|31|31	17.5	4	0	0	0	0	0	-97.55	0.79	P63151
TADA1	GEMC1	8|8|1|1	18	0.25	0|0|0|0|0|0|0|0|2|1|2|3	4.5	4	0.49	0.99	0.49	0.99	0.49	-2.51	5.62	Q96BN2
ARCN1	GEMC1	15|23|5|4	47	0.7	22|14|11|15|13|7|11|9|19|27|26|18	11.75	4	0	0	0	0	0	-64	0.67	P48444
LYPLA2	GEMC1	3|5|3|4	15	0.73	9|5|0|0|42|35|11|11|19|15|18|22	3.75	4	0	0	0	0	0	-70.99	0.2	O95372
LUZP1	GEMC1	0|1|0|0	1	0.73	9|4|0|0|9|9|3|0|19|20|11|16	0.25	4	0	0	0	0	0	-43.56	0.03	Q86V48
NDUFS8	GEMC1	1|0|0|0	1	0.73	0|0|0|0|0|0|0|0|0|0|1|0	0.25	4	0	0	0	0	0	-1.75	2.5	O00217
CISD2	GEMC1	1|0|0|0	1	0.73	0|0|1|5|1|0|0|0|0|0|0|0	0.25	4	0	0	0	0	0	-4.17	0.36	Q8N5K1
BCL9	GEMC1	67|78|78|90	313	0	0|0|0|0|3|1|0|0|0|1|0|2	78.25	4	1	1	1	1	1	52.84	111.79	O00512
NONO	GEMC1	373|386|94|82	935	0.73	84|101|135|134|55|48|221|231|192|203|164|184	233.75	4	0	0	0	0	0	-486.43	1.42	Q15233
NCBP3	GEMC1	3|4|0|0	7	0.22	0|0|0|0|0|0|0|0|0|0|1|0	1.75	4	0.5	1	0.5	1	0.5	-1.75	17.5	Q53F19
RRP12	GEMC1	2|1|1|0	4	0.73	1|1|4|4|0|0|1|0|9|8|11|8	1	4	0	0	0	0	0	-20.35	0.21	Q5JTH9
RPL7	GEMC1	44|41|36|37	158	0.72	25|29|48|52|27|25|33|35|35|39|47|43	39.5	4	0	0	0	0	0	-85.71	1.02	P18124
IMP3	GEMC1	0|2|0|0	2	0.39	0|0|1|0|0|0|0|0|0|0|0|0	0.5	4	0.24	0.97	0.24	0.97	0.24	-1.75	5	Q9NV31
ZBTB9	GEMC1	17|19|9|8	53	0	0|0|0|0|0|0|0|0|2|1|3|2	13.25	4	1	1	1	1	1	4.35	16.56	Q96C00
SLC16A1	GEMC1	9|14|9|9	41	0.69	13|19|12|10|7|3|7|4|12|13|13|14	10.25	4	0	0	0	0	0	-30.89	0.85	P53985
LZTFL1	GEMC1	1|3|0|1	5	0.63	1|0|0|0|10|4|0|0|5|6|2|3	1.25	4	0	0	0	0	0	-13.25	0.4	Q9NQ48
NSD3	GEMC1	3|5|0|0	8	0.48	1|1|0|0|0|0|4|3|2|2|2|2	2	4	0.12	0.41	0.12	0.41	0.12	-7.84	1.18	Q9BZ95
TP53BP1	GEMC1	1|2|0|0	3	0.59	1|0|0|0|0|0|0|0|4|3|5|4	0.75	4	0	0.02	0	0.02	0	-7.68	0.44	Q12888
E2F4	GEMC1	21|20|4|6	51	0	0|0|0|0|0|0|0|0|0|0|0|0	12.75	4	1	1	1	1	1	6.37	127.5	Q16254
KHDRBS1	GEMC1	22|23|17|10	72	0.71	2|2|32|31|3|3|25|25|27|27|27|28	18	4	0	0	0	0	0	-70.45	0.79	Q07666
UTP4	GEMC1	10|8|0|0	18	0.49	0|0|16|13|0|0|0|0|1|3|1|1	4.5	4	0.1	0.3	0.1	0.3	0.1	-14.6	1.29	Q969X6
DDX17	GEMC1	75|77|31|20	203	0.73	29|17|67|67|21|13|69|75|63|67|62|65	50.75	4	0	0	0	0	0	-193.57	0.87	Q92841
EIF4E2	GEMC1	12|15|6|6	39	0.63	8|1|0|0|2|0|0|0|15|17|18|16	9.75	4	0	0	0	0	0	-18.97	1.27	O60573
CBFB	GEMC1	1|0|0|0	1	0.73	0|0|0|0|4|1|0|0|0|1|0|0	0.25	4	0	0	0	0	0	-3.73	0.42	Q13951
ZNF451	GEMC1	14|24|3|3	44	0.01	0|0|0|0|0|0|0|0|2|1|1|0	11	4	0.91	1	0.91	1	0.91	1.51	27.5	Q9Y4E5
PRAF2	GEMC1	5|3|0|0	8	0.52	5|2|0|1|1|0|2|2|2|1|1|3	2	4	0.06	0.21	0.06	0.21	0.06	-8.98	1	O60831
PPP2R1A	GEMC1	8|10|2|2	22	0.73	10|6|15|14|6|7|14|8|35|41|34|38	5.5	4	0	0	0	0	0	-86.83	0.25	P30153
SMG7	GEMC1	1|2|2|2	7	0.53	0|0|0|0|4|2|0|0|1|2|1|3	1.75	4	0.04	0.05	0.04	0.05	0.04	-4.38	1.35	Q92540
SRRM2	GEMC1	50|44|15|12	121	0.35	9|3|30|30|23|21|3|2|0|2|1|0	30.25	4	0.29	0.78	0.29	0.78	0.29	-26.5	2.44	Q9UQ35
DVL3	GEMC1	12|15|13|17	57	0.73	13|5|2|1|3|3|3|0|101|102|90|91	14.25	4	0	0	0	0	0	-140.9	0.35	Q92997
CARHSP1	GEMC1	0|1|0|0	1	0.73	0|0|4|5|0|1|0|0|1|0|0|0	0.25	4	0	0	0	0	0	-4.82	0.23	Q9Y2V2
AP3D1	GEMC1	23|19|9|6	57	0.63	7|4|13|11|6|4|5|7|17|15|13|14	14.25	4	0	0	0	0	0	-31.48	1.32	O14617
KAT5	GEMC1	6|4|0|0	10	0.2	0|0|0|0|0|0|0|0|0|1|0|0	2.5	4	0.5	1	0.5	1	0.5	-1.75	25	Q92993
RBMX2	GEMC1	2|3|0|0	5	0.27	0|0|0|0|0|0|0|0|0|0|0|0	1.25	4	0.48	0.99	0.48	0.99	0.48	-1.76	12.5	Q9Y388
RTN3	GEMC1	1|1|0|0	2	0.73	2|2|0|0|1|2|0|0|4|4|3|3	0.5	4	0	0	0	0	0	-9.44	0.24	O95197
USP54	GEMC1	1|0|0|1	2	0.73	0|1|0|0|0|0|0|0|1|0|0|1	0.5	4	0	0	0	0	0	-2.48	1.67	Q70EL1
LUC7L2	GEMC1	3|4|16|9	32	0.46	1|1|6|5|6|7|4|4|7|6|6|7	8	4	0.15	0.59	0.15	0.59	0.15	-17.9	1.38	Q9Y383
XRCC6	GEMC1	56|57|30|33	176	0.72	5|6|32|37|20|16|36|30|61|57|61|58	44	4	0	0	0	0	0	-102.06	1.08	P12956
TPR	GEMC1	60|59|122|98	339	0.7	4|2|0|0|7|4|2|0|118|113|125|131	84.75	4	0	0	0	0	0	-92.53	1.67	P12270
PPP1R8	GEMC1	1|3|1|0	5	0.44	0|0|0|0|1|0|0|0|1|0|1|2	1.25	4	0.19	0.75	0.19	0.75	0.19	-3.2	2.5	Q12972
KRTCAP2	GEMC1	0|0|0|2	2	0.39	0|0|0|1|0|0|0|0|0|0|0|0	0.5	4	0.24	0.97	0.24	0.97	0.24	-1.75	5	Q8N6L1
RAP1A	GEMC1	0|0|1|0	1	0.73	0|0|0|0|0|0|0|0|0|0|0|0	0.25	4	0	0	0	0	0	-1.76	2.5	P62834
HDGF	GEMC1	8|10|1|0	19	0.7	7|2|2|1|11|11|22|20|9|10|8|10	4.75	4	0	0	0	0	0	-48.19	0.43	P51858
TOP2B	GEMC1	3|1|0|0	4	0.73	0|0|36|30|1|0|0|0|0|0|0|0	1	4	0	0	0	0	0	-28.12	0.15	Q02880
MED11	GEMC1	11|9|0|1	21	0.18	0|0|0|0|0|0|0|0|0|0|0|0	5.25	4	0.5	1	0.5	1	0.5	-1.76	52.5	Q9P086
CKS1B	GEMC1	0|0|0|1	1	0.73	0|0|0|0|0|0|0|0|1|0|0|0	0.25	4	0	0	0	0	0	-1.75	2.5	P61024
ADNP2	GEMC1	17|12|3|1	33	0.04	0|0|0|0|0|0|0|0|0|0|0|0	8.25	4	0.75	1	0.75	1	0.75	0.75	82.5	Q6IQ32
S100A8	GEMC1	0|0|5|4	9	0.35	0|0|0|0|5|7|0|0|0|0|0|0	2.25	4	0.3	0.66	0.3	0.66	0.3	-5.04	1.88	P05109
NUP160	GEMC1	2|3|0|0	5	0.62	0|1|2|0|0|0|2|1|7|5|6|5	1.25	4	0	0	0	0	0	-12.76	0.43	Q12769
CCDC124	GEMC1	0|0|2|1	3	0.73	8|2|0|0|2|3|10|8|9|9|10|10	0.75	4	0	0	0	0	0	-31.21	0.11	Q96CT7
API5	GEMC1	13|11|1|3	28	0.69	7|4|10|11|8|7|9|10|15|15|12|16	7	4	0	0	0	0	0	-46.19	0.62	Q9BZZ5
A2M	GEMC1	1|0|0|0	1	0.73	0|0|2|2|0|0|0|0|0|0|0|0	0.25	4	0	0	0	0	0	-2.9	0.62	P01023
SUB1	GEMC1	14|13|20|18	65	0.71	13|14|4|3|18|16|27|35|18|16|15|15	16.25	4	0	0	0	0	0	-48.76	0.87	P53999
SMARCD2	GEMC1	32|33|6|3	74	0.05	0|0|0|0|0|0|1|0|2|4|4|2	18.5	4	0.73	1	0.73	1	0.73	-1.43	14.23	Q92925
DNAJC21	GEMC1	0|0|4|3	7	0.36	0|0|0|0|1|0|0|0|2|2|3|1	1.75	4	0.28	0.68	0.28	0.68	0.28	-4.67	1.94	Q5F1R6
CEBPB	GEMC1	0|0|2|1	3	0.4	0|0|0|0|0|0|0|0|0|0|0|0	0.75	4	0.24	0.94	0.24	0.94	0.24	-1.76	7.5	P17676
HMGB1	GEMC1	1|4|9|9	23	0.61	8|5|3|4|10|12|2|2|3|1|2|1	5.75	4	0	0	0	0	0	-19.1	1.13	P09429
SEC24C	GEMC1	3|2|1|0	6	0.56	0|0|6|5|0|0|0|0|3|1|1|2	1.5	4	0.02	0.05	0.02	0.05	0.02	-8.1	0.83	P53992
NXT1	GEMC1	0|0|0|1	1	0.73	0|0|0|0|0|0|0|0|1|2|1|0	0.25	4	0	0	0	0	0	-2.83	0.62	Q9UKK6
DUS1L	GEMC1	1|1|0|0	2	0.73	0|0|0|0|0|0|0|0|0|1|0|1	0.5	4	0	0	0	0	0	-2.12	2.5	Q6P1R4
KRT7	GEMC1	0|0|1|0	1	0.73	0|0|0|0|1|0|0|0|0|0|0|0	0.25	4	0	0	0	0	0	-1.75	2.5	P08729
POLH	GEMC1	1|1|1|0	3	0.73	1|0|0|0|0|0|0|0|14|11|12|9	0.75	4	0	0	0	0	0	-19.99	0.16	Q9Y253
CCT2	GEMC1	47|50|126|112	335	0.73	17|10|44|48|99|74|45|35|168|172|150|160	83.75	4	0	0	0	0	0	-298.31	0.84	P78371
MSANTD2	GEMC1	8|6|1|1	16	0.5	0|0|0|0|0|0|0|0|6|5|9|8	4	4	0.1	0.31	0.1	0.31	0.1	-9.59	1.43	Q6P1R3
TP73	GEMC1	9|16|0|0	25	0.18	0|0|0|0|0|0|0|0|0|0|0|0	6.25	4	0.5	1	0.5	1	0.5	-1.76	62.5	O15350
INPPL1	GEMC1	0|0|1|0	1	0.73	4|1|0|0|2|2|0|0|2|2|2|1	0.25	4	0	0	0	0	0	-7.42	0.16	O15357
UEVLD	GEMC1	0|1|0|0	1	0.73	0|0|0|0|0|0|0|0|0|0|0|0	0.25	4	0	0	0	0	0	-1.76	2.5	Q8IX04
CDV3	GEMC1	1|4|5|7	17	0.73	33|56|0|0|53|40|53|60|27|26|23|22	4.25	4	0	0	0	0	0	-169.55	0.11	Q9UKY7
LPCAT1	GEMC1	1|0|0|0	1	0.73	1|0|0|0|0|0|0|0|0|0|0|0	0.25	4	0	0	0	0	0	-1.75	2.5	Q8NF37
SUGP2	GEMC1	95|103|32|38	268	0.28	1|1|1|0|4|2|2|0|34|44|45|50	67	4	0.48	0.96	0.48	0.96	0.48	-21.59	3.64	Q8IX01
CCT7	GEMC1	22|16|87|72	197	0.72	10|6|20|25|51|41|11|13|97|91|73|84	49.25	4	0	0	0	0	0	-170	0.97	Q99832
POLR2E	GEMC1	2|3|1|1	7	0.73	1|0|1|2|2|3|0|1|9|7|8|11	1.75	4	0	0	0	0	0	-16.55	0.39	P19388
CHCHD2	GEMC1	0|0|2|3	5	0.43	0|0|0|0|4|4|0|0|0|0|0|0	1.25	4	0.22	0.55	0.22	0.55	0.22	-4.57	1.56	Q9Y6H1
SMARCC2	GEMC1	53|61|14|14	142	0.01	0|0|2|3|0|0|1|1|6|8|7|7	35.5	4	0.91	1	0.91	1	0.91	1.52	10.14	Q8TAQ2
WDR11	GEMC1	0|0|1|0	1	0.73	10|4|0|0|0|0|5|4|42|36|37|37	0.25	4	0	0	0	0	0	-76.37	0.01	Q9BZH6
CTNND1	GEMC1	18|18|0|1	37	0.64	17|8|2|2|7|5|7|5|11|12|10|12	9.25	4	0	0	0	0	0	-41.47	0.98	O60716
RANBP1	GEMC1	10|9|3|3	25	0.73	5|4|6|2|15|13|9|10|12|15|15|15	6.25	4	0	0	0	0	0	-41.13	0.54	P43487
TMEM223	GEMC1	1|1|0|1	3	0.73	1|0|0|0|1|0|0|0|0|0|0|0	0.75	4	0	0	0	0	0	-2.12	3.75	A0PJW6
KLC1	GEMC1	1|0|2|1	4	0.73	14|7|0|0|12|11|2|4|26|26|26|32	1	4	0	0	0	0	0	-70.11	0.06	Q07866
C12ORF29	GEMC1	0|0|1|0	1	0.73	0|0|0|0|3|0|0|0|1|2|1|0	0.25	4	0	0	0	0	0	-3.99	0.36	Q8N999
FRG1	GEMC1	2|6|2|3	13	0.56	4|1|3|0|1|2|5|5|1|2|4|1	3.25	4	0.02	0.07	0.02	0.07	0.02	-8.32	1.16	Q14331
DARS	GEMC1	1|5|12|11	29	0.73	0|0|25|26|9|9|5|4|23|25|24|17	7.25	4	0	0	0	0	0	-69.24	0.43	P14868
TBRG4	GEMC1	1|0|0|0	1	0.73	0|0|2|1|0|0|0|0|2|1|1|2	0.25	4	0	0	0	0	0	-4.64	0.28	Q969Z0
ATF3	GEMC1	14|14|0|0	28	0.13	1|0|0|0|0|0|0|0|0|0|0|0	7	4	0.5	1	0.5	1	0.5	-1.75	70	P18847
FUS	GEMC1	52|48|75|57	232	0.72	15|18|61|53|21|22|74|82|43|49|46|40	58	4	0	0	0	0	0	-103.81	1.18	P35637
NIPBL	GEMC1	44|46|0|1	91	0.15	2|0|0|2|0|0|0|0|1|3|4|4	22.75	4	0.5	1	0.5	1	0.5	-7.34	14.22	Q6KC79
ARHGEF2	GEMC1	0|0|1|1	2	0.73	0|0|0|0|0|1|0|0|7|7|6|5	0.5	4	0	0	0	0	0	-11.2	0.19	Q92974
SLC1A4	GEMC1	0|0|0|1	1	0.73	0|0|0|0|1|0|0|0|0|0|0|0	0.25	4	0	0	0	0	0	-1.75	2.5	P43007
ADNP	GEMC1	96|106|9|12	223	0.13	3|6|0|4|2|3|5|3|12|9|13|12	55.75	4	0.5	1	0.5	1	0.5	-12.66	7.96	Q9H2P0
MCMBP	GEMC1	1|2|0|0	3	0.62	1|1|2|2|0|1|0|0|4|5|3|3	0.75	4	0	0	0	0	0	-9.94	0.34	Q9BTE3
PYGO2	GEMC1	0|1|7|3	11	0.23	0|0|0|0|0|0|0|0|0|0|0|0	2.75	4	0.5	1	0.5	1	0.5	-1.76	27.5	Q9BRQ0
YWHAH	GEMC1	4|6|0|0	10	0.54	2|1|2|3|0|0|0|0|3|5|3|7	2.5	4	0.03	0.11	0.03	0.11	0.03	-11.51	0.96	Q04917
DCUN1D5	GEMC1	1|2|0|1	4	0.52	1|0|0|2|1|1|2|1|0|0|0|0	1	4	0.06	0.22	0.06	0.22	0.06	-4.28	1.25	Q9BTE7
ZRANB2	GEMC1	11|14|9|12	46	0.64	4|0|0|0|10|8|7|5|11|15|8|9	11.5	4	0	0	0	0	0	-15.12	1.49	O95218
MAPRE1	GEMC1	8|9|0|0	17	0.73	17|10|10|8|19|12|27|28|32|30|22|31	4.25	4	0	0	0	0	0	-101.02	0.19	Q15691
CHAF1A	GEMC1	1|1|0|0	2	0.73	0|0|0|0|0|0|0|0|0|0|0|0	0.5	4	0	0	0	0	0	-1.76	5	Q13111
BRD7	GEMC1	3|2|0|0	5	0.27	0|0|0|0|0|0|0|0|0|0|0|0	1.25	4	0.48	0.99	0.48	0.99	0.48	-1.76	12.5	Q9NPI1
USP14	GEMC1	22|19|6|4	51	0.73	26|16|5|6|33|30|25|23|37|40|37|34	12.75	4	0	0	0	0	0	-117.84	0.42	P54578
MTAP	GEMC1	0|1|0|0	1	0.73	0|0|0|0|0|0|3|0|7|9|6|3	0.25	4	0	0	0	0	0	-12.1	0.09	Q13126
AP3S1	GEMC1	4|5|4|6	19	0.67	5|4|3|4|9|6|3|3|9|6|10|5	4.75	4	0	0	0	0	0	-17.2	0.78	Q92572
CORO7	GEMC1	1|0|2|1	4	0.73	1|1|0|0|9|10|0|0|2|5|6|4	1	4	0	0	0	0	0	-16.45	0.26	P57737
PHF3	GEMC1	38|46|3|1	88	0.2	6|5|0|0|0|0|1|0|7|8|6|5	22	4	0.5	1	0.5	1	0.5	-13.82	5.79	Q92576
ARFGAP1	GEMC1	1|5|6|2	14	0.73	9|0|0|0|11|7|7|6|43|37|42|40	3.5	4	0	0	0	0	0	-84.1	0.17	Q8N6T3
UBXN4	GEMC1	1|0|0|0	1	0.73	0|0|0|0|0|0|0|0|5|6|6|3	0.25	4	0	0	0	0	0	-8.44	0.12	Q92575
PLEKHA5	GEMC1	7|7|2|1	17	0.51	3|1|0|0|3|0|1|0|6|5|3|6	4.25	4	0.08	0.16	0.08	0.16	0.08	-9.95	1.52	Q9HAU0
HNRNPK	GEMC1	138|124|117|126	505	0.73	84|100|73|86|76|65|163|204|110|115|117|128	126.25	4	0	0	0	0	0	-247.37	1.07	P61978
CHN2	GEMC1	0|0|1|0	1	0.73	0|0|0|0|0|0|0|0|0|0|0|0	0.25	4	0	0	0	0	0	-1.76	2.5	P52757
EBF3	GEMC1	3|4|0|1	8	0.3	0|0|0|0|0|0|0|0|0|0|3|0	2	4	0.44	0.92	0.44	0.92	0.44	-2.57	6.67	Q9H4W6
C1ORF52	GEMC1	9|8|7|9	33	0.66	5|3|0|0|18|19|2|3|5|4|5|5	8.25	4	0	0	0	0	0	-14.72	1.2	Q8N6N3
PTK2	GEMC1	1|0|1|0	2	0.73	0|0|0|0|0|0|0|0|3|3|2|1	0.5	4	0	0	0	0	0	-4.78	0.56	Q05397
SIX4	GEMC1	9|11|1|4	25	0.03	0|0|0|0|0|0|0|0|0|1|0|0	6.25	4	0.75	1	0.75	1	0.75	0.56	62.5	Q9UIU6
CTTN	GEMC1	33|38|46|56	173	0.73	80|156|12|12|577|600|261|333|123|116|118|123	43.25	4	0	0	0	0	0	#NAME?	0.17	Q14247
TSEN54	GEMC1	0|0|0|1	1	0.73	0|0|0|0|0|0|0|0|0|0|0|0	0.25	4	0	0	0	0	0	-1.76	2.5	Q7Z6J9
ELOA	GEMC1	4|5|1|1	11	0.63	1|0|0|1|0|0|4|2|10|10|8|5	2.75	4	0	0	0	0	0	-14.73	0.67	Q14241
CHERP	GEMC1	49|51|10|10	120	0.28	6|1|1|0|2|4|2|1|21|17|17|23	30	4	0.48	0.97	0.48	0.97	0.48	-18.95	3.19	Q8IWX8
BAG4	GEMC1	0|0|1|1	2	0.73	0|0|0|0|0|0|0|0|1|1|1|3	0.5	4	0	0	0	0	0	-3.62	0.83	O95429
POLR2A	GEMC1	2|1|5|2	10	0.46	0|0|0|1|0|0|1|0|1|2|5|4	2.5	4	0.16	0.54	0.16	0.54	0.16	-4.62	1.79	P24928
UBR5	GEMC1	3|1|5|3	12	0.08	0|0|0|0|0|0|0|0|2|1|0|1	3	4	0.66	0.99	0.66	0.99	0.66	-1.23	7.5	O95071
HNRNPF	GEMC1	45|55|20|25	145	0.43	10|4|16|18|11|7|27|23|20|20|20|25	36.25	4	0.23	0.92	0.23	0.92	0.23	-39.14	1.91	P52597
ZC3H15	GEMC1	1|2|7|5	15	0.73	3|0|3|5|5|5|4|1|16|15|18|21	3.75	4	0	0	0	0	0	-37.66	0.39	Q8WU90
EXOSC9	GEMC1	1|0|1|1	3	0.73	3|1|0|0|1|2|0|0|5|4|5|5	0.75	4	0	0	0	0	0	-11.55	0.29	Q06265
PRRC2B	GEMC1	43|49|67|74	233	0	1|0|0|0|12|11|1|0|4|4|4|4	58.25	4	1	1	1	1	1	7.1	14.21	Q5JSZ5
TBX2	GEMC1	0|1|0|0	1	0.73	0|0|0|0|0|0|0|0|0|0|0|0	0.25	4	0	0	0	0	0	-1.76	2.5	Q13207
DDX10	GEMC1	5|3|0|0	8	0.62	5|0|1|1|0|0|2|1|4|6|9|6	2	4	0	0	0	0	0	-15.23	0.57	Q13206
YWHAG	GEMC1	3|3|0|2	8	0.73	2|0|2|2|3|3|1|0|12|13|13|14	2	4	0	0	0	0	0	-28.06	0.31	P61981
DNAJB6	GEMC1	12|13|3|3	31	0.54	2|0|13|14|7|5|0|1|2|1|3|3	7.75	4	0.03	0.07	0.03	0.07	0.03	-14.53	1.52	O75190
MPDU1	GEMC1	0|0|1|2	3	0.49	0|0|0|0|1|2|0|0|1|0|0|1	0.75	4	0.11	0.44	0.11	0.44	0.11	-3.2	1.5	O75352
VPS4B	GEMC1	0|0|1|0	1	0.73	2|0|0|0|2|1|1|0|1|2|3|1	0.25	4	0	0	0	0	0	-6.13	0.19	O75351
FOXP4	GEMC1	8|13|17|19	57	0	0|0|0|0|3|2|0|0|0|0|0|0	14.25	4	1	1	1	1	1	4.08	28.5	Q8IVH2
CCAR2	GEMC1	197|193|242|266	898	0	5|4|2|2|13|10|3|3|21|24|24|23	224.5	4	1	1	1	1	1	19.52	17.27	Q8N163
CREB5	GEMC1	3|3|0|0	6	0.24	0|0|0|0|0|0|0|0|0|0|0|0	1.5	4	0.5	0.99	0.5	0.99	0.5	-1.76	15	Q02930
MAP4K3	GEMC1	0|0|0|1	1	0.73	0|0|0|0|0|0|0|0|0|0|0|0	0.25	4	0	0	0	0	0	-1.76	2.5	Q8IVH8
COX17	GEMC1	0|1|0|0	1	0.73	1|0|2|2|0|1|0|0|1|0|0|1	0.25	4	0	0	0	0	0	-4.28	0.31	Q14061
ZNF830	GEMC1	0|0|1|1	2	0.73	0|0|0|0|0|0|0|0|2|1|2|0	0.5	4	0	0	0	0	0	-3.23	1	Q96NB3
MED10	GEMC1	2|2|2|0	6	0.07	0|0|0|0|0|0|0|0|0|0|0|0	1.5	4	0.71	0.94	0.71	0.94	0.71	-1.76	15	Q9BTT4
SLC1A5	GEMC1	8|5|16|18	47	0.69	8|8|5|5|25|20|5|5|14|13|17|18	11.75	4	0	0	0	0	0	-43.23	0.88	Q15758
PPP3CB	GEMC1	5|4|1|0	10	0.62	3|1|0|1|2|1|3|0|6|7|6|7	2.5	4	0	0	0	0	0	-16.28	0.68	P16298
MRPS6	GEMC1	0|1|1|1	3	0.73	0|0|0|0|0|0|0|0|0|1|0|0	0.75	4	0	0	0	0	0	-1.75	7.5	P82932
TAB1	GEMC1	1|2|9|9	21	0.65	3|1|0|0|4|2|2|1|16|13|12|13	5.25	4	0	0	0	0	0	-25.62	0.78	Q15750
ZNF592	GEMC1	2|1|0|0	3	0.44	1|0|0|0|0|0|0|0|0|1|0|0	0.75	4	0.19	0.78	0.19	0.78	0.19	-2.12	3.75	Q92610
BZW1	GEMC1	2|2|0|0	4	0.51	1|0|1|1|2|3|0|0|1|1|0|0	1	4	0.06	0.13	0.06	0.13	0.06	-4.79	1	Q7L1Q6
DDX24	GEMC1	2|2|0|2	6	0.53	3|0|0|2|0|0|1|0|0|4|2|1	1.5	4	0.04	0.05	0.04	0.05	0.04	-6.05	1.15	Q9GZR7
BRIP1	GEMC1	18|25|8|15	66	0.46	0|0|0|0|0|1|3|1|10|21|16|17	16.5	4	0.15	0.57	0.15	0.57	0.15	-12.96	2.39	Q9BX63
ARGLU1	GEMC1	2|2|0|0	4	0.43	0|0|0|0|0|0|1|0|1|1|1|1	1	4	0.22	0.44	0.22	0.44	0.22	-3.2	2	Q9NWB6
REXO4	GEMC1	5|5|0|0	10	0.48	2|0|6|4|0|0|2|0|2|0|2|1	2.5	4	0.12	0.25	0.12	0.25	0.12	-8.61	1.32	Q9GZR2
ZNF503	GEMC1	3|4|8|7	22	0.02	0|0|0|0|3|3|0|0|0|0|0|0	5.5	4	0.82	0.97	0.82	0.97	0.82	0.47	9.17	Q96F45
RPS11	GEMC1	10|14|58|72	154	0.17	8|3|14|12|15|19|2|4|6|11|11|10	38.5	4	0.5	1	0.5	1	0.5	-25.39	3.5	P62280
MSI1	GEMC1	0|0|2|0	2	0.4	0|0|0|0|0|0|0|0|0|0|0|0	0.5	4	0.24	0.94	0.24	0.94	0.24	-1.76	5	O43347
YBX1	GEMC1	35|36|164|142	377	0.69	15|13|35|42|99|86|70|74|40|43|37|39	94.25	4	0	0	0	0	0	-152.91	1.67	P67809
HMGB2	GEMC1	0|3|9|9	21	0.31	3|2|0|0|5|3|2|4|2|2|1|3	5.25	4	0.4	0.81	0.4	0.81	0.4	-12.08	1.94	P26583
ERCC4	GEMC1	0|2|0|0	2	0.45	0|0|0|0|0|0|0|0|1|0|1|1	0.5	4	0.17	0.66	0.17	0.66	0.17	-2.48	1.67	Q92889
DDX20	GEMC1	0|1|4|5	10	0.52	0|0|0|0|1|1|2|0|4|5|5|3	2.5	4	0.05	0.16	0.05	0.16	0.05	-9.22	1.19	Q9UHI6
PSMA2	GEMC1	0|0|3|4	7	0.26	0|0|0|0|0|0|0|0|0|1|1|0	1.75	4	0.49	0.99	0.49	0.99	0.49	-2.12	8.75	P25787
PSMA3	GEMC1	2|0|2|2	6	0.32	0|0|1|1|0|0|0|0|1|0|1|0	1.5	4	0.38	0.51	0.38	0.51	0.38	-2.84	3.75	P25788
TAB2	GEMC1	1|1|6|9	17	0.55	1|0|0|0|19|14|0|0|2|2|2|0	4.25	4	0.02	0.06	0.02	0.06	0.02	-13.76	1.06	Q9NYJ8
RBM12B	GEMC1	7|4|0|0	11	0.3	0|0|4|1|0|0|0|0|0|0|0|0	2.75	4	0.44	0.95	0.44	0.95	0.44	-3.37	5.5	Q8IXT5
GFM1	GEMC1	10|9|0|0	19	0.31	0|0|6|5|0|0|0|0|0|2|3|2	4.75	4	0.42	0.87	0.42	0.87	0.42	-8.09	2.64	Q96RP9
STT3A	GEMC1	6|9|24|25	64	0.66	5|2|14|10|20|18|2|1|14|14|14|14	16	4	0	0	0	0	0	-38	1.28	P46977
IDE	GEMC1	0|0|1|0	1	0.73	0|0|0|0|0|0|0|0|0|0|0|0	0.25	4	0	0	0	0	0	-1.76	2.5	P14735
LYZ	GEMC1	0|0|0|1	1	0.73	0|0|0|0|0|0|0|0|0|0|0|0	0.25	4	0	0	0	0	0	-1.76	2.5	P61626
XRN1	GEMC1	10|12|6|8	36	0.73	30|12|0|0|17|12|18|10|68|73|70|80	9	4	0	0	0	0	0	-148.74	0.23	Q8IZH2
JUNB	GEMC1	1|1|0|0	2	0.73	0|0|0|0|0|0|0|0|0|0|0|0	0.5	4	0	0	0	0	0	-1.76	5	P17275
TPX2	GEMC1	16|17|1|0	34	0.67	5|4|0|0|2|2|1|0|20|19|28|26	8.5	4	0	0	0	0	0	-46.28	0.79	Q9ULW0
MYO6	GEMC1	2|5|0|2	9	0.73	12|6|12|20|60|50|2|0|8|10|11|7	2.25	4	0	0	0	0	0	-85.76	0.11	Q9UM54
GCN1	GEMC1	0|3|2|1	6	0.73	22|12|0|1|6|4|18|7|200|193|202|205	1.5	4	0	0	0	0	0	-386.96	0.02	Q92616
ACTR3	GEMC1	2|2|0|0	4	0.73	3|0|8|5|5|6|1|0|4|4|2|1	1	4	0	0	0	0	0	-17.26	0.26	P61158
RAB11FIP1	GEMC1	0|0|1|0	1	0.73	5|1|0|0|6|2|2|1|12|14|11|4	0.25	4	0	0	0	0	0	-25.11	0.04	Q6WKZ4
EIF3D	GEMC1	19|19|9|8	55	0.68	15|7|6|9|6|6|8|8|20|19|22|16	13.75	4	0	0	0	0	0	-35.93	1.06	O15371
METAP2	GEMC1	0|0|10|4	14	0.36	0|1|0|2|4|2|2|2|2|3|1|1	3.5	4	0.26	0.99	0.26	0.99	0.26	-8.98	1.75	P50579
RBM15B	GEMC1	23|22|0|0	45	0.13	0|0|0|1|0|0|0|0|0|0|0|0	11.25	4	0.5	1	0.5	1	0.5	-1.75	112.5	Q8NDT2
TWF1	GEMC1	3|2|0|0	5	0.73	5|6|2|2|7|5|2|1|8|12|10|11	1.25	4	0	0	0	0	0	-29.88	0.18	Q12792
RPL6	GEMC1	68|71|56|56	251	0.73	27|42|87|89|57|54|90|112|34|42|34|44	62.75	4	0	0	0	0	0	-148.97	0.96	Q02878
MTA2	GEMC1	60|71|22|15	168	0.2	14|2|14|15|1|0|9|7|16|16|20|21	42	4	0.5	1	0.5	1	0.5	-26.44	3.13	O94776
TPM4	GEMC1	1|1|0|0	2	0.73	0|0|5|7|2|1|0|0|5|1|4|7	0.5	4	0	0	0	0	0	-13.89	0.16	P67936
AHCY	GEMC1	19|16|0|0	35	0.7	2|0|41|44|10|7|0|1|21|20|15|14	8.75	4	0	0	0	0	0	-76.56	0.5	P23526
MOV10	GEMC1	1|1|3|3	8	0.59	1|2|0|1|1|0|4|2|4|5|1|1	2	4	0	0.01	0	0.01	0	-7.75	0.91	Q9HCE1
MRPL16	GEMC1	0|1|0|0	1	0.73	0|0|3|1|0|0|0|0|0|0|0|0	0.25	4	0	0	0	0	0	-2.93	0.62	Q9NX20
CTBP1	GEMC1	2|3|1|1	7	0.34	0|0|0|0|4|1|0|0|0|0|0|0	1.75	4	0.31	0.71	0.31	0.71	0.31	-0.94	3.5	Q13363
SAP18	GEMC1	4|4|0|0	8	0.73	0|0|0|0|0|0|3|6|12|10|8|14	2	4	0	0	0	0	0	-22.67	0.38	O00422
PSMC5	GEMC1	5|11|25|22	63	0.7	4|1|7|4|12|12|10|8|35|31|35|27	15.75	4	0	0	0	0	0	-62.68	0.87	P62195
ARPC5	GEMC1	1|0|0|0	1	0.73	0|0|3|3|2|2|0|0|0|1|1|0	0.25	4	0	0	0	0	0	-5.69	0.21	O15511
G6PD	GEMC1	1|3|0|0	4	0.73	0|0|7|7|9|5|0|0|8|10|6|5	1	4	0	0	0	0	0	-24.97	0.18	P11413
CTSB	GEMC1	0|0|0|1	1	0.73	0|0|0|1|0|0|0|0|2|2|4|2	0.25	4	0	0	0	0	0	-5.1	0.23	P07858
HSPA8	GEMC1	390|357|352|402	1501	0.73	127|238|167|152|219|219|145|186|258|259|237|259	375.25	4	0	0	0	0	0	-291.29	1.71	P11142
ALG8	GEMC1	2|2|0|0	4	0.32	0|0|0|0|1|1|0|0|0|0|0|0	1	4	0.39	0.78	0.39	0.78	0.39	-2.12	5	Q9BVK2
ENSA	GEMC1	3|3|0|0	6	0.73	10|10|0|0|40|31|14|15|10|11|10|12	1.5	4	0	0	0	0	0	-71.49	0.09	O43768
SATB2	GEMC1	11|11|0|0	22	0.13	0|0|0|0|0|0|0|0|0|0|0|1	5.5	4	0.5	1	0.5	1	0.5	-1.75	55	Q9UPW6
GLRX5	GEMC1	2|2|0|0	4	0.5	0|0|1|1|0|0|0|0|2|2|2|1	1	4	0.08	0.17	0.08	0.17	0.08	-4.64	1.11	Q86SX6
GPHN	GEMC1	0|1|0|0	1	0.73	0|1|0|0|2|6|0|0|10|12|13|19	0.25	4	0	0	0	0	0	-26.95	0.04	Q9NQX3
THAP11	GEMC1	1|1|3|4	9	0.26	0|0|0|0|0|0|0|0|1|1|0|0	2.25	4	0.49	0.99	0.49	0.99	0.49	-0.51	11.25	Q96EK4
KIF1BP	GEMC1	1|2|0|1	4	0.6	2|0|0|1|0|1|0|0|6|6|2|2	1	4	0	0.01	0	0.01	0	-8.62	0.5	Q96EK5
SRCAP	GEMC1	22|17|0|0	39	0.16	0|0|0|0|0|0|0|0|0|0|0|0	9.75	4	0.5	1	0.5	1	0.5	-1.76	97.5	Q6ZRS2
SETD5	GEMC1	0|0|1|0	1	0.73	0|0|0|0|0|0|0|0|0|0|0|0	0.25	4	0	0	0	0	0	-1.76	2.5	Q9C0A6
BAG2	GEMC1	20|18|13|12	63	0.01	0|0|3|6|4|3|1|1|6|4|5|5	15.75	4	0.95	1	0.95	1	0.95	1.67	4.14	O95816
ST13	GEMC1	11|13|2|5	31	0.29	2|1|5|5|3|2|3|1|4|2|3|4	7.75	4	0.47	0.99	0.47	0.99	0.47	-10.13	2.35	P50502
SART3	GEMC1	29|31|47|51	158	0.66	13|4|1|0|21|17|10|7|35|36|32|30	39.5	4	0	0	0	0	0	-31.72	1.93	Q15020
SS18	GEMC1	3|5|0|0	8	0.29	0|0|0|0|0|0|0|0|0|1|1|1	2	4	0.47	1	0.47	1	0.47	-2.48	6.67	Q15532
TFRC	GEMC1	1|0|0|1	2	0.73	0|0|3|4|2|1|0|0|0|1|0|0	0.5	4	0	0	0	0	0	-5.05	0.45	P02786
MCM6	GEMC1	33|28|15|11	87	0.7	25|12|18|20|12|13|22|15|21|28|30|20	21.75	4	0	0	0	0	0	-62.55	1.03	Q14566
CALM1	GEMC1	3|1|3|2	9	0.73	7|1|0|0|32|25|13|9|15|15|13|11	2.25	4	0	0	0	0	0	-57.7	0.16	P0DP23
KIF22	GEMC1	2|2|0|0	4	0.37	0|0|0|0|0|0|0|0|1|1|1|1	1	4	0.26	0.51	0.26	0.51	0.26	-2.84	2.5	Q14807
AGK	GEMC1	7|8|0|0	15	0.58	3|2|2|2|1|0|1|1|7|5|8|9	3.75	4	0.01	0.02	0.01	0.02	0.01	-17.35	0.94	Q53H12
TCERG1	GEMC1	46|40|16|14	116	0.53	5|1|0|1|2|0|3|4|32|26|30|33	29	4	0.04	0.15	0.04	0.15	0.04	-28.03	2.12	O14776
LSM8	GEMC1	1|2|3|5	11	0.73	0|0|0|0|1|0|2|0|11|14|18|18	2.75	4	0	0	0	0	0	-24.01	0.43	O95777
NAE1	GEMC1	1|1|1|1	4	0.73	3|0|1|0|9|11|0|0|7|6|6|3	1	4	0	0	0	0	0	-17	0.22	Q13564
UBE2M	GEMC1	4|5|4|4	17	0.73	3|0|1|2|70|50|3|4|8|7|6|11	4.25	4	0	0	0	0	0	-57.5	0.26	P61081
HNRNPUL1	GEMC1	31|34|16|20	101	0.29	6|2|10|10|8|8|15|12|14|9|15|11	25.25	4	0.47	1	0.47	1	0.47	-17.71	2.25	Q9BUJ2
RPS23	GEMC1	11|11|23|19	64	0.54	11|10|9|10|9|14|4|2|5|8|9|8	16	4	0.03	0.12	0.03	0.12	0.03	-18.15	1.72	P62266
CCDC81	GEMC1	0|0|1|0	1	0.73	0|0|0|0|0|0|1|0|0|0|0|0	0.25	4	0	0	0	0	0	-1.75	2.5	Q6ZN84
DCTN4	GEMC1	0|0|0|2	2	0.49	2|0|0|0|1|1|0|0|1|0|0|0	0.5	4	0.11	0.44	0.11	0.44	0.11	-3.2	1	Q9UJW0
RPS14	GEMC1	24|26|58|64	172	0.68	20|17|35|36|37|39|26|28|23|24|32|26	43	4	0	0	0	0	0	-74.99	1.41	P62263
SF3B5	GEMC1	6|6|6|5	23	0.09	2|3|0|1|0|0|0|0|3|3|3|3	5.75	4	0.62	0.7	0.62	0.7	0.62	-0.54	3.19	Q9BWJ5
GMPPA	GEMC1	0|1|0|0	1	0.73	0|0|0|0|0|0|0|0|0|0|0|0	0.25	4	0	0	0	0	0	-1.76	2.5	Q96IJ6
ZNF180	GEMC1	1|0|0|0	1	0.73	0|0|0|0|0|0|0|0|0|0|0|0	0.25	4	0	0	0	0	0	-1.76	2.5	Q9UJW8
C16ORF62	GEMC1	0|1|0|0	1	0.73	0|0|0|0|0|0|0|0|0|0|0|0	0.25	4	0	0	0	0	0	-1.76	2.5	Q7Z3J2
CUL3	GEMC1	4|3|1|0	8	0.53	0|0|0|0|0|1|0|0|3|7|3|5	2	4	0.04	0.12	0.04	0.12	0.04	-8.49	1.05	Q13618
ATP5J2	GEMC1	5|7|0|0	12	0.67	0|0|10|11|0|0|3|2|10|10|12|9	3	4	0	0	0	0	0	-29.13	0.45	P56134
SURF6	GEMC1	2|1|0|0	3	0.56	0|0|1|2|0|0|2|0|2|1|3|2	0.75	4	0.01	0.05	0.01	0.05	0.01	-6.13	0.58	O75683
ZNF776	GEMC1	1|0|0|0	1	0.73	0|0|0|0|0|0|0|0|0|0|0|0	0.25	4	0	0	0	0	0	-1.76	2.5	Q68DI1
MCU	GEMC1	1|1|0|0	2	0.73	0|0|0|0|0|0|0|0|1|2|2|1	0.5	4	0	0	0	0	0	-3.55	0.83	Q8NE86
USMG5	GEMC1	10|11|3|4	28	0.67	6|7|8|10|10|7|2|0|10|8|9|6	7	4	0	0	0	0	0	-27.06	0.86	Q96IX5
GSTP1	GEMC1	13|8|2|5	28	0.59	0|0|25|24|5|6|0|0|0|0|0|0	7	4	0	0.01	0	0.01	0	-19.45	1.17	P09211
PPP2R5D	GEMC1	3|1|1|2	7	0.73	5|1|1|1|9|6|3|1|14|17|13|9	1.75	4	0	0	0	0	0	-30.48	0.22	Q14738
IGBP1	GEMC1	11|12|3|7	33	0.73	18|19|0|0|13|11|6|7|15|23|22|19	8.25	4	0	0	0	0	0	-56.94	0.54	P78318
PTPN1	GEMC1	7|6|0|0	13	0.73	5|1|7|7|16|10|4|4|19|20|19|20	3.25	4	0	0	0	0	0	-55.77	0.26	P18031
AP3B1	GEMC1	18|15|1|0	34	0.7	5|5|8|6|0|1|4|0|35|35|27|27	8.5	4	0	0	0	0	0	-66.72	0.56	O00203
LBR	GEMC1	13|7|2|3	25	0.73	12|14|12|15|3|3|15|12|61|62|62|68	6.25	4	0	0	0	0	0	-137.96	0.19	Q14739
CORO1B	GEMC1	40|46|51|63	200	0.73	65|71|0|1|158|171|200|214|229|219|202|209	50	4	0	0	0	0	0	-626.14	0.29	Q9BR76
CWC27	GEMC1	0|0|0|1	1	0.73	0|0|0|0|2|0|0|0|5|4|4|4	0.25	4	0	0	0	0	0	-8.57	0.13	Q6UX04
SEC11A	GEMC1	2|4|0|0	6	0.49	1|1|6|4|1|0|0|0|0|0|0|1	1.5	4	0.1	0.35	0.1	0.35	0.1	-6.27	1.07	P67812
PRKAA1	GEMC1	3|0|0|1	4	0.73	1|0|0|0|1|1|1|0|7|7|9|10	1	4	0	0	0	0	0	-15.9	0.27	Q13131
KIAA0930	GEMC1	1|0|1|1	3	0.73	0|0|0|0|0|0|0|0|0|1|0|1	0.75	4	0	0	0	0	0	-2.12	3.75	Q6ICG6
SSRP1	GEMC1	14|11|6|9	40	0.66	6|1|7|11|2|0|6|3|15|14|11|10	10	4	0	0	0	0	0	-22.52	1.18	Q08945
CENPB	GEMC1	17|14|4|7	42	0	0|0|0|0|0|0|0|0|0|0|0|0	10.5	4	1	1	1	1	1	6.37	105	P07199
PSMB3	GEMC1	1|0|1|4	6	0.43	0|0|0|0|1|0|0|0|1|1|1|1	1.5	4	0.23	0.92	0.23	0.92	0.23	-3.2	3	P49720
EIF3G	GEMC1	2|2|2|2	8	0.73	8|4|4|6|11|11|4|4|8|11|6|8	2	4	0	0	0	0	0	-27.82	0.26	O75821
BCL11A	GEMC1	1|2|0|0	3	0.4	0|0|0|0|0|0|0|0|0|0|0|0	0.75	4	0.24	0.94	0.24	0.94	0.24	-1.76	7.5	Q9H165
CDT1	GEMC1	16|10|5|8	39	0	0|0|0|0|0|0|0|0|0|0|0|0	9.75	4	1	1	1	1	1	8.05	97.5	Q9H211
COMMD4	GEMC1	1|3|1|2	7	0.33	0|0|0|0|0|0|0|0|2|1|1|0	1.75	4	0.33	0.82	0.33	0.82	0.33	-1.23	4.38	Q9H0A8
LDHB	GEMC1	10|8|8|11	37	0.69	10|7|9|8|15|17|7|7|8|8|11|10	9.25	4	0	0	0	0	0	-26.24	0.9	P07195
EWSR1	GEMC1	30|27|21|18	96	0.72	5|3|83|66|7|4|25|22|16|23|21|19	24	4	0	0	0	0	0	-76.89	0.84	Q01844
TRIM26	GEMC1	1|0|0|0	1	0.73	0|0|0|0|0|0|0|0|1|0|0|1	0.25	4	0	0	0	0	0	-2.12	1.25	Q12899
SRP19	GEMC1	0|0|1|1	2	0.73	0|0|0|0|0|1|0|0|5|5|3|1	0.5	4	0	0	0	0	0	-6.73	0.33	P09132
HSPA1A	GEMC1	477|468|976|964	2885	0.73	279|507|245|258|665|628|439|452|373|386|370|452	721.25	4	0	0	0	0	0	#NAME?	1.58	P0DMV8
ANXA1	GEMC1	19|20|0|0	39	0.73	26|16|30|30|28|24|54|63|1|2|0|2	9.75	4	0	0	0	0	0	-121.28	0.35	P04083
RNF8	GEMC1	3|0|0|0	3	0.37	0|0|0|0|0|0|0|0|0|1|0|0	0.75	4	0.25	1	0.25	1	0.25	-1.75	7.5	O76064
SDCCAG3	GEMC1	5|6|8|10	29	0.01	2|0|1|1|1|1|0|1|2|0|0|0	7.25	4	0.96	1	0.96	1	0.96	2.08	8.06	Q96C92
KIAA1524	GEMC1	1|1|0|1	3	0.73	13|10|0|0|4|4|4|1|14|21|19|19	0.75	4	0	0	0	0	0	-47.6	0.07	Q8TCG1
TUBA1A	GEMC1	281|288|260|273	1102	0.73	245|323|212|217|370|340|517|590|391|389|379|381	275.5	4	0	0	0	0	0	#NAME?	0.7	Q71U36
PIK3C2A	GEMC1	0|0|2|3	5	0.62	2|0|0|2|12|9|0|0|3|0|1|0	1.25	4	0	0	0	0	0	-12.41	0.43	O00443
CLP1	GEMC1	17|21|17|17	72	0	1|0|0|0|0|0|0|0|0|0|0|0	18	4	1	1	1	1	1	70.9	180	Q92989
MRPS28	GEMC1	0|0|1|1	2	0.73	0|0|0|0|1|1|0|0|2|1|0|0	0.5	4	0	0	0	0	0	-3.2	1	Q9Y2Q9
GSTK1	GEMC1	1|1|0|0	2	0.73	0|0|0|0|0|0|0|0|0|0|0|1	0.5	4	0	0	0	0	0	-1.75	5	Q9Y2Q3
COPS4	GEMC1	2|1|3|3	9	0.73	5|0|0|0|6|7|3|0|12|9|10|8	2.25	4	0	0	0	0	0	-22.87	0.38	Q9BT78
PRKACA	GEMC1	0|3|0|0	3	0.62	0|0|2|5|1|1|2|1|5|6|3|2	0.75	4	0	0	0	0	0	-12.5	0.27	P17612
MRPS2	GEMC1	1|3|1|1	6	0.47	2|0|1|0|0|0|1|0|1|0|1|1	1.5	4	0.14	0.58	0.14	0.58	0.14	-2.31	2.14	Q9Y399
SNCA	GEMC1	1|0|1|3	5	0.73	3|1|0|0|17|14|3|2|12|11|13|12	1.25	4	0	0	0	0	0	-38.38	0.14	P37840
PTPN2	GEMC1	2|0|0|0	2	0.49	1|0|0|0|0|0|0|0|1|2|1|0	0.5	4	0.11	0.44	0.11	0.44	0.11	-3.2	1	P17706
PAN3	GEMC1	1|1|0|0	2	0.73	0|0|0|0|0|0|0|0|0|0|0|0	0.5	4	0	0	0	0	0	-1.76	5	Q58A45
OGT	GEMC1	37|31|13|11	92	0	2|1|0|1|1|0|0|0|4|5|3|5	23	4	0.99	1	0.99	1	0.99	3.14	10.45	O15294
PURA	GEMC1	1|1|4|2	8	0.63	0|0|2|3|1|5|0|1|5|7|7|4	2	4	0	0	0	0	0	-12.72	0.57	Q00577
TIMM44	GEMC1	3|2|3|3	11	0.63	1|0|2|4|3|4|1|1|5|5|4|3	2.75	4	0	0	0	0	0	-9.74	0.86	O43615
CDKN2AIP	GEMC1	43|43|53|49	188	0	4|3|0|1|2|0|0|0|4|2|4|1	47	4	1	1	1	1	1	49	22.38	Q9NXV6
PTCD3	GEMC1	0|0|1|1	2	0.73	0|0|0|0|0|1|0|0|5|4|7|2	0.5	4	0	0	0	0	0	-8.49	0.26	Q96EY7
EEF2	GEMC1	62|60|11|15	148	0.73	96|99|79|89|81|72|91|107|98|108|99|94	37	4	0	0	0	0	0	-382.79	0.38	P13639
DNAJA3	GEMC1	15|19|11|11	56	0.7	6|1|48|52|5|2|5|4|11|10|14|11	14	4	0	0	0	0	0	-43.34	0.84	Q96EY1
TAF10	GEMC1	2|2|0|0	4	0.29	0|0|0|0|0|0|0|0|0|0|0|0	1	4	0.47	0.94	0.47	0.94	0.47	-1.76	10	Q12962
RPS15	GEMC1	1|1|0|1	3	0.73	4|2|6|6|0|0|37|32|10|9|6|12	0.75	4	0	0	0	0	0	-53.82	0.06	P62841
VIPAS39	GEMC1	0|1|0|0	1	0.73	0|0|0|0|0|0|0|0|2|0|1|1	0.25	4	0	0	0	0	0	-2.83	0.62	Q9H9C1
TK1	GEMC1	1|0|0|0	1	0.73	3|2|0|0|0|0|0|0|0|2|0|0	0.25	4	0	0	0	0	0	-4.04	0.36	P04183
RCC2	GEMC1	41|38|15|9	103	0.71	13|4|36|35|10|7|28|20|37|47|33|40	25.75	4	0	0	0	0	0	-102.1	0.86	Q9P258
OAT	GEMC1	3|1|0|0	4	0.55	0|0|8|8|0|0|0|0|1|1|0|0	1	4	0.02	0.08	0.02	0.08	0.02	-7.86	0.56	P04181
DNAJA2	GEMC1	15|16|8|8	47	0.69	3|0|4|4|2|4|3|2|24|27|31|25	11.75	4	0	0	0	0	0	-34.12	0.93	O60884
RAVER1	GEMC1	195|219|66|92	572	0	0|1|0|0|0|0|0|0|6|6|4|4	143	4	1	1	1	1	1	18.25	68.1	Q8IY67
PIAS1	GEMC1	9|10|2|3	24	0.07	0|0|0|0|1|2|0|0|2|1|1|0	6	4	0.72	1	0.72	1	0.72	-0.91	8.57	O75925
NDUFA8	GEMC1	5|8|2|1	16	0.07	0|0|0|0|1|0|1|0|0|0|0|0	4	4	0.69	1	0.69	1	0.69	-0.51	20	P51970
RPS2	GEMC1	71|77|34|38	220	0.73	46|58|72|69|28|27|44|54|81|74|75|74	55	4	0	0	0	0	0	-187.75	0.85	P15880
BCL9L	GEMC1	10|11|11|12	44	0	0|0|0|0|1|0|0|0|0|0|0|0	11	4	1	1	1	1	1	36.38	110	Q86UU0
PPP1R10	GEMC1	95|104|16|12	227	0.67	15|10|2|7|3|3|21|12|73|70|74|81	56.75	4	0	0	0	0	0	-121.56	1.55	Q96QC0
NUCKS1	GEMC1	1|1|35|40	77	0.7	0|0|0|0|114|68|5|9|12|13|14|16	19.25	4	0	0	0	0	0	-105.2	0.77	Q9H1E3
BCORL1	GEMC1	10|8|1|2	21	0.05	0|0|0|0|0|0|0|0|0|0|0|0	5.25	4	0.74	1	0.74	1	0.74	0.75	52.5	Q5H9F3
SNTB2	GEMC1	1|0|0|0	1	0.73	0|0|0|0|0|0|0|0|2|1|0|0	0.25	4	0	0	0	0	0	-2.5	0.83	Q13425
UBN2	GEMC1	9|9|1|2	21	0.05	0|0|0|0|0|0|0|0|0|0|0|0	5.25	4	0.74	1	0.74	1	0.74	0.75	52.5	Q6ZU65
R3HDM1	GEMC1	0|0|1|0	1	0.73	0|0|0|0|0|0|0|0|0|0|0|0	0.25	4	0	0	0	0	0	-1.76	2.5	Q15032
ADD1	GEMC1	1|2|2|5	10	0.73	14|11|0|0|5|6|11|8|32|34|33|34	2.5	4	0	0	0	0	0	-78.24	0.13	P35611
SEC23IP	GEMC1	0|1|0|0	1	0.73	1|0|0|0|5|3|1|1|11|14|8|9	0.25	4	0	0	0	0	0	-22.77	0.05	Q9Y6Y8
KBTBD6	GEMC1	1|0|0|0	1	0.73	0|0|0|0|0|0|0|0|6|5|5|3	0.25	4	0	0	0	0	0	-8.49	0.13	Q86V97
GTF2F1	GEMC1	27|22|21|17	87	0.67	6|1|0|0|11|4|11|8|27|29|21|23	21.75	4	0	0	0	0	0	-25.59	1.54	P35269
HIGD1A	GEMC1	2|0|0|0	2	0.6	0|0|6|5|0|0|0|0|2|2|4|0	0.5	4	0	0.01	0	0.01	0	-8.53	0.26	Q9Y241
POLR1C	GEMC1	3|3|2|1	9	0.46	1|0|0|1|1|1|0|0|3|0|2|2	2.25	4	0.16	0.28	0.16	0.28	0.16	-3.75	2.05	O15160
INTS10	GEMC1	3|1|0|0	4	0.37	0|0|0|0|0|0|0|0|0|0|1|0	1	4	0.25	1	0.25	1	0.25	-1.75	10	Q9NVR2
GINS2	GEMC1	0|0|1|0	1	0.73	0|0|0|0|1|2|1|0|2|2|1|1	0.25	4	0	0	0	0	0	-4.79	0.25	Q9Y248
CPNE1	GEMC1	3|3|0|0	6	0.63	1|0|11|7|2|2|2|1|3|1|3|2	1.5	4	0	0	0	0	0	-14.7	0.44	Q99829
RPRD2	GEMC1	125|122|45|52	344	0.01	5|1|0|0|9|5|1|0|16|18|27|26	86	4	0.95	1	0.95	1	0.95	1.74	7.96	Q5VT52
AGO2	GEMC1	4|3|5|6	18	0.58	0|0|0|0|1|1|2|1|7|5|6|10	4.5	4	0.01	0.02	0.01	0.02	0.01	-8.1	1.36	Q9UKV8
CCAR1	GEMC1	42|46|28|23	139	0	0|0|0|0|2|1|0|0|0|2|3|0	34.75	4	1	1	1	1	1	16.9	43.44	Q8IX12
ACIN1	GEMC1	12|11|0|0	23	0.73	10|7|4|4|10|7|8|3|29|31|28|28	5.75	4	0	0	0	0	0	-70.97	0.35	Q9UKV3
CALR	GEMC1	7|9|0|0	16	0.22	0|0|1|3|1|1|0|0|0|0|1|1	4	4	0.5	1	0.5	1	0.5	-4.22	5	P27797
CPVL	GEMC1	9|8|3|3	23	0.73	2|0|0|0|0|0|0|0|28|30|25|30	5.75	4	0	0	0	0	0	-39.84	0.5	Q9H3G5
CEPT1	GEMC1	3|5|2|2	12	0.12	3|2|0|0|1|0|1|0|0|0|0|0	3	4	0.52	0.89	0.52	0.89	0.52	-0.8	4.29	Q9Y6K0
COPB2	GEMC1	2|1|6|7	16	0.67	3|0|1|1|11|10|4|3|5|11|7|8	4	4	0	0	0	0	0	-24.32	0.63	P35606
SSR1	GEMC1	0|0|4|3	7	0.32	0|0|0|0|2|1|0|0|0|2|0|1	1.75	4	0.39	0.89	0.39	0.89	0.39	-3.55	2.92	P43307
UPF3B	GEMC1	0|0|1|0	1	0.73	1|0|0|1|0|2|0|0|6|6|2|5	0.25	4	0	0	0	0	0	-10	0.11	Q9BZI7
ICMT	GEMC1	0|0|1|0	1	0.73	0|0|1|3|0|0|0|0|0|0|0|0	0.25	4	0	0	0	0	0	-2.93	0.62	O60725
PRKDC	GEMC1	97|88|52|50	287	0.73	42|16|126|127|35|38|80|57|154|168|194|189	71.75	4	0	0	0	0	0	-364.63	0.61	P78527
TPRN	GEMC1	7|4|0|1	12	0.22	0|0|0|0|0|0|0|0|0|0|0|0	3	4	0.5	1	0.5	1	0.5	-1.76	30	Q4KMQ1
GRB2	GEMC1	4|2|0|0	6	0.65	0|0|11|12|0|0|0|0|5|5|5|5	1.5	4	0	0	0	0	0	-18.38	0.35	P62993
TRA2B	GEMC1	9|9|5|8	31	0.68	1|0|16|16|3|4|8|3|8|8|8|7	7.75	4	0	0	0	0	0	-22.64	0.96	P62995
PARN	GEMC1	6|8|2|2	18	0.43	1|1|0|1|2|1|0|0|5|3|7|2	4.5	4	0.21	0.62	0.21	0.62	0.21	-6.31	1.96	O95453
ACSL3	GEMC1	1|0|2|1	4	0.73	0|0|5|3|8|6|0|0|6|5|5|8	1	4	0	0	0	0	0	-20.19	0.22	O95573
MYBL2	GEMC1	21|28|7|10	66	0	0|1|0|0|0|0|0|0|0|0|0|0	16.5	4	1	1	1	1	1	22.9	165	P10244
SLC27A4	GEMC1	0|1|0|0	1	0.73	2|2|0|2|0|0|0|0|0|0|2|0	0.25	4	0	0	0	0	0	-4.3	0.31	Q6P1M0
IPMK	GEMC1	0|0|1|1	2	0.73	1|0|0|0|0|0|0|0|0|0|0|0	0.5	4	0	0	0	0	0	-1.75	5	Q8NFU5
SNAPC3	GEMC1	0|0|0|2	2	0.4	0|0|0|0|0|0|0|0|0|0|0|0	0.5	4	0.24	0.94	0.24	0.94	0.24	-1.76	5	Q92966
PCNA	GEMC1	4|7|11|15	37	0.66	1|0|6|5|20|13|5|4|9|9|8|11	9.25	4	0	0	0	0	0	-28.14	1.03	P12004
RHBDD2	GEMC1	3|3|2|1	9	0.12	1|0|1|0|0|0|1|0|0|0|0|1	2.25	4	0.54	0.82	0.54	0.82	0.54	-1.23	5.62	Q6NTF9
MEF2D	GEMC1	26|25|0|1	52	0.23	0|1|0|0|0|0|3|1|8|6|4|5	13	4	0.5	1	0.5	1	0.5	-12.23	4.64	Q14814
TADA2B	GEMC1	2|3|0|0	5	0.27	0|0|0|0|0|0|0|0|0|0|0|0	1.25	4	0.48	0.99	0.48	0.99	0.48	-1.76	12.5	Q86TJ2
EIF6	GEMC1	4|4|0|0	8	0.63	1|1|10|11|0|0|0|0|3|3|4|4	2	4	0	0	0	0	0	-15.93	0.54	P56537
NUDT21	GEMC1	135|139|52|41	367	0.21	13|21|5|6|8|8|39|51|25|28|23|24	91.75	4	0.5	1	0.5	1	0.5	-29.39	3.82	O43809
ITSN1	GEMC1	1|0|0|0	1	0.73	0|0|0|0|0|0|0|0|24|23|20|18	0.25	4	0	0	0	0	0	-36.38	0.03	Q15811
TBCE	GEMC1	5|5|1|4	15	0.73	1|0|0|0|10|3|0|1|25|26|21|21	3.75	4	0	0	0	0	0	-42.96	0.35	Q15813
BBX	GEMC1	3|3|0|0	6	0.34	0|0|0|0|0|0|0|0|1|1|1|3	1.5	4	0.31	0.61	0.31	0.61	0.31	-3.62	2.5	Q8WY36
KIF4A	GEMC1	6|8|0|0	14	0.54	0|0|1|2|0|0|0|0|9|8|5|8	3.5	4	0.03	0.11	0.03	0.11	0.03	-14.06	1.06	O95239
GPATCH11	GEMC1	7|7|3|2	19	0.08	1|0|0|0|2|2|1|0|0|1|1|0	4.75	4	0.68	0.99	0.68	0.99	0.68	-1.25	5.94	Q8N954
FBL	GEMC1	44|40|5|5	94	0.72	22|19|85|72|0|2|22|21|19|18|22|20	23.5	4	0	0	0	0	0	-121.69	0.73	P22087
PKP2	GEMC1	14|9|3|2	28	0.3	0|0|5|6|0|0|0|0|2|2|3|1	7	4	0.46	0.98	0.46	0.98	0.46	-4.74	3.68	Q99959
FOXC2	GEMC1	1|1|0|0	2	0.73	0|0|0|0|0|0|0|0|0|0|0|0	0.5	4	0	0	0	0	0	-1.76	5	Q99958
MED4	GEMC1	6|3|1|0	10	0.22	0|0|0|0|0|0|0|0|1|0|0|0	2.5	4	0.5	1	0.5	1	0.5	-1.75	25	Q9NPJ6
DSN1	GEMC1	2|2|0|0	4	0.29	0|0|0|0|0|0|0|0|0|0|0|0	1	4	0.47	0.94	0.47	0.94	0.47	-1.76	10	Q9H410
RPL36A	GEMC1	4|1|1|1	7	0.62	0|0|6|4|1|0|6|4|1|3|2|4	1.75	4	0	0	0	0	0	-11.15	0.56	P83881
TRMT112	GEMC1	1|0|1|1	3	0.73	1|0|0|0|7|5|3|1|6|5|6|5	0.75	4	0	0	0	0	0	-17.2	0.19	Q9UI30
ARFIP1	GEMC1	0|1|2|1	4	0.73	4|2|0|0|5|6|3|0|5|6|7|12	1	4	0	0	0	0	0	-21.79	0.2	P53367
BAP1	GEMC1	9|6|6|0	21	0.04	0|0|0|0|0|0|0|0|1|1|1|0	5.25	4	0.75	1	0.75	1	0.75	-2.48	17.5	Q92560
ARFIP2	GEMC1	1|1|1|0	3	0.73	1|0|0|0|3|3|0|0|0|0|0|0	0.75	4	0	0	0	0	0	-4.08	1.07	P53365
FIG4	GEMC1	1|1|0|0	2	0.73	0|0|1|0|0|0|4|4|0|0|0|0	0.5	4	0	0	0	0	0	-4.93	0.56	Q92562
FAM168A	GEMC1	1|2|2|2	7	0.32	0|0|0|0|2|3|0|0|0|0|0|0	1.75	4	0.37	0.49	0.37	0.49	0.37	-1.15	3.5	Q92567
GET4	GEMC1	1|0|0|0	1	0.73	0|0|0|0|0|0|0|0|3|4|2|1	0.25	4	0	0	0	0	0	-4.5	0.25	Q7L5D6
DCAF5	GEMC1	0|0|0|1	1	0.73	0|0|0|0|0|0|0|0|0|0|0|0	0.25	4	0	0	0	0	0	-1.76	2.5	Q96JK2
NCAPD3	GEMC1	0|0|1|1	2	0.73	0|0|0|0|0|0|0|0|1|1|1|1	0.5	4	0	0	0	0	0	-2.84	1.25	P42695
HELZ	GEMC1	3|1|15|12	31	0.65	0|0|1|0|37|37|0|0|1|1|3|6	7.75	4	0	0	0	0	0	-32.99	0.9	P42694
RBM34	GEMC1	0|1|0|0	1	0.73	0|0|0|0|0|0|0|0|0|0|0|0	0.25	4	0	0	0	0	0	-1.76	2.5	P42696
SLBP	GEMC1	4|4|2|0	10	0.37	0|0|0|0|0|0|0|0|4|4|2|2	2.5	4	0.26	0.46	0.26	0.46	0.26	-5.42	2.08	Q14493
TMEM33	GEMC1	15|15|16|19	65	0.65	9|7|20|17|15|15|4|1|3|3|4|4	16.25	4	0	0	0	0	0	-14.16	1.66	P57088
TRIM25	GEMC1	14|13|6|5	38	0.73	8|4|12|12|1|1|23|18|38|33|28|35	9.5	4	0	0	0	0	0	-75.44	0.45	Q14258
ARPIN	GEMC1	19|24|5|9	57	0.73	11|10|0|0|48|35|61|68|65|59|56|58	14.25	4	0	0	0	0	0	-187.86	0.3	Q7Z6K5
RNF20	GEMC1	21|16|19|15	71	0.11	1|0|1|0|2|2|1|0|12|11|10|10	17.75	4	0.55	0.84	0.55	0.84	0.55	-1.02	3.55	Q5VTR2
NEMP1	GEMC1	1|0|1|0	2	0.73	0|0|0|0|0|0|0|0|1|2|2|1	0.5	4	0	0	0	0	0	-3.55	0.83	O14524
GPR89A	GEMC1	1|1|0|1	3	0.73	1|0|0|0|3|1|0|0|1|0|0|0	0.75	4	0	0	0	0	0	-3.62	1.25	B7ZAQ6
SMAP2	GEMC1	1|1|6|4	12	0.68	1|0|0|0|19|19|2|2|6|6|6|5	3	4	0	0	0	0	0	-25.04	0.45	Q8WU79
MYO1D	GEMC1	0|1|0|0	1	0.73	0|0|16|11|0|0|0|0|0|0|0|0	0.25	4	0	0	0	0	0	-11.17	0.09	O94832
ERO1A	GEMC1	0|1|0|0	1	0.73	0|0|0|2|0|0|0|0|0|0|0|0	0.25	4	0	0	0	0	0	-2.16	1.25	Q96HE7
SCAF4	GEMC1	20|19|10|12	61	0.06	1|0|0|0|3|1|2|1|8|5|6|8	15.25	4	0.72	0.98	0.72	0.98	0.72	-0.91	4.36	O95104
CHD6	GEMC1	0|0|1|0	1	0.73	0|0|0|0|0|0|0|0|0|0|0|0	0.25	4	0	0	0	0	0	-1.76	2.5	Q8TD26
MEAF6	GEMC1	1|5|0|0	6	0.37	0|0|0|0|0|0|0|0|0|0|0|0	1.5	4	0.25	1	0.25	1	0.25	-1.76	15	Q9HAF1
EED	GEMC1	3|4|0|0	7	0.3	0|0|0|0|0|0|0|0|0|0|2|0	1.75	4	0.47	0.96	0.47	0.96	0.47	-2.16	8.75	O75530
POU2F1	GEMC1	2|3|0|0	5	0.27	0|0|0|0|0|0|0|0|0|0|0|0	1.25	4	0.48	0.99	0.48	0.99	0.48	-1.76	12.5	P14859
RPL18A	GEMC1	15|15|11|12	53	0.6	4|2|22|19|4|7|1|0|2|4|3|3	13.25	4	0	0	0	0	0	-9.65	1.89	Q02543
GIPC1	GEMC1	2|2|0|0	4	0.73	2|0|0|1|3|2|4|3|6|8|4|5	1	4	0	0	0	0	0	-16.86	0.26	O14908
TWF2	GEMC1	2|3|0|1	6	0.56	2|1|0|1|3|1|4|1|0|1|1|2	1.5	4	0.02	0.05	0.02	0.05	0.02	-7.84	0.88	Q6IBS0
EEF1A2	GEMC1	0|0|4|4	8	0.6	0|0|0|0|2|3|0|0|8|7|4|7	2	4	0	0	0	0	0	-13.25	0.65	Q05639
CDK11B	GEMC1	16|17|9|9	51	0.03	1|0|1|1|1|1|0|0|6|6|3|6	12.75	4	0.8	0.99	0.8	0.99	0.8	0.45	4.9	P21127
CRTC3	GEMC1	7|11|4|3	25	0.01	0|0|0|0|2|1|0|0|0|0|2|0	6.25	4	0.9	1	0.9	1	0.9	0.92	12.5	Q6UUV7
UNC45A	GEMC1	1|1|0|0	2	0.73	23|18|0|0|8|7|4|5|30|32|32|27	0.5	4	0	0	0	0	0	-81.75	0.03	Q9H3U1
CBX2	GEMC1	2|2|0|0	4	0.29	0|0|0|0|0|0|0|0|0|0|0|0	1	4	0.47	0.94	0.47	0.94	0.47	-1.76	10	Q14781
EDC4	GEMC1	2|0|0|1	3	0.73	4|3|0|0|16|18|2|2|27|22|33|29	0.75	4	0	0	0	0	0	-68.22	0.05	Q6P2E9
CCNB1	GEMC1	0|0|0|1	1	0.73	1|0|0|0|0|0|0|0|0|0|0|2	0.25	4	0	0	0	0	0	-2.5	0.83	P14635
OTULIN	GEMC1	0|1|0|0	1	0.73	0|0|0|0|0|0|0|0|0|0|0|0	0.25	4	0	0	0	0	0	-1.76	2.5	Q96BN8
ASPH	GEMC1	0|0|6|4	10	0.33	0|0|0|0|5|4|0|0|0|0|1|0	2.5	4	0.34	0.78	0.34	0.78	0.34	-4.26	2.5	Q12797
ICE2	GEMC1	1|1|0|0	2	0.73	0|0|0|0|0|0|0|0|0|0|0|0	0.5	4	0	0	0	0	0	-1.76	5	Q659A1
XPOT	GEMC1	5|5|6|6	22	0.73	0|0|4|2|6|4|1|0|17|14|21|13	5.5	4	0	0	0	0	0	-22.58	0.67	O43592
CCNC	GEMC1	2|2|1|1	6	0.29	0|0|0|0|0|0|0|0|0|0|0|0	1.5	4	0.47	0.94	0.47	0.94	0.47	0.75	15	P24863
MRPS21	GEMC1	2|3|4|1	10	0.57	1|1|2|1|0|1|1|0|5|5|5|1	2.5	4	0.01	0.03	0.01	0.03	0.01	-8	1.09	P82921
PHF10	GEMC1	2|4|0|0	6	0.56	1|1|0|0|3|2|0|0|6|5|3|1	1.5	4	0.01	0.04	0.01	0.04	0.01	-9.69	0.68	Q8WUB8
MTA1	GEMC1	35|34|6|8	83	0.64	0|0|1|2|1|1|2|1|24|32|38|45	20.75	4	0	0	0	0	0	-45.77	1.41	Q13330
CDIPT	GEMC1	3|3|3|1	10	0.59	2|0|2|2|0|0|0|0|5|4|5|5	2.5	4	0	0	0	0	0	-8.75	1	O14735
EML4	GEMC1	0|0|3|2	5	0.73	9|2|4|2|4|4|12|4|13|14|15|19	1.25	4	0	0	0	0	0	-42.92	0.13	Q9HC35
CARM1	GEMC1	1|2|0|0	3	0.58	0|0|4|3|0|1|0|0|2|2|2|1	0.75	4	0.01	0.02	0.01	0.02	0.01	-7	0.5	Q86X55
FOXP2	GEMC1	0|0|0|2	2	0.5	0|0|0|0|3|4|0|0|0|0|0|0	0.5	4	0.1	0.4	0.1	0.4	0.1	-4.15	0.71	O15409
FAM98B	GEMC1	2|4|0|2	8	0.57	1|0|0|0|2|1|4|2|3|3|5|2	2	4	0.01	0.03	0.01	0.03	0.01	-10.33	0.87	Q52LJ0
SRP9	GEMC1	5|4|7|7	23	0.55	0|0|1|1|5|4|0|0|7|7|6|3	5.75	4	0.02	0.03	0.02	0.03	0.02	-7.16	1.69	P49458
UBE2A	GEMC1	0|0|1|1	2	0.73	0|0|4|5|0|0|0|0|0|0|0|0	0.5	4	0	0	0	0	0	-5	0.56	P49459
RBM8A	GEMC1	2|2|1|2	7	0.73	0|0|4|2|6|5|1|0|6|8|6|5	1.75	4	0	0	0	0	0	-16.05	0.41	Q9Y5S9
NOB1	GEMC1	0|0|0|1	1	0.73	1|0|0|0|1|1|0|0|0|0|0|0	0.25	4	0	0	0	0	0	-2.48	0.83	Q9ULX3
CCDC174	GEMC1	2|5|0|0	7	0.57	0|0|0|0|0|0|0|0|6|8|5|8	1.75	4	0.01	0.04	0.01	0.04	0.01	-11.59	0.65	Q6PII3
AKAP8L	GEMC1	20|21|8|7	56	0.03	1|0|0|3|2|2|3|0|3|3|3|4	14	4	0.81	1	0.81	1	0.81	-0.08	5.83	Q9ULX6
CENPF	GEMC1	0|0|2|0	2	0.48	0|0|0|0|0|0|0|0|1|1|1|1	0.5	4	0.13	0.51	0.13	0.51	0.13	-2.84	1.25	P49454
SKA3	GEMC1	0|0|0|1	1	0.73	0|0|0|0|1|2|0|0|26|22|28|22	0.25	4	0	0	0	0	0	-43.4	0.02	Q8IX90
RPS27L	GEMC1	8|6|0|2	16	0.46	0|0|2|3|0|0|0|0|6|6|5|3	4	4	0.15	0.47	0.15	0.47	0.15	-10.93	1.6	Q71UM5
DNAAF5	GEMC1	0|1|0|0	1	0.73	0|0|0|0|0|0|0|0|1|3|3|0	0.25	4	0	0	0	0	0	-4.08	0.36	Q86Y56
CLINT1	GEMC1	39|37|28|40	144	0.73	37|37|1|1|51|51|23|22|62|65|52|48	36	4	0	0	0	0	0	-121.14	0.8	Q14677
MDC1	GEMC1	18|24|0|0	42	0.7	11|7|5|7|11|8|8|9|23|28|34|32	10.5	4	0	0	0	0	0	-75.04	0.61	Q14676
RAD21	GEMC1	2|3|8|7	20	0.62	2|3|3|2|1|1|5|2|6|7|5|12	5	4	0	0	0	0	0	-15.35	1.06	O60216
ESPL1	GEMC1	0|1|0|0	1	0.73	0|0|0|0|0|0|0|0|0|0|0|1	0.25	4	0	0	0	0	0	-1.75	2.5	Q14674
MCCC1	GEMC1	367|373|346|382	1468	0.73	136|187|1176|1242|31|39|196|223|722|692|750|736	367	4	0	0	0	0	0	#NAME?	0.61	Q96RQ3
STAG2	GEMC1	6|4|0|0	10	0.67	0|0|1|1|1|0|4|4|13|11|14|15	2.5	4	0	0	0	0	0	-27.52	0.39	Q8N3U4
CORO1C	GEMC1	16|15|12|8	51	0.73	24|21|9|10|33|29|27|21|61|66|58|61	12.75	4	0	0	0	0	0	-147.8	0.32	Q9ULV4
RECQL5	GEMC1	0|1|0|0	1	0.73	0|0|0|0|0|0|0|0|1|0|0|0	0.25	4	0	0	0	0	0	-1.75	2.5	O94762
CIZ1	GEMC1	18|24|7|6	55	0.11	0|0|14|8|0|0|0|0|2|0|1|3	13.75	4	0.54	0.96	0.54	0.96	0.54	-2.21	4.91	Q9ULV3
ZNF512B	GEMC1	29|29|1|0	59	0.16	0|0|0|0|0|0|2|0|0|0|0|1	14.75	4	0.5	1	0.5	1	0.5	-2.5	49.17	Q96KM6
CYB5R3	GEMC1	1|2|13|12	28	0.7	5|1|10|10|23|22|9|7|11|13|13|9	7	4	0	0	0	0	0	-52.01	0.55	P00387
ILF3	GEMC1	54|67|49|40	210	0.72	6|0|93|100|23|16|38|31|31|26|23|26	52.5	4	0	0	0	0	0	-85.31	1.29	Q12906
PLEC	GEMC1	0|0|2|2	4	0.73	0|0|54|45|1|2|0|0|1|0|0|1	1	4	0	0	0	0	0	-44.29	0.1	Q15149
GTF3C1	GEMC1	6|9|2|4	21	0.33	0|0|0|0|0|0|0|0|2|6|6|4	5.25	4	0.37	0.79	0.37	0.79	0.37	-4.17	2.92	Q12789
ILF2	GEMC1	100|107|47|43	297	0.69	16|8|61|64|23|20|38|45|48|42|47|38	74.25	4	0	0	0	0	0	-88.42	1.74	Q12905
DDX1	GEMC1	22|28|12|7	69	0.7	5|4|23|25|13|6|21|13|25|22|22|22	17.25	4	0	0	0	0	0	-63	0.9	Q92499
AIMP1	GEMC1	1|2|3|3	9	0.57	3|1|2|5|1|4|1|2|1|0|0|0	2.25	4	0.01	0.02	0.01	0.02	0.01	-6.89	1.12	Q12904
MRPS9	GEMC1	3|1|2|1	7	0.59	1|0|1|1|0|0|1|0|6|4|2|6	1.75	4	0	0.01	0	0.01	0	-7.39	0.8	P82933
WT1	GEMC1	0|1|0|0	1	0.73	0|0|0|0|0|0|0|0|0|0|0|0	0.25	4	0	0	0	0	0	-1.76	2.5	P19544
TSR1	GEMC1	0|1|9|8	18	0.69	1|3|2|1|6|2|15|6|18|21|15|12	4.5	4	0	0	0	0	0	-43.52	0.45	Q2NL82
ORC2	GEMC1	15|11|0|0	26	0.71	6|2|0|0|0|0|6|5|40|39|41|40	6.5	4	0	0	0	0	0	-78.14	0.36	Q13416
CENPT	GEMC1	0|0|1|1	2	0.73	1|1|0|0|0|0|1|0|0|0|0|0	0.5	4	0	0	0	0	0	-2.48	1.67	Q96BT3
INTS4	GEMC1	1|2|2|3	8	0.51	0|0|0|0|0|0|0|0|3|1|7|4	2	4	0.06	0.15	0.06	0.15	0.06	-4.81	1.33	Q96HW7
NCOA5	GEMC1	41|53|0|0	94	0.16	0|0|0|2|0|0|0|0|0|0|0|0	23.5	4	0.5	1	0.5	1	0.5	-2.16	117.5	Q9HCD5
ZC3HAV1	GEMC1	1|4|10|11	26	0.73	21|15|0|1|38|27|15|8|35|33|42|33	6.5	4	0	0	0	0	0	-113.53	0.24	Q7Z2W4
GAPDH	GEMC1	28|19|54|51	152	0.73	20|18|41|40|49|52|42|37|78|89|73|81	38	4	0	0	0	0	0	-194.71	0.65	P04406
MRPL21	GEMC1	1|1|1|0	3	0.73	0|0|0|0|0|0|0|0|0|1|0|0	0.75	4	0	0	0	0	0	-1.75	7.5	Q7Z2W9
ILK	GEMC1	1|1|2|3	7	0.57	0|1|0|0|3|3|1|7|1|0|1|3	1.75	4	0.01	0.02	0.01	0.02	0.01	-6.59	0.88	Q13418
RFX5	GEMC1	3|4|0|0	7	0.49	0|0|0|0|0|0|0|0|5|5|3|2	1.75	4	0.11	0.3	0.11	0.3	0.11	-6.71	1.17	P48382
FBRS	GEMC1	41|33|12|18	104	0	0|0|0|0|4|4|0|0|0|0|0|0	26	4	0.99	1	0.99	1	0.99	3.95	32.5	Q9HAH7
PDHB	GEMC1	0|4|6|4	14	0.67	0|0|7|11|5|4|1|1|6|7|7|8	3.5	4	0	0	0	0	0	-25.05	0.61	P11177
CHCHD3	GEMC1	1|3|2|1	7	0.52	0|0|1|1|0|0|0|0|3|3|2|3	1.75	4	0.06	0.17	0.06	0.17	0.06	-4.43	1.35	Q9NX63
HIST2H2AA4;HIST2H2AA3	GEMC1	34|31|6|5	76	0.73	5|10|47|47|5|5|83|82|41|40|27|39	19	4	0	0	0	0	0	-165.74	0.45	Q6FI13
SMPD4	GEMC1	0|0|1|1	2	0.73	0|0|0|0|1|0|0|0|1|1|0|0	0.5	4	0	0	0	0	0	-2.48	1.67	Q9NXE4
PSMD4	GEMC1	5|8|4|7	24	0.68	4|3|1|0|2|2|6|6|14|14|11|14	6	4	0	0	0	0	0	-22.52	0.79	P55036
ARMC6	GEMC1	1|0|0|0	1	0.73	0|0|0|1|0|0|0|0|0|0|0|0	0.25	4	0	0	0	0	0	-1.75	2.5	Q6NXE6
FARSB	GEMC1	8|8|3|2	21	0.69	1|0|20|17|1|1|0|0|13|15|13|11	5.25	4	0	0	0	0	0	-33.3	0.57	Q9NSD9
RRAS2	GEMC1	3|5|0|0	8	0.61	3|1|7|7|0|0|2|2|3|2|2|4	2	4	0	0	0	0	0	-14.6	0.61	P62070
USP17L28;USP17L25;USP17L24;USP17L30;USP17L29;USP17L27;USP17L26	GEMC1	0|0|3|10	13	0.45	0|0|1|0|12|13|0|0|0|0|0|0	3.25	4	0.17	0.69	0.17	0.69	0.17	-10.78	1.25	Q0WX57
POLR3C	GEMC1	19|21|3|7	50	0.01	0|0|0|0|0|0|0|0|1|3|2|2	12.5	4	0.87	1	0.87	1	0.87	-0.04	15.62	Q9BUI4
POP4	GEMC1	0|0|1|1	2	0.73	0|0|0|0|0|0|0|0|0|0|0|0	0.5	4	0	0	0	0	0	-1.76	5	O95707
SNW1	GEMC1	88|92|80|93	353	0	9|0|1|2|7|8|6|3|28|29|31|32	88.25	4	0.99	0.99	0.99	0.99	0.99	4.06	5.69	Q13573
CHMP2B	GEMC1	1|2|1|3	7	0.73	0|2|0|0|32|25|7|7|1|4|2|2	1.75	4	0	0	0	0	0	-31.48	0.21	Q9UQN3
SNRPD2	GEMC1	22|20|38|38	118	0.23	0|0|19|13|12|10|12|7|13|12|14|13	29.5	4	0.5	1	0.5	1	0.5	-16.65	2.36	P62316
RPS13	GEMC1	9|9|13|11	42	0.69	4|1|25|26|10|11|12|4|8|7|8|8	10.5	4	0	0	0	0	0	-29.82	0.88	P62277
CHMP5	GEMC1	2|3|1|1	7	0.73	3|0|0|0|5|9|2|2|20|21|20|25	1.75	4	0	0	0	0	0	-42.65	0.16	Q9NZZ3
DDX41	GEMC1	11|9|2|2	24	0.1	2|0|0|0|0|0|0|0|1|1|3|2	6	4	0.59	1	0.59	1	0.59	-1.55	6.67	Q9UJV9
ZEB1	GEMC1	0|1|0|0	1	0.73	0|0|0|0|0|0|0|0|0|0|0|0	0.25	4	0	0	0	0	0	-1.76	2.5	P37275
PPA1	GEMC1	20|18|0|2	40	0.73	17|11|19|31|7|6|18|17|38|41|39|38	10	4	0	0	0	0	0	-119.11	0.37	Q15181
USP39	GEMC1	1|0|5|3	9	0.59	2|0|1|1|0|0|6|5|1|4|4|5	2.25	4	0	0.01	0	0.01	0	-12.87	0.78	Q53GS9
PSMD11	GEMC1	2|3|16|14	35	0.66	1|0|5|7|8|8|3|1|15|15|17|13	8.75	4	0	0	0	0	0	-33.62	0.95	O00231
UBAP2	GEMC1	0|1|2|1	4	0.73	6|0|0|0|16|14|1|2|27|30|27|26	1	4	0	0	0	0	0	-65.1	0.07	Q5T6F2
CKAP4	GEMC1	10|8|12|9	39	0.73	4|1|17|24|11|16|19|11|28|24|23|22	9.75	4	0	0	0	0	0	-62.04	0.5	Q07065
DDX49	GEMC1	5|2|0|0	7	0.54	3|2|1|0|0|0|2|2|3|3|3|3	1.75	4	0.03	0.12	0.03	0.12	0.03	-9.89	0.8	Q9Y6V7
DNAJA1	GEMC1	32|34|13|13	92	0.68	11|6|15|18|10|13|3|5|22|29|27|26	23	4	0	0	0	0	0	-44.83	1.3	P31689
JAGN1	GEMC1	0|0|3|2	5	0.5	0|0|0|0|2|2|0|0|3|2|1|1	1.25	4	0.09	0.28	0.09	0.28	0.09	-5.3	1.14	Q8N5M9
GLUD1	GEMC1	11|13|0|1	25	0.68	1|2|17|19|0|0|2|1|11|19|14|19	6.25	4	0	0	0	0	0	-45.67	0.6	P00367
SEC24B	GEMC1	0|0|2|1	3	0.62	3|1|1|0|4|4|0|1|2|3|2|2	0.75	4	0	0	0	0	0	-10.33	0.33	O95487
PAICS	GEMC1	26|24|12|20	82	0.73	55|47|14|16|95|66|43|35|101|94|86|90	20.5	4	0	0	0	0	0	-269.58	0.29	P22234
SETX	GEMC1	0|1|0|0	1	0.73	0|0|1|0|0|0|0|0|1|1|2|1	0.25	4	0	0	0	0	0	-3.56	0.42	Q7Z333
RNF169	GEMC1	30|27|1|1	59	0.13	0|0|0|0|0|0|0|0|0|0|0|0	14.75	4	0.5	1	0.5	1	0.5	0.75	147.5	Q8NCN4
TAF9	GEMC1	28|31|8|10	77	0.07	1|1|0|0|0|0|0|0|8|8|7|4	19.25	4	0.7	1	0.7	1	0.7	-1.06	6.64	Q16594
EPB41	GEMC1	12|7|3|7	29	0.73	50|26|0|0|22|13|16|6|150|157|142|150	7.25	4	0	0	0	0	0	-310.37	0.1	P11171
CCT4	GEMC1	35|26|75|68	204	0.72	27|15|31|32|55|48|29|22|74|73|80|78	51	4	0	0	0	0	0	-155.95	0.97	P50991
CCT8	GEMC1	192|188|244|241	865	0.73	207|378|22|23|161|142|336|413|346|356|288|328	216.25	4	0	0	0	0	0	#NAME?	0.73	P50990
ICE1	GEMC1	2|0|0|0	2	0.4	0|0|0|0|0|0|0|0|0|0|0|0	0.5	4	0.24	0.94	0.24	0.94	0.24	-1.76	5	Q9Y2F5
JUP	GEMC1	0|0|2|9	11	0.73	1|0|39|36|9|20|0|0|10|13|6|16	2.75	4	0	0	0	0	0	-65.38	0.18	P14923
IDH3B	GEMC1	3|0|0|0	3	0.6	0|0|5|6|3|0|0|0|2|2|3|2	0.75	4	0	0.01	0	0.01	0	-10.16	0.33	O43837
GOLGA5	GEMC1	0|0|0|1	1	0.73	2|0|0|0|2|2|0|0|14|10|16|10	0.25	4	0	0	0	0	0	-23.95	0.04	Q8TBA6
VBP1	GEMC1	6|4|6|5	21	0.73	10|7|0|0|11|7|10|10|16|11|11|12	5.25	4	0	0	0	0	0	-34.59	0.5	P61758
ZNF608	GEMC1	7|9|0|0	16	0.19	0|0|0|0|0|0|0|0|0|0|0|0	4	4	0.5	1	0.5	1	0.5	-1.76	40	Q9ULD9
YTHDF1	GEMC1	1|0|9|7	17	0.52	3|0|3|3|10|6|2|1|1|2|2|2	4.25	4	0.06	0.2	0.06	0.2	0.06	-14.85	1.25	Q9BYJ9
RAB6C	GEMC1	4|2|0|0	6	0.42	0|0|4|5|0|0|0|0|0|0|0|0	1.5	4	0.23	0.64	0.23	0.64	0.23	-5	1.67	Q9H0N0
TTC27	GEMC1	0|0|1|0	1	0.73	0|0|0|0|0|0|0|0|0|0|0|0	0.25	4	0	0	0	0	0	-1.76	2.5	Q6P3X3
BCCIP	GEMC1	3|2|0|3	8	0.63	2|2|4|6|8|7|1|0|1|1|0|1	2	4	0	0	0	0	0	-14.36	0.61	Q9P287
CAPN1	GEMC1	5|8|0|0	13	0.56	0|0|5|6|0|1|0|0|5|8|5|6	3.25	4	0.01	0.05	0.01	0.05	0.01	-15.68	0.9	P07384
RAB13	GEMC1	7|9|0|0	16	0.55	7|2|3|6|2|1|0|1|4|7|5|2	4	4	0.02	0.08	0.02	0.08	0.02	-17.26	1.03	P51153
RBM17	GEMC1	34|29|8|5	76	0.54	3|1|1|1|7|4|1|1|24|24|22|21	19	4	0.03	0.11	0.03	0.11	0.03	-32.64	1.76	Q96I25
RCL1	GEMC1	2|0|0|0	2	0.56	0|0|3|3|0|0|2|1|2|1|1|0	0.5	4	0.01	0.04	0.01	0.04	0.01	-6.2	0.38	Q9Y2P8
CHD7	GEMC1	26|27|0|0	53	0.13	0|0|0|0|0|0|0|0|1|2|2|1	13.25	4	0.5	1	0.5	1	0.5	-3.55	22.08	Q9P2D1
FAM135A	GEMC1	0|0|0|1	1	0.73	0|0|0|0|0|0|0|0|8|8|10|5	0.25	4	0	0	0	0	0	-13.01	0.08	Q9P2D6
ATF7IP	GEMC1	5|6|12|14	37	0	0|0|0|0|0|0|0|0|0|0|1|0	9.25	4	1	1	1	1	1	14.55	92.5	Q6VMQ6
WWP2	GEMC1	0|1|0|0	1	0.73	0|0|0|3|0|0|0|0|1|0|0|0	0.25	4	0	0	0	0	0	-2.93	0.62	O00308
SPATS2	GEMC1	1|0|0|0	1	0.73	0|0|0|0|0|0|0|0|1|0|1|0	0.25	4	0	0	0	0	0	-2.12	1.25	Q86XZ4
VDAC1	GEMC1	32|31|22|23	108	0.73	29|25|43|49|22|22|38|39|76|69|65|57	27	4	0	0	0	0	0	-149.88	0.55	P21796
ACOT7	GEMC1	42|39|0|0	81	0.69	18|9|36|37|1|0|9|7|23|24|25|22	20.25	4	0	0	0	0	0	-92.62	0.96	O00154
THUMPD3	GEMC1	0|0|1|0	1	0.73	0|0|0|0|1|1|0|0|1|2|2|2	0.25	4	0	0	0	0	0	-4.64	0.28	Q9BV44
COPE	GEMC1	3|1|2|1	7	0.73	2|1|2|4|4|2|1|0|8|7|8|7	1.75	4	0	0	0	0	0	-16.85	0.39	O14579
SNX2	GEMC1	4|3|6|5	18	0.66	3|3|0|0|12|8|0|0|7|8|7|7	4.5	4	0	0	0	0	0	-16.38	0.82	O60749
RAB21	GEMC1	3|6|4|3	16	0.65	9|2|1|3|5|4|4|2|6|5|5|6	4	4	0	0	0	0	0	-14.44	0.82	Q9UL25
UFM1	GEMC1	2|0|1|0	3	0.55	2|0|0|1|5|3|1|0|0|0|0|0	0.75	4	0.02	0.1	0.02	0.1	0.02	-5.42	0.62	P61960
DLG1	GEMC1	0|0|2|0	2	0.73	5|2|0|0|0|0|4|0|26|24|25|29	0.5	4	0	0	0	0	0	-49.74	0.04	Q12959
GSK3B	GEMC1	0|1|1|0	2	0.73	3|3|0|1|3|0|0|0|1|1|0|1	0.5	4	0	0	0	0	0	-6.14	0.38	P49841
GSK3A	GEMC1	1|0|1|0	2	0.73	1|0|0|0|3|1|0|0|1|1|0|1	0.5	4	0	0	0	0	0	-4.22	0.62	P49840
IK	GEMC1	26|26|10|11	73	0.65	7|5|2|0|0|0|7|2|25|27|28|23	18.25	4	0	0	0	0	0	-30.35	1.45	Q13123
SFPQ	GEMC1	152|152|48|39	391	0.73	50|51|91|82|26|32|228|255|121|120|109|119	97.75	4	0	0	0	0	0	-412.02	0.8	P23246
DNAJB12	GEMC1	0|0|0|1	1	0.73	0|0|0|0|1|1|0|0|0|0|0|0	0.25	4	0	0	0	0	0	-2.12	1.25	Q9NXW2
SNRPB	GEMC1	23|24|20|19	86	0.67	9|6|21|26|11|11|12|10|8|9|11|14	21.5	4	0	0	0	0	0	-21.13	1.6	P14678
MTPN	GEMC1	4|5|0|0	9	0.62	0|0|8|8|1|1|0|0|6|4|4|4	2.25	4	0	0	0	0	0	-15.67	0.62	P58546
ANK3	GEMC1	0|0|1|0	1	0.73	7|5|0|0|5|1|3|2|31|29|25|28	0.25	4	0	0	0	0	0	-59.18	0.02	Q12955
RPS25	GEMC1	15|15|25|17	72	0.68	10|7|22|16|18|18|13|13|9|8|12|9	18	4	0	0	0	0	0	-28.85	1.29	P62851
KLHL15	GEMC1	1|0|0|0	1	0.73	0|0|0|0|0|0|0|0|1|1|3|1	0.25	4	0	0	0	0	0	-3.62	0.42	Q96M94
POLR3E	GEMC1	0|0|0|1	1	0.73	0|0|0|0|0|0|0|0|1|0|0|0	0.25	4	0	0	0	0	0	-1.75	2.5	Q9NVU0
SDAD1	GEMC1	1|1|0|0	2	0.73	0|0|1|0|0|0|1|1|0|0|0|0	0.5	4	0	0	0	0	0	-2.48	1.67	Q9NVU7
RPS26	GEMC1	11|11|11|12	45	0.73	17|26|12|12|13|10|13|18|17|14|12|13	11.25	4	0	0	0	0	0	-40.53	0.73	P62854
RPS28	GEMC1	9|12|11|6	38	0.69	6|4|11|10|22|21|8|7|9|9|9|11	9.5	4	0	0	0	0	0	-34.83	0.81	P62857
2023-09-11	GEMC1	5|7|4|3	19	0.73	17|11|0|1|27|27|13|8|28|31|31|35	4.75	4	0	0	0	0	0	-89.04	0.21	Q9NVA2
RAP2C	GEMC1	1|2|0|0	3	0.59	0|0|2|3|0|0|0|0|5|1|4|2	0.75	4	0	0.02	0	0.02	0	-7.74	0.44	Q9Y3L5
RAE1	GEMC1	32|23|8|11	74	0.46	8|4|16|16|16|16|5|6|11|11|14|11	18.5	4	0.16	0.65	0.16	0.65	0.16	-34.5	1.48	P78406
AGFG1	GEMC1	15|8|10|10	43	0.69	8|6|0|0|19|19|2|1|19|13|15|13	10.75	4	0	0	0	0	0	-30.06	0.93	P52594
PIGT	GEMC1	0|0|0|1	1	0.73	0|1|1|1|0|0|0|0|0|1|1|1	0.25	4	0	0	0	0	0	-3.56	0.42	Q969N2
SFXN2	GEMC1	1|0|0|0	1	0.73	0|0|1|0|0|0|1|0|2|2|3|2	0.25	4	0	0	0	0	0	-5.3	0.23	Q96NB2
RTN4	GEMC1	1|3|0|1	5	0.73	19|19|1|4|10|14|13|13|16|13|16|13	1.25	4	0	0	0	0	0	-64.74	0.09	Q9NQC3
RBM33	GEMC1	120|106|41|45	312	0	0|0|0|0|3|1|0|1|2|9|9|9	78	4	1	1	1	1	1	6.91	22.94	Q96EV2
MSH3	GEMC1	1|3|0|0	4	0.5	0|0|0|0|0|0|0|0|3|3|3|1	1	4	0.09	0.37	0.09	0.37	0.09	-4.55	1	P20585
TLK1	GEMC1	1|1|0|0	2	0.73	0|0|0|0|0|0|0|0|0|0|0|0	0.5	4	0	0	0	0	0	-1.76	5	Q9UKI8
EIF4H	GEMC1	6|7|12|9	34	0.68	7|7|0|3|13|13|14|11|9|11|8|6	8.5	4	0	0	0	0	0	-28.12	0.86	Q15056
CPSF1	GEMC1	78|71|7|9	165	0.21	0|0|1|2|0|0|0|1|15|13|15|8	41.25	4	0.5	1	0.5	1	0.5	-9.63	7.5	Q10570
UCK2	GEMC1	0|1|0|0	1	0.73	0|0|1|0|0|0|0|0|4|3|2|1	0.25	4	0	0	0	0	0	-5.05	0.23	Q9BZX2
EFTUD2	GEMC1	39|43|33|37	152	0.72	9|5|12|10|12|7|18|16|66|70|66|72	38	4	0	0	0	0	0	-75.7	1.08	Q15029
SH3PXD2B	GEMC1	2|0|3|1	6	0.73	2|0|0|0|12|9|0|0|12|12|10|13	1.5	4	0	0	0	0	0	-30.22	0.21	A1X283
EXOSC7	GEMC1	3|1|1|0	5	0.73	2|2|0|0|0|0|1|2|13|15|14|13	1.25	4	0	0	0	0	0	-26.52	0.2	Q15024
HDAC3	GEMC1	22|25|16|14	77	0	0|0|0|0|0|0|0|0|0|0|0|0	19.25	4	1	1	1	1	1	22.06	192.5	O15379
PES1	GEMC1	24|19|15|15	73	0.1	5|8|6|8|2|0|3|3|6|5|10|6	18.25	4	0.58	1	0.58	1	0.58	-1.53	3.04	O00541
MORC2	GEMC1	0|0|0|1	1	0.73	0|0|0|0|0|0|0|0|1|3|4|0	0.25	4	0	0	0	0	0	-4.51	0.31	Q9Y6X9
ZHX2	GEMC1	3|1|0|1	5	0.38	0|0|0|0|0|0|0|0|0|0|0|0	1.25	4	0.25	0.99	0.25	0.99	0.25	-1.76	12.5	Q9Y6X8
SCML2	GEMC1	82|74|4|5	165	0.71	40|24|0|0|0|0|19|10|83|81|79|81	41.25	4	0	0	0	0	0	-167.2	0.99	Q9UQR0
ZNF148	GEMC1	35|34|0|0	69	0.28	2|1|0|0|0|0|3|1|15|8|15|14	17.25	4	0.48	0.96	0.48	0.96	0.48	-25.32	2.92	Q9UQR1
ALYREF	GEMC1	38|35|19|14	106	0.72	9|8|35|38|11|10|52|62|33|36|34|33	26.5	4	0	0	0	0	0	-108.42	0.77	Q86V81
PGRMC2	GEMC1	6|6|0|0	12	0.73	12|16|1|1|10|9|22|25|22|22|25|21	3	4	0	0	0	0	0	-81.47	0.16	O15173
VDAC3	GEMC1	25|20|6|8	59	0.71	18|22|31|28|9|8|16|15|22|19|24|22	14.75	4	0	0	0	0	0	-76.17	0.68	Q9Y277
MAP4	GEMC1	10|20|14|13	57	0.73	76|56|7|7|38|33|106|93|217|205|194|196	14.25	4	0	0	0	0	0	-495.54	0.12	P27816
CSTB	GEMC1	11|6|0|0	17	0.67	1|0|28|32|0|1|0|0|6|3|7|6	4.25	4	0	0	0	0	0	-35.87	0.51	P04080
THOC2	GEMC1	8|7|1|1	17	0.73	0|0|4|4|0|2|5|0|32|29|33|30	4.25	4	0	0	0	0	0	-56.37	0.31	Q8NI27
WDR82	GEMC1	27|29|11|11	78	0.33	4|1|5|2|0|0|1|1|15|15|15|15	19.5	4	0.36	0.79	0.36	0.79	0.36	-11.03	2.64	Q6UXN9
ERCC3	GEMC1	1|0|0|0	1	0.73	0|0|0|0|1|0|0|0|0|1|1|1	0.25	4	0	0	0	0	0	-2.84	0.62	P19447
SNX4	GEMC1	0|1|0|0	1	0.73	5|2|0|0|11|9|0|0|9|8|5|7	0.25	4	0	0	0	0	0	-24.39	0.04	O95219
WDR12	GEMC1	9|6|2|4	21	0.51	0|0|7|12|0|0|0|0|4|4|3|3	5.25	4	0.06	0.22	0.06	0.22	0.06	-9.53	1.59	Q9GZL7
RNF114	GEMC1	0|1|0|0	1	0.73	0|0|1|0|1|0|0|0|0|0|0|0	0.25	4	0	0	0	0	0	-2.12	1.25	Q9Y508
PDIA3	GEMC1	9|15|1|1	26	0.7	0|0|10|10|8|6|5|1|24|21|23|26	6.5	4	0	0	0	0	0	-54.59	0.49	P30101
BSG	GEMC1	0|0|4|4	8	0.73	0|0|3|4|15|9|1|1|5|4|5|6	2	4	0	0	0	0	0	-22.94	0.38	P35613
MOB2	GEMC1	4|3|0|1	8	0.62	0|0|0|0|2|2|0|0|6|7|7|8	2	4	0	0	0	0	0	-13.69	0.62	Q70IA6
TAF6L	GEMC1	13|18|3|4	38	0.01	1|0|0|0|0|0|0|0|0|1|0|2	9.5	4	0.94	1	0.94	1	0.94	1.51	23.75	Q9Y6J9
ZBTB4	GEMC1	1|0|0|0	1	0.73	0|0|0|0|0|0|0|0|0|0|0|0	0.25	4	0	0	0	0	0	-1.76	2.5	Q9P1Z0
CHD3	GEMC1	7|7|0|0	14	0.25	0|0|0|0|0|0|0|0|2|2|2|0	3.5	4	0.49	0.99	0.49	0.99	0.49	-3.62	5.83	Q12873
CABIN1	GEMC1	3|2|0|0	5	0.27	0|0|0|0|0|0|0|0|0|0|0|0	1.25	4	0.48	0.99	0.48	0.99	0.48	-1.76	12.5	Q9Y6J0
PDLIM1	GEMC1	33|31|17|22	103	0.73	77|78|0|0|101|83|108|107|51|48|44|46	25.75	4	0	0	0	0	0	-267.9	0.35	O00151
MT-CO2	GEMC1	3|3|6|2	14	0.62	1|0|3|2|3|3|5|3|4|4|6|5	3.5	4	0	0	0	0	0	-12.05	0.92	P00403
CTPS1	GEMC1	11|13|5|5	34	0.73	41|36|9|12|83|81|60|72|77|73|69|69	8.5	4	0	0	0	0	0	-271.96	0.13	P17812
PRPF4B	GEMC1	0|2|0|2	4	0.73	0|0|9|14|0|0|0|0|2|1|0|1	1	4	0	0	0	0	0	-11.34	0.37	Q13523
FLNC	GEMC1	0|2|10|10	22	0.64	4|0|4|4|7|3|0|3|8|9|11|10	5.5	4	0	0	0	0	0	-27.72	0.87	Q14315
INTS12	GEMC1	2|2|0|1	5	0.51	0|0|0|0|0|0|0|0|2|3|4|2	1.25	4	0.06	0.12	0.06	0.12	0.06	-5	1.14	Q96CB8
ZBTB21	GEMC1	2|1|6|9	18	0.26	0|0|0|0|0|0|0|0|3|4|2|1	4.5	4	0.49	0.96	0.49	0.96	0.49	-3.09	4.5	Q9ULJ3
PBDC1	GEMC1	0|0|1|2	3	0.48	1|0|0|0|2|2|0|0|0|0|0|0	0.75	4	0.11	0.44	0.11	0.44	0.11	-3.23	1.5	Q9BVG4
YAF2	GEMC1	0|0|3|3	6	0.24	0|0|0|0|0|0|0|0|0|0|0|0	1.5	4	0.5	0.99	0.5	0.99	0.5	-1.76	15	Q8IY57
SLU7	GEMC1	41|36|8|9	94	0.3	3|1|0|0|0|0|3|1|19|19|16|17	23.5	4	0.46	0.94	0.46	0.94	0.46	-16.53	2.97	O95391
RPL9P8;RPL9;RPL9P7;RPL9P9	GEMC1	30|32|19|19	100	0.73	53|43|24|37|13|16|41|50|49|46|48|44	25	4	0	0	0	0	0	-134.92	0.57	P32969
PIN1	GEMC1	2|2|0|0	4	0.51	1|0|2|2|2|2|0|0|0|0|0|1	1	4	0.06	0.13	0.06	0.13	0.06	-4.79	1	Q13526
KDM3B	GEMC1	81|69|57|58	265	0.48	10|2|0|0|19|18|5|1|39|44|36|42	66.25	4	0.11	0.43	0.11	0.43	0.11	-10.68	3.07	Q7LBC6
PTDSS2	GEMC1	1|0|0|0	1	0.73	0|0|0|0|0|0|0|0|0|0|0|0	0.25	4	0	0	0	0	0	-1.76	2.5	Q9BVG9
SH3GL1	GEMC1	0|1|0|0	1	0.73	12|11|0|0|16|12|10|10|27|22|18|25	0.25	4	0	0	0	0	0	-71.98	0.02	Q99961
CITED1	GEMC1	2|2|2|4	10	0.02	0|0|0|0|1|1|0|0|0|0|0|0	2.5	4	0.83	0.99	0.83	0.99	0.83	1.25	12.5	Q99966
STAT1	GEMC1	15|18|10|12	55	0.73	35|18|1|1|37|27|29|18|45|42|42|45	13.75	4	0	0	0	0	0	-116.06	0.41	P42224
SYMPK	GEMC1	5|5|5|7	22	0	0|0|0|0|0|0|0|1|1|1|2|1	5.5	4	0.97	1	0.97	1	0.97	3.29	9.17	Q92797
CREBBP	GEMC1	174|190|99|97	560	0	0|0|0|0|0|1|0|0|0|0|0|0	140	4	1	1	1	1	1	571.56	1400	Q92793
RP9	GEMC1	1|2|3|0	6	0.33	2|1|0|0|0|0|1|0|0|0|0|0	1.5	4	0.33	0.82	0.33	0.82	0.33	-2.83	3.75	Q8TA86
DERL1	GEMC1	3|3|1|1	8	0.35	0|0|1|3|0|0|0|0|0|0|0|2	2	4	0.3	0.6	0.3	0.6	0.3	-1.65	3.33	Q9BUN8
CAPRIN1	GEMC1	1|2|20|13	36	0.65	7|5|3|5|23|20|7|5|7|8|11|6	9	4	0	0	0	0	0	-39.55	0.91	Q14444
CFAP97	GEMC1	0|1|0|0	1	0.73	0|0|0|0|0|0|0|1|1|1|2|3	0.25	4	0	0	0	0	0	-4.3	0.31	Q9P2B7
HSPB1	GEMC1	20|22|53|50	145	0.71	6|4|38|39|90|90|18|17|1|0|1|0	36.25	4	0	0	0	0	0	-79.45	1.19	P04792
MARK2	GEMC1	2|3|3|2	10	0.54	1|1|2|1|0|0|0|0|2|3|4|3	2.5	4	0.03	0.05	0.03	0.05	0.03	-4.48	1.47	Q7KZI7
NR3C1	GEMC1	1|0|1|0	2	0.73	7|4|0|0|1|3|0|0|9|8|8|7	0.5	4	0	0	0	0	0	-20.46	0.11	P04150
SF3B6	GEMC1	12|13|7|8	40	0.67	6|3|4|6|3|2|8|4|15|15|15|16	10	4	0	0	0	0	0	-23.26	1.09	Q9Y3B4
INTS6L	GEMC1	2|0|0|0	2	0.73	0|0|6|20|0|0|0|0|0|0|0|0	0.5	4	0	0	0	0	0	-10.6	0.19	Q5JSJ4
BAHCC1	GEMC1	1|1|0|0	2	0.73	0|0|0|0|0|0|0|0|0|0|0|0	0.5	4	0	0	0	0	0	-1.76	5	Q9P281
VCPIP1	GEMC1	74|84|47|45	250	0.65	21|13|0|0|11|5|5|1|61|57|56|57	62.5	4	0	0	0	0	0	-39.02	2.18	Q96JH7
RRP15	GEMC1	1|1|0|0	2	0.73	0|0|4|2|0|0|0|0|0|1|1|1	0.5	4	0	0	0	0	0	-4.78	0.56	Q9Y3B9
FKBP3	GEMC1	0|0|19|12	31	0.58	6|4|0|0|8|8|8|12|8|9|9|10	7.75	4	0.01	0.03	0.01	0.03	0.01	-36.22	0.95	Q00688
EMC1	GEMC1	1|2|0|0	3	0.73	1|0|1|3|0|0|0|0|8|9|5|4	0.75	4	0	0	0	0	0	-13.22	0.24	Q8N766
AHNAK	GEMC1	319|333|354|338	1344	0.73	813|870|31|35|1611|1557|1515|1800|685|674|668|642	336	4	0	0	0	0	0	#NAME?	0.31	Q09666
KAT14	GEMC1	12|11|0|0	23	0.17	0|0|0|0|0|0|0|0|0|0|1|1	5.75	4	0.5	1	0.5	1	0.5	-2.12	28.75	Q9H8E8
MCM3	GEMC1	41|44|27|34	146	0.71	23|13|31|30|27|26|15|10|32|36|45|36	36.5	4	0	0	0	0	0	-68.04	1.21	P25205
YWHAQ	GEMC1	7|7|1|3	18	0.73	7|3|8|7|4|5|10|12|14|11|15|9	4.5	4	0	0	0	0	0	-39.72	0.46	P27348
TCF20	GEMC1	185|180|24|22	411	0	1|0|0|0|2|2|0|0|0|0|0|0	102.75	4	1	1	1	1	1	20.94	205.5	Q9UGU0
ZNF865	GEMC1	1|2|0|0	3	0.4	0|0|0|0|0|0|0|0|0|0|0|0	0.75	4	0.24	0.94	0.24	0.94	0.24	-1.76	7.5	P0CJ78
HMGXB4	GEMC1	5|3|0|0	8	0.49	0|0|1|0|0|0|1|0|3|4|4|4	2	4	0.11	0.36	0.11	0.36	0.11	-7.74	1.18	Q9UGU5
ABR	GEMC1	0|0|0|1	1	0.73	1|0|0|0|2|1|0|0|14|15|17|9	0.25	4	0	0	0	0	0	-25.24	0.04	Q12979
YY1	GEMC1	2|3|0|0	5	0.6	4|0|0|0|0|0|0|1|5|4|5|5	1.25	4	0	0.01	0	0.01	0	-10.51	0.52	P25490
VPS16	GEMC1	0|0|0|1	1	0.73	0|0|1|1|0|0|0|0|1|1|0|0	0.25	4	0	0	0	0	0	-2.84	0.62	Q9H269
HSP90B1	GEMC1	31|30|24|25	110	0.72	5|1|36|38|18|20|7|9|35|35|36|34	27.5	4	0	0	0	0	0	-60.32	1.03	P14625
CPSF4	GEMC1	24|22|0|0	46	0.25	0|0|1|1|0|0|2|2|3|8|8|7	11.5	4	0.49	0.99	0.49	0.99	0.49	-13.74	3.59	O95639
SRSF11	GEMC1	26|34|6|4	70	0.5	9|7|8|8|0|0|14|7|21|18|13|13	17.5	4	0.09	0.36	0.09	0.36	0.09	-39.69	1.48	Q05519
PROSER1	GEMC1	2|1|2|2	7	0.07	0|0|0|0|0|0|0|0|0|0|0|0	1.75	4	0.71	0.94	0.71	0.94	0.71	0.75	17.5	Q86XN7
RNF2	GEMC1	28|26|13|6	73	0	0|0|1|2|1|0|1|0|0|2|3|2	18.25	4	0.98	1	0.98	1	0.98	2.26	15.21	Q99496
DDOST	GEMC1	3|5|12|11	31	0.73	0|0|16|17|12|13|6|5|18|18|19|20	7.75	4	0	0	0	0	0	-53.19	0.54	P39656
PYM1	GEMC1	1|1|9|10	21	0.57	3|0|1|2|5|3|6|7|6|4|6|5	5.25	4	0.01	0.02	0.01	0.02	0.01	-17.83	1.12	Q9BRP8
HMMR	GEMC1	0|0|1|0	1	0.73	0|0|0|0|0|0|0|0|0|0|0|0	0.25	4	0	0	0	0	0	-1.76	2.5	O75330
SLC25A21	GEMC1	2|0|0|0	2	0.44	0|0|0|0|0|0|0|0|0|1|1|0	0.5	4	0.19	0.78	0.19	0.78	0.19	-2.12	2.5	Q9BQT8
AKAP12	GEMC1	0|0|7|5	12	0.73	6|4|0|1|17|18|3|4|16|16|11|15	3	4	0	0	0	0	0	-48.16	0.27	Q02952
DENR	GEMC1	0|1|2|1	4	0.61	0|0|1|2|1|0|0|0|4|5|4|4	1	4	0	0	0	0	0	-9.24	0.48	O43583
STAMBP	GEMC1	0|0|0|1	1	0.73	1|1|0|0|3|2|0|0|2|2|1|0	0.25	4	0	0	0	0	0	-5.69	0.21	O95630
IFIT5	GEMC1	3|2|0|0	5	0.73	28|27|0|0|7|8|15|8|70|69|62|65	1.25	4	0	0	0	0	0	-158.75	0.03	Q13325
MAT2A	GEMC1	4|5|6|12	27	0.73	19|20|16|14|6|11|1|1|15|17|15|15	6.75	4	0	0	0	0	0	-52.46	0.46	P31153
WDR74	GEMC1	2|2|2|1	7	0.07	0|0|0|0|0|0|0|0|0|0|0|0	1.75	4	0.71	0.94	0.71	0.94	0.71	0.75	17.5	Q6RFH5
C19ORF68	GEMC1	4|4|0|0	8	0.23	0|0|0|0|0|0|0|0|0|0|0|0	2	4	0.5	1	0.5	1	0.5	-1.76	20	Q86XI8
PPP1R12A	GEMC1	1|0|0|0	1	0.73	2|0|0|0|5|4|0|0|7|9|8|6	0.25	4	0	0	0	0	0	-17.69	0.06	O14974
PDCD6IP	GEMC1	4|4|0|0	8	0.73	3|2|2|0|7|2|5|2|17|16|17|16	2	4	0	0	0	0	0	-37.77	0.23	Q8WUM4
NUP133	GEMC1	8|4|3|2	17	0.73	1|0|1|0|3|1|7|2|38|32|39|39	4.25	4	0	0	0	0	0	-63.26	0.26	Q8WUM0
VPS52	GEMC1	0|0|1|0	1	0.73	0|0|0|0|0|0|0|0|0|0|1|0	0.25	4	0	0	0	0	0	-1.75	2.5	Q8N1B4
PQBP1	GEMC1	9|11|9|10	39	0	0|0|0|0|1|1|0|0|1|0|1|0	9.75	4	1	1	1	1	1	10.43	24.38	O60828
NUP88	GEMC1	7|5|5|5	22	0.73	5|2|21|17|21|20|8|6|22|18|18|15	5.5	4	0	0	0	0	0	-57.18	0.33	Q99567
SF3A3	GEMC1	25|25|32|27	109	0.63	6|2|4|6|10|5|2|3|25|24|27|21	27.25	4	0	0	0	0	0	-13.51	2.08	Q12874
DERL2	GEMC1	1|0|0|0	1	0.73	0|0|0|0|1|1|0|0|0|1|1|0	0.25	4	0	0	0	0	0	-2.84	0.62	Q9GZP9
L3MBTL2	GEMC1	3|2|0|0	5	0.25	0|0|0|0|0|0|0|0|1|0|0|0	1.25	4	0.49	1	0.49	1	0.49	-1.75	12.5	Q969R5
BRCA1	GEMC1	0|0|0|1	1	0.73	0|0|0|0|0|0|0|0|0|0|1|0	0.25	4	0	0	0	0	0	-1.75	2.5	P38398
FOXO3	GEMC1	0|0|1|0	1	0.73	0|0|0|0|0|0|0|0|2|2|1|0	0.25	4	0	0	0	0	0	-3.23	0.5	O43524
ZW10	GEMC1	0|1|0|0	1	0.73	0|0|0|0|1|0|0|0|7|9|6|4	0.25	4	0	0	0	0	0	-11.61	0.09	O43264
LRRC40	GEMC1	0|0|9|11	20	0.68	0|0|0|0|19|21|1|1|12|13|10|10	5	4	0	0	0	0	0	-37.64	0.57	Q9H9A6
ABCB7	GEMC1	1|3|3|8	15	0.34	1|0|3|2|1|2|0|1|1|0|2|1	3.75	4	0.31	0.98	0.31	0.98	0.31	-4.83	2.68	O75027
CNOT10	GEMC1	1|0|0|0	1	0.73	1|0|0|0|2|2|0|0|4|2|2|2	0.25	4	0	0	0	0	0	-7.03	0.17	Q9H9A5
CMTM8	GEMC1	0|0|0|1	1	0.73	0|0|0|0|0|0|0|0|0|0|0|0	0.25	4	0	0	0	0	0	-1.76	2.5	Q8IZV2
C17ORF53	GEMC1	4|2|2|3	11	0	0|0|0|0|0|0|0|0|0|0|0|0	2.75	4	0.97	1	0.97	1	0.97	2.78	27.5	Q8N3J3
UTP6	GEMC1	1|0|0|0	1	0.73	0|0|3|2|0|0|0|0|0|0|0|1	0.25	4	0	0	0	0	0	-3.66	0.42	Q9NYH9
POLA1	GEMC1	30|28|14|22	94	0.62	16|7|1|1|15|11|16|9|20|15|15|14	23.5	4	0	0	0	0	0	-29.73	1.7	P09884
SAFB2	GEMC1	13|20|0|0	33	0.37	8|4|9|9|1|0|4|1|5|9|5|4	8.25	4	0.25	0.99	0.25	0.99	0.25	-25.59	1.42	Q14151
FXR2	GEMC1	6|6|2|1	15	0.73	8|4|5|4|4|5|4|7|10|9|10|7	3.75	4	0	0	0	0	0	-27.14	0.54	P51116
ANKHD1	GEMC1	5|4|10|8	27	0.64	1|0|0|0|11|10|0|0|13|8|14|7	6.75	4	0	0	0	0	0	-17.69	1.05	Q8IWZ3
TOP1	GEMC1	46|47|2|2	97	0.66	7|2|56|62|5|2|13|12|12|10|9|10	24.25	4	0	0	0	0	0	-77.6	1.24	P11387
NCOA6	GEMC1	51|63|8|8	130	0	0|0|0|0|0|0|0|0|0|0|0|0	32.5	4	1	1	1	1	1	12.87	325	Q14686
ABCF2	GEMC1	5|5|0|1	11	0.73	16|7|5|5|5|3|5|3|16|20|20|13	2.75	4	0	0	0	0	0	-49.02	0.25	Q9UG63
RRP1B	GEMC1	9|9|2|1	21	0.69	6|0|20|11|0|0|8|2|15|14|15|13	5.25	4	0	0	0	0	0	-41.72	0.5	Q14684
PSMD10	GEMC1	0|0|3|2	5	0.32	0|0|0|0|2|1|0|0|0|0|0|0	1.25	4	0.38	0.87	0.38	0.87	0.38	-2.5	4.17	O75832
BRMS1	GEMC1	2|0|1|3	6	0.27	0|0|0|0|0|0|0|0|0|0|0|0	1.5	4	0.48	0.99	0.48	0.99	0.48	-1.76	15	Q9HCU9
GNAI2	GEMC1	0|1|0|0	1	0.73	1|0|0|1|3|0|0|0|1|0|1|0	0.25	4	0	0	0	0	0	-3.93	0.36	P04899
GCFC2	GEMC1	2|3|0|1	6	0.27	0|0|0|0|0|0|0|0|0|0|0|0	1.5	4	0.48	0.99	0.48	0.99	0.48	-1.76	15	P16383
PRPF40A	GEMC1	38|38|10|9	95	0.25	1|1|2|1|4|2|1|2|12|11|15|12	23.75	4	0.49	0.99	0.49	0.99	0.49	-9.64	3.83	O75400
ZMYND8	GEMC1	6|2|2|1	11	0.47	0|0|0|0|0|0|0|0|5|2|7|4	2.75	4	0.13	0.5	0.13	0.5	0.13	-6.01	1.53	Q9ULU4
EIF4G1	GEMC1	21|22|36|28	107	0.73	72|58|16|17|108|86|47|45|167|182|175|186	26.75	4	0	0	0	0	0	-419.72	0.24	Q04637
NELFCD	GEMC1	20|22|8|9	59	0.07	0|0|0|0|1|1|1|0|6|5|6|7	14.75	4	0.71	0.99	0.71	0.99	0.71	-0.61	5.46	Q8IXH7
RBM4B	GEMC1	1|3|1|2	7	0.27	0|0|0|0|0|0|0|0|0|0|0|0	1.75	4	0.48	0.99	0.48	0.99	0.48	0.75	17.5	Q9BQ04
FNBP4	GEMC1	1|0|0|0	1	0.73	0|0|0|0|1|0|0|0|1|2|2|2	0.25	4	0	0	0	0	0	-4.22	0.31	Q8N3X1
LCORL	GEMC1	3|0|0|0	3	0.38	0|0|0|0|0|0|0|0|0|0|0|0	0.75	4	0.25	0.99	0.25	0.99	0.25	-1.76	7.5	Q8N3X6
POLR3A	GEMC1	0|0|0|1	1	0.73	0|0|0|0|0|0|0|0|0|0|0|0	0.25	4	0	0	0	0	0	-1.76	2.5	O14802
ZDHHC13	GEMC1	1|0|0|0	1	0.73	0|0|0|0|0|0|0|0|1|0|0|0	0.25	4	0	0	0	0	0	-1.75	2.5	Q8IUH4
MRPL49	GEMC1	2|0|1|0	3	0.55	0|0|0|0|0|0|0|0|5|3|3|2	0.75	4	0.02	0.07	0.02	0.07	0.02	-5.85	0.58	Q13405
TBC1D2B	GEMC1	0|0|0|1	1	0.73	1|2|0|0|0|0|1|0|0|1|0|1	0.25	4	0	0	0	0	0	-3.56	0.42	Q9UPU7
EXOSC8	GEMC1	0|0|3|1	4	0.58	1|0|0|0|0|0|1|0|5|5|3|5	1	4	0.01	0.03	0.01	0.03	0.01	-8.62	0.5	Q96B26
H1F0	GEMC1	3|2|8|5	18	0.5	0|0|0|1|4|3|7|6|2|2|2|1	4.5	4	0.09	0.35	0.09	0.35	0.09	-8.21	1.61	P07305
CHD8	GEMC1	107|118|45|54	324	0	0|0|0|0|0|2|0|1|8|8|8|7	81	4	1	1	1	1	1	8.27	23.82	Q9HCK8
CCDC117	GEMC1	0|1|0|0	1	0.73	0|0|0|0|0|0|0|0|0|0|0|0	0.25	4	0	0	0	0	0	-1.76	2.5	Q8IWD4
MSH6	GEMC1	18|20|12|10	60	0.71	15|7|3|1|7|6|25|16|32|31|35|36	15	4	0	0	0	0	0	-63	0.71	P52701
DYNC1I2	GEMC1	1|0|0|0	1	0.73	2|0|0|0|1|1|0|0|4|6|4|3	0.25	4	0	0	0	0	0	-9.19	0.12	Q13409
ZDBF2	GEMC1	3|1|0|0	4	0.47	0|0|0|0|0|0|0|0|1|1|3|2	1	4	0.14	0.55	0.14	0.55	0.14	-3.99	1.43	Q9HCK1
KRT8	GEMC1	82|94|197|208	581	0.73	65|115|251|255|252|244|134|160|47|54|50|56	145.25	4	0	0	0	0	0	-460.7	0.92	P05787
ARL3	GEMC1	1|1|0|0	2	0.73	1|0|1|0|7|6|5|3|8|6|7|7	0.5	4	0	0	0	0	0	-22.48	0.1	P36405
ARL2	GEMC1	2|3|6|4	15	0.73	5|1|7|5|15|13|6|5|12|12|11|8	3.75	4	0	0	0	0	0	-34.9	0.4	P36404
KRT18	GEMC1	66|80|130|127	403	0.73	74|123|248|267|152|119|97|118|42|47|42|45	100.75	4	0	0	0	0	0	-376.03	0.78	P05783
SLC2A3	GEMC1	1|3|0|0	4	0.48	2|0|2|4|0|0|0|0|0|0|0|0	1	4	0.13	0.51	0.13	0.51	0.13	-4.48	1.25	P11169
SKP1	GEMC1	19|18|5|7	49	0.65	5|4|5|6|12|9|5|3|18|16|15|10	12.25	4	0	0	0	0	0	-30.49	1.21	P63208
TOX4	GEMC1	71|69|16|19	175	0.47	5|4|1|1|1|3|7|6|40|43|36|47	43.75	4	0.13	0.32	0.13	0.32	0.13	-44.57	2.28	O94842
COX7A2	GEMC1	0|0|1|3	4	0.59	0|0|0|0|2|1|2|3|3|3|3|3	1	4	0	0.02	0	0.02	0	-8.98	0.5	P14406
E2F5	GEMC1	9|8|7|10	34	0	0|0|0|0|0|0|0|0|0|0|0|0	8.5	4	1	1	1	1	1	11.29	85	Q15329
NBN	GEMC1	3|3|0|0	6	0.48	1|0|1|2|1|1|0|0|0|1|2|3	1.5	4	0.11	0.22	0.11	0.22	0.11	-5.69	1.25	O60934
NFIB	GEMC1	5|1|0|0	6	0.37	0|0|0|0|0|0|0|0|0|0|1|0	1.5	4	0.25	1	0.25	1	0.25	-1.75	15	O00712
GLYR1	GEMC1	4|1|1|1	7	0.73	2|2|1|1|0|0|7|5|21|21|21|18	1.75	4	0	0	0	0	0	-39.21	0.18	Q49A26
TEX10	GEMC1	1|1|0|0	2	0.73	0|0|1|0|0|0|1|1|2|1|1|0	0.5	4	0	0	0	0	0	-3.92	0.71	Q9NXF1
RNMT	GEMC1	1|0|1|3	5	0.54	0|0|0|0|0|0|0|0|2|4|4|5	1.25	4	0.03	0.13	0.03	0.13	0.03	-6.73	0.83	O43148
SLC35E1	GEMC1	0|1|0|0	1	0.73	2|4|1|0|0|0|0|0|0|0|0|0	0.25	4	0	0	0	0	0	-4.11	0.36	Q96K37
C9ORF142	GEMC1	1|0|0|0	1	0.73	1|0|0|0|0|0|1|0|1|0|1|1	0.25	4	0	0	0	0	0	-3.2	0.5	Q9BUH6
RPS27	GEMC1	34|37|22|16	109	0.65	10|24|25|27|10|5|12|11|14|14|10|14	27.25	4	0	0	0	0	0	-34.46	1.69	P42677
PMF1	GEMC1	0|0|0|1	1	0.73	0|0|0|0|0|0|0|0|1|1|1|0	0.25	4	0	0	0	0	0	-2.48	0.83	Q6P1K2
LRBA	GEMC1	0|0|0|1	1	0.73	2|1|1|3|3|1|0|0|70|71|73|67	0.25	4	0	0	0	0	0	-128.32	0.01	P50851
RPL37A	GEMC1	7|7|14|12	40	0.57	3|2|8|5|10|6|6|11|4|3|4|5	10	4	0.01	0.04	0.01	0.04	0.01	-13.05	1.61	P61513
EIF3K	GEMC1	1|2|0|0	3	0.73	4|4|1|0|2|1|5|3|9|11|13|9	0.75	4	0	0	0	0	0	-26.52	0.12	Q9UBQ5
ELOB	GEMC1	2|1|2|2	7	0.73	5|3|0|0|4|5|0|0|5|7|7|8	1.75	4	0	0	0	0	0	-16.42	0.4	Q15370
STIP1	GEMC1	34|34|15|21	104	0.68	21|23|7|5|9|11|15|10|23|21|24|22	26	4	0	0	0	0	0	-42.57	1.45	P31948
ESRRB	GEMC1	1|1|0|0	2	0.73	0|0|0|0|0|0|0|0|0|0|0|0	0.5	4	0	0	0	0	0	-1.76	5	O95718
ASNS	GEMC1	1|2|2|2	7	0.73	5|2|3|3|32|32|5|3|37|35|36|30	1.75	4	0	0	0	0	0	-91.39	0.08	P08243
SMAD2	GEMC1	0|0|0|1	1	0.73	0|0|0|0|1|0|0|0|0|1|0|0	0.25	4	0	0	0	0	0	-2.12	1.25	Q15796
EIF4EBP2	GEMC1	0|0|2|1	3	0.46	0|0|0|0|2|1|0|0|0|0|0|0	0.75	4	0.16	0.66	0.16	0.66	0.16	-2.5	2.5	Q13542
FAM83H	GEMC1	9|9|3|5	26	0	0|0|0|0|0|0|0|0|0|0|0|0	6.5	4	1	1	1	1	1	4.63	65	Q6ZRV2
NAA16	GEMC1	1|0|0|0	1	0.73	0|0|0|0|0|0|0|0|0|0|0|0	0.25	4	0	0	0	0	0	-1.76	2.5	Q6N069
CCDC6	GEMC1	5|7|9|9	30	0.51	4|0|0|0|10|6|0|0|3|5|2|6	7.5	4	0.06	0.12	0.06	0.12	0.06	-6.33	2.08	Q16204
RPS8	GEMC1	63|64|30|30	187	0.73	49|61|69|73|31|27|74|100|54|51|52|55	46.75	4	0	0	0	0	0	-192.39	0.73	P62241
DDX56	GEMC1	0|1|0|0	1	0.73	0|0|2|1|0|0|0|0|2|3|3|2	0.25	4	0	0	0	0	0	-6.14	0.19	Q9NY93
RPS15A	GEMC1	58|60|37|34	189	0.72	31|64|41|39|25|26|23|31|40|41|31|34	47.25	4	0	0	0	0	0	-84.92	1.25	P62244
TUBB4A	GEMC1	42|40|24|22	128	0.72	23|36|41|41|24|28|51|60|31|26|22|30	32	4	0	0	0	0	0	-101.63	0.87	P04350
EDC3	GEMC1	4|2|6|3	15	0.59	3|2|1|0|2|2|2|2|8|6|3|3	3.75	4	0	0.01	0	0.01	0	-10.11	1.14	Q96F86
XP32	GEMC1	0|0|1|1	2	0.73	0|0|0|1|1|2|0|0|0|0|0|0	0.5	4	0	0	0	0	0	-2.83	1.25	Q5T750
RPS16	GEMC1	36|27|40|41	144	0.72	16|14|44|49|36|39|24|24|39|34|33|32	36	4	0	0	0	0	0	-87.62	1.02	P62249
CCDC47	GEMC1	1|0|0|0	1	0.73	0|0|3|2|3|3|0|0|7|9|10|7	0.25	4	0	0	0	0	0	-19.06	0.06	Q96A33
EMC8	GEMC1	1|0|1|0	2	0.73	0|0|1|0|0|1|0|0|0|2|0|0	0.5	4	0	0	0	0	0	-2.83	1.25	O43402
HSPB8	GEMC1	1|0|2|3	6	0.47	0|0|0|0|5|6|0|0|0|0|0|0	1.5	4	0.15	0.4	0.15	0.4	0.15	-4.6	1.36	Q9UJY1
SLC25A6	GEMC1	17|17|5|8	47	0.69	4|6|13|9|6|6|10|6|22|20|20|20	11.75	4	0	0	0	0	0	-42.82	0.89	P12236
NT5DC2	GEMC1	2|1|0|0	3	0.73	0|0|11|6|1|1|0|0|1|1|5|2	0.75	4	0	0	0	0	0	-12.08	0.27	Q9H857
SPDL1	GEMC1	8|5|20|22	55	0.34	1|0|0|0|1|2|0|0|14|12|12|15	13.75	4	0.31	0.71	0.31	0.71	0.31	-13.35	2.41	Q96EA4
MRPL50	GEMC1	0|1|1|0	2	0.73	0|0|0|0|0|0|0|2|1|2|1|2	0.5	4	0	0	0	0	0	-4.22	0.62	Q8N5N7
THOC3	GEMC1	2|4|1|1	8	0.6	0|0|6|5|2|0|2|3|2|2|3|2	2	4	0	0.01	0	0.01	0	-9.72	0.74	Q96J01
ATXN2L	GEMC1	12|8|13|9	42	0.73	13|9|1|0|72|66|8|4|45|44|42|62	10.5	4	0	0	0	0	0	-132.04	0.29	Q8WWM7
EPS15L1	GEMC1	17|20|7|12	56	0.73	13|7|0|0|12|13|8|10|142|145|132|133	14	4	0	0	0	0	0	-242.9	0.23	Q9UBC2
ARF3	GEMC1	59|64|28|37	188	0.73	55|55|53|56|33|39|66|82|66|62|55|59	47	4	0	0	0	0	0	-185.6	0.77	P61204
DNTTIP2	GEMC1	1|1|0|0	2	0.73	3|0|4|4|0|0|1|1|3|5|3|3	0.5	4	0	0	0	0	0	-12.08	0.19	Q5QJE6
ATRX	GEMC1	16|18|0|0	34	0.31	1|1|0|0|0|0|0|0|9|10|7|9	8.5	4	0.42	0.87	0.42	0.87	0.42	-15.82	2.3	P46100
BYSL	GEMC1	1|1|0|0	2	0.73	1|0|1|2|0|0|2|1|3|2|1|2	0.5	4	0	0	0	0	0	-7	0.33	Q13895
PCYT1A	GEMC1	8|9|3|2	22	0.31	5|4|0|0|0|1|3|2|1|5|0|2	5.5	4	0.39	0.85	0.39	0.85	0.39	-6.43	2.39	P49585
HSDL2	GEMC1	7|8|0|0	15	0.47	1|1|5|4|0|0|4|2|4|4|3|1	3.75	4	0.14	0.4	0.14	0.4	0.14	-12.94	1.29	Q6YN16
STAU2	GEMC1	1|1|0|0	2	0.73	0|0|0|0|0|0|0|0|0|0|0|0	0.5	4	0	0	0	0	0	-1.76	5	Q9NUL3
DDX39A	GEMC1	12|15|6|9	42	0.69	0|0|7|7|6|4|3|0|21|24|27|22	10.5	4	0	0	0	0	0	-35.75	0.87	O00148
H2AFY	GEMC1	25|26|2|2	55	0.72	1|2|69|73|7|3|19|27|18|17|18|18	13.75	4	0	0	0	0	0	-109.68	0.51	O75367
RCE1	GEMC1	0|0|1|0	1	0.73	0|0|0|0|0|0|0|0|0|0|0|0	0.25	4	0	0	0	0	0	-1.76	2.5	Q9Y256
FTSJ3	GEMC1	19|17|4|2	42	0.73	2|0|30|33|5|3|21|18|31|35|32|40	10.5	4	0	0	0	0	0	-101.03	0.42	Q8IY81
SUPT3H	GEMC1	1|2|0|0	3	0.4	0|0|0|0|0|0|0|0|0|0|0|0	0.75	4	0.24	0.94	0.24	0.94	0.24	-1.76	7.5	O75486
SRP14	GEMC1	4|5|8|8	25	0.64	0|1|8|7|3|1|3|1|8|9|7|8	6.25	4	0	0	0	0	0	-14.82	1.14	P37108
DSC1	GEMC1	0|0|1|0	1	0.73	0|0|7|9|0|0|0|0|0|0|0|0	0.25	4	0	0	0	0	0	-6.85	0.16	Q08554
NCKAP1	GEMC1	0|1|1|1	3	0.73	4|1|0|0|2|4|3|3|20|22|19|15	0.75	4	0	0	0	0	0	-40.21	0.08	Q9Y2A7
ZNF195	GEMC1	0|2|0|0	2	0.4	0|0|0|0|0|0|0|0|0|0|0|0	0.5	4	0.24	0.94	0.24	0.94	0.24	-1.76	5	O14628
PDK3	GEMC1	1|1|0|0	2	0.73	1|1|3|2|0|0|3|1|0|0|0|0	0.5	4	0	0	0	0	0	-5.22	0.45	Q15120
RIOX2	GEMC1	0|0|1|0	1	0.73	0|0|0|0|0|0|0|0|1|1|0|0	0.25	4	0	0	0	0	0	-2.12	1.25	Q8IUF8
MCTS1	GEMC1	4|2|1|1	8	0.63	0|0|9|8|2|2|2|0|3|4|3|3	2	4	0	0	0	0	0	-13.06	0.56	Q9ULC4
KIAA0586	GEMC1	0|0|1|0	1	0.73	0|0|0|0|0|0|0|0|0|0|0|0	0.25	4	0	0	0	0	0	-1.76	2.5	Q9BVV6
POLDIP2	GEMC1	3|2|1|0	6	0.46	0|0|1|3|0|0|0|0|1|2|0|2	1.5	4	0.15	0.42	0.15	0.42	0.15	-4.67	1.67	Q9Y2S7
MLH1	GEMC1	7|5|17|8	37	0.1	4|1|0|0|1|1|3|1|3|6|1|3	9.25	4	0.58	1	0.58	1	0.58	-2.64	3.85	P40692
SP2	GEMC1	3|2|1|2	8	0.06	0|0|0|0|0|0|0|0|0|0|0|0	2	4	0.72	0.99	0.72	0.99	0.72	0.75	20	Q02086
TBCEL	GEMC1	0|0|0|1	1	0.73	4|2|0|0|6|2|3|5|3|2|3|4	0.25	4	0	0	0	0	0	-15.09	0.07	Q5QJ74
LIN7C	GEMC1	0|0|1|1	2	0.73	1|0|0|0|0|0|0|0|5|3|4|3	0.5	4	0	0	0	0	0	-7.24	0.31	Q9NUP9
NR2C1	GEMC1	1|1|0|0	2	0.73	0|0|0|0|0|0|0|0|3|6|2|4	0.5	4	0	0	0	0	0	-6.7	0.33	P13056
PARVA	GEMC1	0|0|1|1	2	0.73	6|3|0|0|6|2|2|1|0|1|2|0	0.5	4	0	0	0	0	0	-10.11	0.22	Q9NVD7
HIST1H1E	GEMC1	18|16|68|46	148	0.69	7|23|19|20|33|29|74|66|11|10|7|8	37	4	0	0	0	0	0	-83.19	1.26	P10412
GAK	GEMC1	0|1|0|0	1	0.73	0|0|0|0|2|0|0|0|7|7|9|7	0.25	4	0	0	0	0	0	-13.58	0.08	O14976
RPL12	GEMC1	13|12|22|19	66	0.67	12|9|9|15|14|13|17|14|10|10|9|10	16.5	4	0	0	0	0	0	-27.61	1.33	P30050
AGO1	GEMC1	0|0|2|1	3	0.5	0|0|0|0|2|2|0|0|1|1|0|0	0.75	4	0.09	0.36	0.09	0.36	0.09	-3.55	1.25	Q9UL18
PABPC1	GEMC1	58|51|57|55	221	0.72	23|12|43|46|67|51|41|39|41|45|39|47	55.25	4	0	0	0	0	0	-89.09	1.2	P11940
TCHP	GEMC1	0|2|2|2	6	0.73	1|1|0|1|3|1|0|0|10|7|7|2	1.5	4	0	0	0	0	0	-14.15	0.45	Q9BT92
FOXF2	GEMC1	0|2|0|0	2	0.4	0|0|0|0|0|0|0|0|0|0|0|0	0.5	4	0.24	0.94	0.24	0.94	0.24	-1.76	5	Q12947
AIMP2	GEMC1	2|3|3|0	8	0.63	0|0|3|5|1|1|2|1|4|6|4|4	2	4	0	0	0	0	0	-13.83	0.65	Q13155
SERPINH1	GEMC1	58|54|80|89	281	0.7	32|22|70|70|60|54|30|19|19|21|24|21	70.25	4	0	0	0	0	0	-65.93	1.74	P50454
PSMC2	GEMC1	8|9|17|14	48	0.71	8|4|2|1|12|10|7|9|35|28|29|34	12	4	0	0	0	0	0	-53.56	0.68	P35998
RHOG	GEMC1	1|4|1|0	6	0.58	3|2|1|2|4|3|2|2|2|1|2|0	1.5	4	0.01	0.03	0.01	0.03	0.01	-10.33	0.65	P84095
TCF12	GEMC1	1|3|1|3	8	0.32	0|0|0|0|2|2|0|0|0|0|0|0	2	4	0.38	0.76	0.38	0.76	0.38	-0.95	5	Q99081
FAM83B	GEMC1	0|1|0|0	1	0.73	0|0|0|0|0|0|0|0|1|0|1|1	0.25	4	0	0	0	0	0	-2.48	0.83	Q5T0W9
MTDH	GEMC1	7|3|7|6	23	0.73	8|1|9|9|3|5|8|5|11|15|17|14	5.75	4	0	0	0	0	0	-35.15	0.57	Q86UE4
RAB9A	GEMC1	2|2|0|0	4	0.73	2|0|3|7|0|0|0|0|0|5|7|6	1	4	0	0	0	0	0	-12.85	0.33	P51151
TRMT1	GEMC1	1|1|0|0	2	0.73	0|0|0|0|1|0|0|0|1|0|0|2	0.5	4	0	0	0	0	0	-2.83	1.25	Q9NXH9
HMG20A	GEMC1	10|8|2|2	22	0	0|0|0|0|0|0|0|0|0|0|1|0	5.5	4	0.99	1	0.99	1	0.99	3.55	55	Q9NP66
TTC31	GEMC1	0|1|0|0	1	0.73	0|0|0|0|0|0|0|0|0|0|0|0	0.25	4	0	0	0	0	0	-1.76	2.5	Q49AM3
WDR6	GEMC1	0|0|1|2	3	0.52	0|0|1|0|0|0|0|0|5|1|0|3	0.75	4	0.05	0.19	0.05	0.19	0.05	-4.37	0.75	Q9NNW5
DDX19A	GEMC1	2|1|4|3	10	0.62	3|1|1|0|8|7|0|0|3|4|3|3	2.5	4	0	0	0	0	0	-11.84	0.76	Q9NUU7
ZC3H14	GEMC1	33|43|6|8	90	0.13	8|5|0|0|2|2|0|0|4|7|10|8	22.5	4	0.5	1	0.5	1	0.5	-8.44	4.89	Q6PJT7
HNRNPDL	GEMC1	17|17|9|9	52	0.69	3|0|20|20|7|5|15|12|14|16|15|13	13	4	0	0	0	0	0	-37.06	0.95	O14979
BAZ2B	GEMC1	8|8|0|0	16	0.19	0|0|0|0|0|0|0|0|0|0|0|0	4	4	0.5	1	0.5	1	0.5	-1.76	40	Q9UIF8
BAZ2A	GEMC1	7|11|0|0	18	0.29	1|2|0|0|0|0|0|0|3|4|2|2	4.5	4	0.47	1	0.47	1	0.47	-6.51	3.21	Q9UIF9
SDE2	GEMC1	2|2|1|3	8	0.46	1|0|0|0|1|0|0|0|2|3|0|3	2	4	0.16	0.35	0.16	0.35	0.16	-3.27	2	Q6IQ49
NECAP2	GEMC1	10|12|2|4	28	0.62	3|0|3|1|8|8|5|5|8|9|9|7	7	4	0	0	0	0	0	-22.84	1.08	Q9NVZ3
SALL2	GEMC1	18|20|16|21	75	0	0|0|0|0|0|0|0|0|0|0|0|0	18.75	4	1	1	1	1	1	25.05	187.5	Q9Y467
UFD1	GEMC1	3|2|2|3	10	0.73	8|2|0|0|2|3|3|0|9|9|10|8	2.5	4	0	0	0	0	0	-18.01	0.46	Q92890
TCF7L2	GEMC1	3|5|1|1	10	0.31	0|0|0|0|0|0|0|0|2|2|1|1	2.5	4	0.41	0.97	0.41	0.97	0.41	-1.97	4.17	Q9NQB0
RRP36	GEMC1	2|1|0|0	3	0.4	0|0|0|0|0|0|0|0|0|0|0|0	0.75	4	0.24	0.94	0.24	0.94	0.24	-1.76	7.5	Q96EU6
IKBKAP	GEMC1	2|2|2|2	8	0.73	9|1|0|0|9|7|4|4|13|8|11|12	2	4	0	0	0	0	0	-28.05	0.26	O95163
CPSF3	GEMC1	26|34|4|10	74	0.67	21|18|1|0|16|13|5|1|24|27|21|17	18.5	4	0	0	0	0	0	-58.13	1.13	Q9UKF6
SETD2	GEMC1	0|3|0|0	3	0.37	0|0|0|0|1|0|0|0|0|0|0|0	0.75	4	0.25	1	0.25	1	0.25	-1.75	7.5	Q9BYW2
YIPF5	GEMC1	1|2|0|0	3	0.49	0|0|0|1|0|0|0|0|1|1|1|1	0.75	4	0.11	0.44	0.11	0.44	0.11	-3.2	1.5	Q969M3
WDR48	GEMC1	0|1|0|0	1	0.73	0|0|0|0|0|0|0|0|2|1|1|0	0.25	4	0	0	0	0	0	-2.83	0.62	Q8TAF3
RANBP9	GEMC1	4|2|5|2	13	0.6	1|0|0|0|1|3|0|0|6|5|7|9	3.25	4	0	0.01	0	0.01	0	-9.25	1.02	Q96S59
YES1	GEMC1	1|0|0|0	1	0.73	0|0|1|2|0|0|0|0|1|2|2|3	0.25	4	0	0	0	0	0	-5.3	0.23	P07947
AP1B1	GEMC1	1|0|0|0	1	0.73	0|0|0|1|0|0|3|1|2|1|0|1	0.25	4	0	0	0	0	0	-4.59	0.28	Q10567
SMARCD3	GEMC1	3|2|0|0	5	0.27	0|0|0|0|0|0|0|0|0|0|0|0	1.25	4	0.48	0.99	0.48	0.99	0.48	-1.76	12.5	Q6STE5
MORF4L2	GEMC1	1|0|2|2	5	0.42	0|0|0|0|0|0|0|0|3|1|0|1	1.25	4	0.23	0.47	0.23	0.47	0.23	-3.28	2.5	Q15014
TRMT10C	GEMC1	0|3|0|0	3	0.59	0|0|0|1|1|0|1|0|4|4|7|4	0.75	4	0	0.01	0	0.01	0	-9.54	0.34	Q7L0Y3
SMG9	GEMC1	0|0|0|2	2	0.61	1|1|0|0|0|0|0|0|5|6|4|4	0.5	4	0	0	0	0	0	-9.06	0.24	Q9H0W8
P4HB	GEMC1	10|11|2|2	25	0.54	0|0|3|2|3|6|2|3|7|7|8|6	6.25	4	0.03	0.1	0.03	0.1	0.03	-15.59	1.33	P07237
RPS29	GEMC1	2|4|1|3	10	0.58	0|0|4|3|1|2|0|0|4|4|3|3	2.5	4	0.01	0.02	0.01	0.02	0.01	-8.56	1.04	P62273
CBX5	GEMC1	5|8|0|0	13	0.32	0|0|2|3|0|0|0|0|4|2|2|2	3.25	4	0.37	0.96	0.37	0.96	0.37	-6.97	2.17	P45973
RAB32	GEMC1	7|11|4|4	26	0.47	6|4|10|7|1|2|0|1|0|1|1|1	6.5	4	0.13	0.48	0.13	0.48	0.13	-7	1.91	Q13637
PATZ1	GEMC1	2|4|0|0	6	0.27	0|0|0|0|0|0|0|0|0|0|0|0	1.5	4	0.49	1	0.49	1	0.49	-1.76	15	Q9HBE1
RBMS1	GEMC1	0|0|2|0	2	0.55	2|0|0|0|3|1|2|1|0|1|1|1	0.5	4	0.02	0.07	0.02	0.07	0.02	-5.69	0.42	P29558
RUVBL1	GEMC1	94|98|81|79	352	0.73	61|60|9|15|54|50|69|66|146|133|141|135	88	4	0	0	0	0	0	-208.61	0.96	Q9Y265
EIF3L	GEMC1	1|1|0|0	2	0.73	3|0|5|3|6|7|3|0|22|17|15|16	0.5	4	0	0	0	0	0	-42.24	0.05	Q9Y262
ARID1A	GEMC1	223|214|10|14	461	0	0|0|0|0|0|0|0|0|0|0|3|3	115.25	4	1	1	1	1	1	4.34	192.08	O14497
DHX9	GEMC1	203|191|119|100	613	0.73	67|58|159|154|50|52|88|105|126|129|141|143	153.25	4	0	0	0	0	0	-268.65	1.31	Q08211
CLOCK	GEMC1	2|4|0|0	6	0.27	0|0|0|0|0|0|0|0|0|0|0|0	1.5	4	0.49	1	0.49	1	0.49	-1.76	15	O15516
TADA3	GEMC1	10|15|1|0	26	0.31	0|0|0|0|0|0|0|0|3|4|8|6	6.5	4	0.43	0.94	0.43	0.94	0.43	-8.84	3.1	O75528
TAF5L	GEMC1	3|8|3|1	15	0.04	0|0|0|0|0|0|0|0|0|1|0|0	3.75	4	0.75	1	0.75	1	0.75	0.56	37.5	O75529
CAP1	GEMC1	0|0|2|2	4	0.73	2|1|0|0|10|8|4|0|24|22|20|20	1	4	0	0	0	0	0	-48.18	0.09	Q01518
ZHX1	GEMC1	1|0|0|0	1	0.73	0|0|0|0|0|0|0|0|0|0|0|0	0.25	4	0	0	0	0	0	-1.76	2.5	Q9UKY1
ASCC2	GEMC1	0|0|1|0	1	0.73	0|0|0|0|0|0|0|0|5|7|1|4	0.25	4	0	0	0	0	0	-7.53	0.15	Q9H1I8
BRIX1	GEMC1	21|26|3|2	52	0.6	1|1|38|44|1|1|1|0|3|1|6|6	13	4	0	0.01	0	0.01	0	-36.83	1.27	Q8TDN6
SGPL1	GEMC1	0|1|0|0	1	0.73	0|1|0|1|2|1|0|0|0|1|1|0	0.25	4	0	0	0	0	0	-3.92	0.36	O95470
SNRPA1	GEMC1	30|33|14|19	96	0.71	16|8|5|6|9|5|19|26|48|46|45|43	24	4	0	0	0	0	0	-76.8	0.9	P09661
SRPRA	GEMC1	0|0|0|1	1	0.73	0|0|0|0|3|1|0|0|11|15|10|11	0.25	4	0	0	0	0	0	-21.65	0.05	P08240
IGF2BP2	GEMC1	14|15|7|3	39	0.73	9|6|25|23|1|0|39|28|14|21|19|19	9.75	4	0	0	0	0	0	-78.13	0.48	Q9Y6M1
CMAS	GEMC1	4|5|0|0	9	0.62	1|0|4|3|0|0|3|1|4|5|10|6	2.25	4	0	0	0	0	0	-16.17	0.61	Q8NFW8
CCNA2	GEMC1	10|17|39|39	105	0	0|0|0|0|0|0|0|0|0|0|0|0	26.25	4	1	1	1	1	1	15.98	262.5	P20248
PSMD13	GEMC1	0|2|9|9	20	0.58	0|0|0|0|3|2|1|0|7|11|11|10	5	4	0.01	0.01	0.01	0.01	0.01	-19.27	1.11	Q9UNM6
ZC3H18	GEMC1	5|10|0|0	15	0.33	3|0|0|0|0|0|1|2|2|4|1|4	3.75	4	0.34	0.99	0.34	0.99	0.34	-7.81	2.21	Q86VM9
POLD3	GEMC1	10|13|5|3	31	0.63	6|3|0|0|5|2|6|3|11|11|14|10	7.75	4	0	0	0	0	0	-22.69	1.09	Q15054
JUND	GEMC1	2|1|0|0	3	0.4	0|0|0|0|0|0|0|0|0|0|0|0	0.75	4	0.24	0.94	0.24	0.94	0.24	-1.76	7.5	P17535
DROSHA	GEMC1	14|12|3|0	29	0.04	0|0|0|0|0|0|0|0|0|0|0|1	7.25	4	0.75	1	0.75	1	0.75	-1.75	72.5	Q9NRR4
PPIA	GEMC1	25|33|5|5	68	0.71	3|1|44|44|9|12|6|4|37|40|36|40	17	4	0	0	0	0	0	-101.28	0.62	P62937
AKAP8	GEMC1	17|23|6|4	50	0	0|0|0|1|2|0|0|0|1|1|0|0	12.5	4	0.98	1	0.98	1	0.98	2.48	25	O43823
RNASEH2C	GEMC1	6|4|0|2	12	0.58	3|3|0|0|2|0|3|2|5|4|5|5	3	4	0	0.02	0	0.02	0	-14.2	0.94	Q8TDP1
BIRC2	GEMC1	1|1|0|0	2	0.73	0|0|4|4|0|0|0|0|0|0|0|0	0.5	4	0	0	0	0	0	-4.57	0.62	Q13490
MAP4K4	GEMC1	2|0|1|1	4	0.44	1|0|0|0|1|0|0|0|0|0|0|0	1	4	0.19	0.78	0.19	0.78	0.19	-2.12	5	O95819
BAG3	GEMC1	13|10|37|26	86	0.54	17|16|0|0|22|23|7|5|9|6|11|7	21.5	4	0.03	0.13	0.03	0.13	0.03	-29.75	1.75	O95817
KHSRP	GEMC1	110|134|36|44	324	0.65	37|57|26|29|26|23|40|38|61|56|55|59	81	4	0	0	0	0	0	-110.9	1.77	Q92945
SOBP	GEMC1	1|1|0|0	2	0.73	0|0|0|0|0|0|0|0|0|0|1|0	0.5	4	0	0	0	0	0	-1.75	5	A7XYQ1
METTL3	GEMC1	1|1|0|2	4	0.73	1|0|0|0|1|0|0|0|11|11|12|6	1	4	0	0	0	0	0	-17.75	0.24	Q86U44
RTF1	GEMC1	16|18|6|8	48	0.56	8|3|0|0|6|4|0|1|12|11|13|12	12	4	0.01	0.04	0.01	0.04	0.01	-16.77	1.71	Q92541
ACO2	GEMC1	0|0|0|1	1	0.73	0|0|4|3|0|0|0|0|0|0|0|0	0.25	4	0	0	0	0	0	-4.15	0.36	Q99798
EIF2B5	GEMC1	0|0|1|0	1	0.73	0|0|0|0|0|0|0|0|3|3|7|1	0.25	4	0	0	0	0	0	-6.16	0.18	Q13144
DSG1	GEMC1	0|0|5|3	8	0.64	0|0|16|20|2|8|0|0|0|0|0|0	2	4	0	0	0	0	0	-19.3	0.43	Q02413
DPF2	GEMC1	14|19|3|1	37	0.08	1|0|0|0|0|0|0|0|1|1|0|2	9.25	4	0.69	1	0.69	1	0.69	-1.59	18.5	Q92785
MED15	GEMC1	46|44|15|17	122	0	0|0|0|0|0|0|0|0|0|0|1|0	30.5	4	1	1	1	1	1	60.69	305	Q96RN5
FABP5	GEMC1	0|0|1|1	2	0.73	0|0|6|8|1|2|0|0|0|0|0|0	0.5	4	0	0	0	0	0	-7.46	0.29	Q01469
CPNE3	GEMC1	3|3|0|0	6	0.73	2|0|7|6|9|11|0|0|4|5|4|4	1.5	4	0	0	0	0	0	-22.72	0.29	O75131
PCIF1	GEMC1	0|2|0|0	2	0.4	0|0|0|0|0|0|0|0|0|0|0|0	0.5	4	0.24	0.94	0.24	0.94	0.24	-1.76	5	Q9H4Z3
WDR60	GEMC1	0|0|0|2	2	0.4	0|0|0|0|0|0|0|0|0|0|0|0	0.5	4	0.24	0.94	0.24	0.94	0.24	-1.76	5	Q8WVS4
FOXC1	GEMC1	1|3|0|0	4	0.46	0|0|0|0|0|0|0|0|1|0|2|3	1	4	0.15	0.6	0.15	0.6	0.15	-3.66	1.67	Q12948
MED31	GEMC1	1|1|0|0	2	0.73	0|0|0|0|0|0|0|0|0|0|0|0	0.5	4	0	0	0	0	0	-1.76	5	Q9Y3C7
PPIL1	GEMC1	14|20|12|13	59	0.02	3|3|1|1|0|1|1|1|6|6|7|7	14.75	4	0.85	1	0.85	1	0.85	0.79	4.1	Q9Y3C6
NOP16	GEMC1	2|0|0|0	2	0.73	0|0|2|1|0|0|0|0|7|9|8|8	0.5	4	0	0	0	0	0	-14.97	0.14	Q9Y3C1
MYOM3	GEMC1	0|0|0|1	1	0.73	0|0|0|0|0|0|0|0|0|0|0|0	0.25	4	0	0	0	0	0	-1.76	2.5	Q5VTT5
MAD2L1	GEMC1	1|1|6|6	14	0.44	0|0|4|2|5|3|0|0|1|3|2|1	3.5	4	0.2	0.39	0.2	0.39	0.2	-7.26	1.67	Q13257
GRPEL1	GEMC1	0|0|0|1	1	0.73	0|0|1|1|1|0|0|0|0|0|0|0	0.25	4	0	0	0	0	0	-2.48	0.83	Q9HAV7
UFC1	GEMC1	0|1|0|0	1	0.73	0|0|2|4|0|0|0|0|0|0|0|1	0.25	4	0	0	0	0	0	-4.11	0.36	Q9Y3C8
RPL30	GEMC1	7|9|10|10	36	0.63	4|0|14|16|3|5|3|6|4|4|3|4	9	4	0	0	0	0	0	-12.82	1.43	P62888
XPO5	GEMC1	4|4|1|0	9	0.65	0|1|1|0|0|0|0|0|8|9|10|16	2.25	4	0	0	0	0	0	-19.08	0.5	Q9HAV4
RBBP6	GEMC1	87|91|18|17	213	0	0|0|0|0|5|5|0|0|1|2|0|1	53.25	4	1	1	1	1	1	5.2	38.04	Q7Z6E9
HDAC1	GEMC1	22|19|23|17	81	0.56	0|1|4|6|2|1|7|3|14|12|17|19	20.25	4	0.01	0.03	0.01	0.03	0.01	-8.12	2.38	Q13547
PABPC4	GEMC1	7|9|10|12	38	0.66	0|0|7|5|9|6|2|2|10|12|13|10	9.5	4	0	0	0	0	0	-17.74	1.25	Q13310
SRPK1	GEMC1	7|6|14|9	36	0.55	3|7|7|11|3|6|5|5|7|5|1|3	9	4	0.02	0.08	0.02	0.08	0.02	-13.4	1.53	Q96SB4
PPP1R9B	GEMC1	0|0|1|0	1	0.73	0|0|0|0|0|0|0|0|0|1|1|2	0.25	4	0	0	0	0	0	-2.83	0.62	Q96SB3
UBR7	GEMC1	0|1|0|0	1	0.73	0|0|0|0|1|0|0|0|0|0|0|0	0.25	4	0	0	0	0	0	-1.75	2.5	Q8N806
MPP1	GEMC1	11|8|5|3	27	0.53	0|0|0|0|9|5|0|0|7|7|7|6	6.75	4	0.04	0.16	0.04	0.16	0.04	-10.95	1.65	Q00013
VPS72	GEMC1	30|31|1|1	63	0.17	2|2|0|0|0|0|0|0|3|3|5|3	15.75	4	0.5	1	0.5	1	0.5	-6.21	8.75	Q15906
MPND	GEMC1	0|1|0|0	1	0.73	0|0|0|0|0|0|0|0|0|0|0|0	0.25	4	0	0	0	0	0	-1.76	2.5	Q8N594
ELK1	GEMC1	1|2|0|0	3	0.4	0|0|0|0|0|0|0|0|0|0|0|0	0.75	4	0.24	0.94	0.24	0.94	0.24	-1.76	7.5	P19419
MAP1A	GEMC1	0|0|0|1	1	0.73	0|0|0|0|0|0|0|1|0|0|0|0	0.25	4	0	0	0	0	0	-1.75	2.5	P78559
PHGDH	GEMC1	14|12|5|8	39	0.73	5|4|13|12|13|14|18|12|30|26|30|28	9.75	4	0	0	0	0	0	-69.5	0.5	O43175
PRDX2	GEMC1	28|18|3|3	52	0.72	3|4|32|31|33|26|20|15|29|30|28|37	13	4	0	0	0	0	0	-112.63	0.46	P32119
MAGED4;MAGED4B	GEMC1	0|1|0|0	1	0.73	0|0|0|0|0|0|0|0|0|0|0|0	0.25	4	0	0	0	0	0	-1.76	2.5	Q96JG8
RAC1	GEMC1	1|4|2|2	9	0.73	3|2|6|4|10|7|4|5|4|5|6|6	2.25	4	0	0	0	0	0	-22.03	0.39	P63000
PAIP1	GEMC1	1|1|0|1	3	0.73	7|5|5|5|9|9|3|3|12|16|12|13	0.75	4	0	0	0	0	0	-40.99	0.08	Q9H074
NDUFS2	GEMC1	0|1|0|0	1	0.73	0|0|2|2|1|0|2|1|4|6|5|4	0.25	4	0	0	0	0	0	-12.04	0.09	O75306
HMGN2	GEMC1	1|0|4|4	9	0.34	0|0|0|0|4|2|0|0|0|1|0|1	2.25	4	0.33	0.66	0.33	0.66	0.33	-4.45	2.81	P05204
TBC1D24	GEMC1	1|1|0|0	2	0.73	1|0|0|0|1|2|0|0|3|2|3|4	0.5	4	0	0	0	0	0	-7.41	0.31	Q9ULP9
CLPB	GEMC1	2|2|0|0	4	0.6	0|0|7|8|0|1|0|0|3|1|2|0	1	4	0	0	0	0	0	-9.34	0.45	Q9H078
RRM1	GEMC1	1|3|0|1	5	0.73	2|1|13|17|2|4|2|1|3|5|5|6	1.25	4	0	0	0	0	0	-25.53	0.21	P23921
KIF18B	GEMC1	1|2|0|0	3	0.45	0|0|0|0|0|0|1|0|0|1|0|1	0.75	4	0.17	0.66	0.17	0.66	0.17	-2.48	2.5	Q86Y91
GPS1	GEMC1	3|4|2|4	13	0.5	2|0|1|1|3|2|1|1|0|2|2|2	3.25	4	0.1	0.16	0.1	0.16	0.1	-4.39	1.91	Q13098
LRPPRC	GEMC1	6|8|0|0	14	0.67	0|0|6|7|0|0|1|0|12|11|17|17	3.5	4	0	0	0	0	0	-30.5	0.49	P42704
KRI1	GEMC1	0|1|0|0	1	0.73	0|0|0|0|0|0|0|0|5|3|7|5	0.25	4	0	0	0	0	0	-8.43	0.12	Q8N9T8
FLI1	GEMC1	9|8|1|2	20	0.05	0|0|0|0|0|0|0|0|0|0|0|0	5	4	0.74	1	0.74	1	0.74	0.75	50	Q01543
SMARCA1	GEMC1	6|8|0|0	14	0.26	0|0|0|0|0|0|1|0|2|2|1|3	3.5	4	0.49	0.99	0.49	0.99	0.49	-4.67	3.89	P28370
NOL10	GEMC1	5|9|0|0	14	0.33	0|0|4|2|0|0|0|0|2|3|3|2	3.5	4	0.36	0.97	0.36	0.97	0.36	-7.39	2.19	Q9BSC4
EPC2	GEMC1	5|4|0|0	9	0.22	0|0|0|0|0|0|0|0|0|0|0|0	2.25	4	0.5	1	0.5	1	0.5	-1.76	22.5	Q52LR7
PTBP1	GEMC1	101|107|37|32	277	0.73	12|4|110|128|15|15|113|111|73|69|74|71	69.25	4	0	0	0	0	0	-244.34	0.89	P26599
PSMC6	GEMC1	4|1|12|9	26	0.63	1|0|3|3|8|8|1|1|15|8|9|9	6.5	4	0	0	0	0	0	-25.02	1	P62333
AURKA	GEMC1	0|0|1|1	2	0.73	0|0|0|0|0|0|0|0|0|0|0|0	0.5	4	0	0	0	0	0	-1.76	5	O14965
HGS	GEMC1	0|0|0|3	3	0.64	2|1|0|0|2|4|0|0|5|7|6|8	0.75	4	0	0	0	0	0	-15.24	0.21	O14964
TXNL1	GEMC1	89|94|65|70	318	0.72	20|16|0|0|20|15|0|0|140|137|116|118	79.5	4	0	0	0	0	0	-110.47	1.37	O43396
HNRNPR	GEMC1	89|93|41|41	264	0.73	19|7|207|201|24|20|48|40|48|45|38|42	66	4	0	0	0	0	0	-198.09	0.93	O43390
TMPO	GEMC1	14|9|1|0	24	0.73	20|13|5|4|9|6|41|42|53|54|53|53	6	4	0	0	0	0	0	-152.29	0.17	P42167
HSPA2	GEMC1	5|1|0|0	6	0.4	0|0|0|1|0|0|0|0|0|0|2|2	1.5	4	0.24	0.96	0.24	0.96	0.24	-3.23	3	P54652
RPS20	GEMC1	13|12|19|18	62	0.7	4|3|11|12|30|29|14|15|12|13|14|16	15.5	4	0	0	0	0	0	-42.51	0.93	P60866
POP1	GEMC1	1|4|3|3	11	0.58	2|0|4|2|1|0|0|0|4|2|4|5	2.75	4	0.01	0.02	0.01	0.02	0.01	-8.47	1.15	Q99575
GSE1	GEMC1	70|71|69|66	276	0	0|0|0|0|10|13|0|0|0|0|0|0	69	4	1	1	1	1	1	7.26	30	Q14687
CFL1	GEMC1	36|35|9|12	92	0.73	34|33|30|31|15|18|61|86|45|38|41|38	23	4	0	0	0	0	0	-160.42	0.53	P23528
TP53BP2	GEMC1	2|1|0|1	4	0.73	3|1|0|0|6|3|0|0|14|20|18|17	1	4	0	0	0	0	0	-35.3	0.12	Q13625
WDR77	GEMC1	7|8|3|4	22	0.64	1|0|2|3|4|4|1|0|11|11|10|10	5.5	4	0	0	0	0	0	-17.1	0.96	Q9BQA1
IER3IP1	GEMC1	0|0|1|1	2	0.73	0|0|0|0|1|3|0|0|0|0|1|0	0.5	4	0	0	0	0	0	-3.28	1	Q9Y5U9
HNRNPU	GEMC1	100|99|93|80	372	0.73	61|67|123|126|64|62|213|242|151|135|132|119	93	4	0	0	0	0	0	-380.47	0.68	Q00839
SUGP1	GEMC1	102|121|32|45	300	0.09	10|1|0|0|6|2|2|0|27|23|29|25	75	4	0.61	1	0.61	1	0.61	-6.53	6	Q8IWZ8
APOBEC3C	GEMC1	2|0|1|1	4	0.54	0|0|2|3|0|0|0|0|1|2|1|1	1	4	0.03	0.12	0.03	0.12	0.03	-4.84	1	Q9NRW3
PM20D2	GEMC1	0|1|0|0	1	0.73	0|0|1|1|0|0|0|0|1|1|0|3	0.25	4	0	0	0	0	0	-3.93	0.36	Q8IYS1
SMC1A	GEMC1	18|14|23|18	73	0.71	12|4|19|17|10|13|18|7|27|22|25|27	18.25	4	0	0	0	0	0	-48.25	0.96	Q14683
RPL21	GEMC1	24|24|15|17	80	0.7	15|23|31|22|7|12|14|18|14|15|8|10	20	4	0	0	0	0	0	-40.68	1.15	P46778
MRPS22	GEMC1	3|2|2|2	9	0.43	0|0|1|3|0|0|1|0|0|1|2|1	2.25	4	0.23	0.44	0.23	0.44	0.23	-1.65	2.5	P82650
USP10	GEMC1	2|1|1|0	4	0.73	4|0|1|2|10|9|4|3|8|7|7|6	1	4	0	0	0	0	0	-26.48	0.17	Q14694
PDCD11	GEMC1	7|6|0|1	14	0.64	0|0|14|17|0|0|0|0|5|3|7|5	3.5	4	0	0	0	0	0	-21.63	0.69	Q14690
BMS1	GEMC1	2|2|0|1	5	0.73	0|0|7|4|0|0|1|1|6|5|7|4	1.25	4	0	0	0	0	0	-15.28	0.36	Q14692
PRPF8	GEMC1	104|102|54|44	304	0.72	9|1|33|34|7|7|15|9|118|110|124|111	76	4	0	0	0	0	0	-137.95	1.33	Q6P2Q9
PLRG1	GEMC1	7|7|2|2	18	0.32	0|0|7|3|0|1|0|0|2|1|1|1	4.5	4	0.37	0.72	0.37	0.72	0.37	-3.58	2.81	O43660
MAP2K2	GEMC1	0|0|1|0	1	0.73	1|0|0|0|3|1|0|0|1|1|2|4	0.25	4	0	0	0	0	0	-6.09	0.19	P36507
SSBP2	GEMC1	0|0|1|0	1	0.73	0|0|0|0|0|0|0|0|0|0|0|0	0.25	4	0	0	0	0	0	-1.76	2.5	P81877
RHOT2	GEMC1	2|1|4|6	13	0.51	0|0|2|2|6|4|0|0|4|1|2|2	3.25	4	0.07	0.24	0.07	0.24	0.07	-8	1.41	Q8IXI1
RPL28	GEMC1	10|9|27|35	81	0.64	13|19|15|16|25|23|10|7|6|9|8|11	20.25	4	0	0	0	0	0	-41.54	1.36	P46779
KRT73	GEMC1	0|0|13|16	29	0.5	0|0|7|11|16|18|0|0|0|0|0|0	7.25	4	0.09	0.3	0.09	0.3	0.09	-21.92	1.39	Q86Y46
DNAJC9	GEMC1	3|5|0|1	9	0.73	1|0|1|0|14|11|4|4|5|7|9|8	2.25	4	0	0	0	0	0	-27.88	0.35	Q8WXX5
HK1	GEMC1	2|4|0|0	6	0.73	5|1|5|5|1|2|3|2|10|10|9|9	1.5	4	0	0	0	0	0	-26.29	0.25	P19367
RNF113A	GEMC1	8|11|2|10	31	0.07	0|0|0|0|6|2|0|0|2|2|1|2	7.75	4	0.7	0.97	0.7	0.97	0.7	-3.34	5.17	O15541
LYAR	GEMC1	7|7|13|6	33	0.64	5|6|7|6|8|8|10|10|4|7|5|4	8.25	4	0	0	0	0	0	-18.01	1.15	Q9NX58
TRIP6	GEMC1	5|6|7|8	26	0.52	4|4|0|0|7|12|0|0|1|3|2|0	6.5	4	0.05	0.11	0.05	0.11	0.05	-5.12	1.97	Q15654
TRIP4	GEMC1	2|2|0|0	4	0.49	2|0|0|0|0|0|0|0|1|1|2|2	1	4	0.11	0.21	0.11	0.21	0.11	-4.22	1.25	Q15650
NFRKB	GEMC1	23|28|0|0	51	0.15	0|0|0|0|0|0|0|0|0|0|0|0	12.75	4	0.5	1	0.5	1	0.5	-1.76	127.5	Q6P4R8
SF3B2	GEMC1	192|194|202|207	795	0	16|10|12|11|9|8|14|11|33|26|25|35	198.75	4	1	1	1	1	1	24.24	10.3	Q13435
C12ORF45	GEMC1	7|11|2|2	22	0.49	7|4|0|0|0|0|6|6|3|4|4|5	5.5	4	0.11	0.43	0.11	0.43	0.11	-12.38	1.41	Q8N5I9
USP22	GEMC1	12|14|0|1	27	0.18	0|0|0|0|1|0|1|1|0|0|0|1	6.75	4	0.5	1	0.5	1	0.5	-2.84	16.88	Q9UPT9
ZC3H4	GEMC1	5|4|12|10	31	0.57	6|3|3|1|14|9|6|4|1|0|2|3	7.75	4	0.01	0.03	0.01	0.03	0.01	-13.06	1.52	Q9UPT8
TNRC6C	GEMC1	0|0|1|2	3	0.44	0|0|0|0|1|1|0|0|0|0|0|0	0.75	4	0.19	0.78	0.19	0.78	0.19	-2.12	3.75	Q9HCJ0
RAVER2	GEMC1	24|27|5|10	66	0	0|0|0|0|0|1|0|0|0|0|0|0	16.5	4	1	1	1	1	1	14.55	165	Q9HCJ3
LSM12	GEMC1	8|4|7|6	25	0.73	12|6|4|3|9|10|5|2|14|16|11|13	6.25	4	0	0	0	0	0	-32.41	0.62	Q3MHD2
AQR	GEMC1	0|0|6|4	10	0.26	1|0|0|0|0|0|0|0|1|1|1|0	2.5	4	0.49	1	0.49	1	0.49	-2.84	6.25	O60306
ZNF622	GEMC1	0|2|2|2	6	0.73	2|1|1|1|1|2|1|0|6|6|5|8	1.5	4	0	0	0	0	0	-14.39	0.45	Q969S3
UBE2I	GEMC1	8|6|3|1	18	0.66	2|1|6|9|8|9|2|3|8|5|6|5	4.5	4	0	0	0	0	0	-23.7	0.74	P63279
MCRIP1	GEMC1	1|2|2|2	7	0.73	2|1|0|0|6|5|1|0|3|2|3|1	1.75	4	0	0	0	0	0	-8.41	0.73	C9JLW8
TNPO1	GEMC1	5|5|0|0	10	0.73	1|0|5|7|0|0|1|0|15|14|13|14	2.5	4	0	0	0	0	0	-30.1	0.36	Q92973
CNN3	GEMC1	32|37|30|44	143	0.73	49|36|10|11|218|217|66|72|44|51|39|38	35.75	4	0	0	0	0	0	-269.44	0.43	Q15417
MGST1	GEMC1	0|0|1|2	3	0.4	0|0|0|0|0|0|0|0|0|0|0|0	0.75	4	0.24	0.94	0.24	0.94	0.24	-1.76	7.5	P10620
MYH10	GEMC1	22|21|4|3	50	0.73	0|0|286|283|84|34|0|0|1|0|0|0	12.5	4	0	0	0	0	0	-290.22	0.18	P35580
CAMK2D	GEMC1	1|2|0|0	3	0.73	0|0|1|1|2|2|0|0|6|9|10|7	0.75	4	0	0	0	0	0	-16.41	0.2	Q13557
SEH1L	GEMC1	2|2|1|1	6	0.59	3|1|1|1|2|1|1|0|2|3|3|2	1.5	4	0	0.01	0	0.01	0	-6.63	0.79	Q96EE3
SNAP29	GEMC1	4|5|1|0	10	0.73	10|13|0|0|8|5|6|5|21|22|22|21	2.5	4	0	0	0	0	0	-58.33	0.19	O95721
AURKB	GEMC1	0|0|2|2	4	0.26	0|0|1|0|0|0|0|0|0|0|0|0	1	4	0.49	0.97	0.49	0.97	0.49	-1.75	10	Q96GD4
DBT	GEMC1	4|4|0|0	8	0.73	0|0|41|48|0|0|0|0|1|1|2|0	2	4	0	0	0	0	0	-39.44	0.22	P11182
HINT1	GEMC1	4|3|0|0	7	0.73	10|7|2|1|18|10|10|15|5|5|4|5	1.75	4	0	0	0	0	0	-39.05	0.2	P49773
CASP3	GEMC1	0|1|0|0	1	0.73	0|0|0|0|4|4|0|0|0|0|0|0	0.25	4	0	0	0	0	0	-4.57	0.31	P42574
ACTR1A	GEMC1	1|2|3|1	7	0.73	5|1|1|3|4|6|4|4|26|27|23|32	1.75	4	0	0	0	0	0	-54.33	0.13	P61163
ADAR	GEMC1	64|67|21|19	171	0.47	10|4|15|16|11|7|13|7|27|29|36|32	42.75	4	0.13	0.38	0.13	0.38	0.13	-42.11	2.18	P55265
BPTF	GEMC1	27|25|0|0	52	0.21	1|0|0|1|0|0|2|0|1|1|6|4	13	4	0.5	1	0.5	1	0.5	-7.24	8.12	Q12830
KPRP	GEMC1	0|0|2|1	3	0.45	0|0|1|0|1|1|0|0|0|0|0|0	0.75	4	0.17	0.66	0.17	0.66	0.17	-2.48	2.5	Q5T749
PCGF3	GEMC1	4|4|1|1	10	0.23	0|0|0|0|0|0|0|0|0|0|0|0	2.5	4	0.5	1	0.5	1	0.5	0.75	25	Q3KNV8
PSMA6	GEMC1	0|0|6|4	10	0.29	0|0|0|0|2|2|0|0|1|1|0|0	2.5	4	0.47	0.99	0.47	0.99	0.47	-3.55	4.17	P60900
S100A10	GEMC1	1|0|0|0	1	0.73	5|2|1|0|0|1|8|7|0|0|0|0	0.25	4	0	0	0	0	0	-10.27	0.1	P60903
CLPP	GEMC1	4|4|0|0	8	0.55	1|0|1|1|0|0|1|1|3|7|3|4	2	4	0.02	0.04	0.02	0.04	0.02	-9.67	0.91	Q16740
HPF1	GEMC1	0|1|0|0	1	0.73	0|0|0|1|0|0|0|1|0|0|1|0	0.25	4	0	0	0	0	0	-2.48	0.83	Q9NWY4
YWHAE	GEMC1	34|33|11|13	91	0.73	13|8|22|26|34|37|20|14|62|68|57|72	22.75	4	0	0	0	0	0	-143.9	0.55	P62258
ANAPC4	GEMC1	0|0|0|1	1	0.73	0|0|0|0|0|0|1|0|1|3|2|4	0.25	4	0	0	0	0	0	-5.05	0.23	Q9UJX5
ANAPC5	GEMC1	1|0|0|0	1	0.73	0|0|0|0|0|0|0|0|1|2|4|2	0.25	4	0	0	0	0	0	-4.82	0.28	Q9UJX4
ANAPC7	GEMC1	2|2|0|0	4	0.73	1|1|0|0|0|0|0|0|7|7|6|5	1	4	0	0	0	0	0	-11.7	0.37	Q9UJX3
MARK4	GEMC1	0|1|0|0	1	0.73	0|0|0|0|0|0|0|0|0|0|0|0	0.25	4	0	0	0	0	0	-1.76	2.5	Q96L34
YARS	GEMC1	6|4|0|0	10	0.73	3|2|3|3|5|4|1|1|28|19|28|27	2.5	4	0	0	0	0	0	-52.93	0.2	P54577
BAIAP2	GEMC1	7|4|1|0	12	0.56	2|1|0|1|2|0|5|1|6|5|6|3	3	4	0.02	0.06	0.02	0.06	0.02	-14.15	0.94	Q9UQB8
SALL1	GEMC1	1|1|0|0	2	0.73	0|0|0|0|0|0|0|0|0|0|0|0	0.5	4	0	0	0	0	0	-1.76	5	Q9NSC2
CAPNS1	GEMC1	1|2|0|0	3	0.49	1|0|2|1|0|0|0|0|1|0|0|0	0.75	4	0.11	0.44	0.11	0.44	0.11	-3.2	1.5	P04632
CACYBP	GEMC1	25|30|15|12	82	0.7	22|19|7|6|37|37|20|16|16|17|14|19	20.5	4	0	0	0	0	0	-62.1	0.94	Q9HB71
TUBA4A	GEMC1	1|2|3|4	10	0.73	23|26|3|4|4|7|36|41|35|36|26|24	2.5	4	0	0	0	0	0	-109.44	0.1	P68366
CSTF2	GEMC1	16|16|10|9	51	0.02	3|2|0|0|1|2|4|0|7|4|4|4	12.75	4	0.83	1	0.83	1	0.83	0.16	4.11	P33240
KIFC1	GEMC1	0|3|1|0	4	0.48	0|0|1|3|0|0|0|0|1|1|2|0	1	4	0.12	0.5	0.12	0.5	0.12	-4.3	1.25	Q9BW19
GTF2H2	GEMC1	0|1|0|0	1	0.73	0|0|0|0|0|0|0|0|0|1|1|0	0.25	4	0	0	0	0	0	-2.12	1.25	Q13888
CHAF1B	GEMC1	3|1|1|0	5	0.43	0|0|0|0|0|0|0|0|1|0|1|2	1.25	4	0.2	0.82	0.2	0.82	0.2	-2.83	3.12	Q13112
TRIM36	GEMC1	1|0|0|0	1	0.73	2|4|0|0|0|0|0|0|1|0|0|0	0.25	4	0	0	0	0	0	-4.11	0.36	Q9NQ86
ALDH3A2	GEMC1	1|2|0|0	3	0.73	8|6|2|1|2|1|3|2|19|18|18|20	0.75	4	0	0	0	0	0	-42.58	0.08	P51648
EXOSC2	GEMC1	9|8|4|3	24	0.69	1|0|0|0|3|2|7|2|20|21|20|19	6	4	0	0	0	0	0	-31.87	0.63	Q13868
EHMT2	GEMC1	4|4|0|0	8	0.43	1|0|0|0|0|0|3|2|1|1|2|3	2	4	0.23	0.46	0.23	0.46	0.23	-6.2	1.54	Q96KQ7
CCT5	GEMC1	19|24|75|62	180	0.73	31|15|28|25|37|37|13|15|126|123|113|118	45	4	0	0	0	0	0	-223.62	0.69	P48643
ABLIM1	GEMC1	2|3|1|0	6	0.73	10|5|0|0|5|5|5|1|11|7|7|3	1.5	4	0	0	0	0	0	-25.98	0.25	O14639
PPP2CA	GEMC1	5|4|1|2	12	0.73	1|0|4|6|6|6|1|3|13|15|11|11	3	4	0	0	0	0	0	-29.77	0.39	P67775
TIGAR	GEMC1	2|2|0|0	4	0.6	1|0|2|2|1|0|4|4|0|1|2|3	1	4	0	0	0	0	0	-8.98	0.5	Q9NQ88
ZYX	GEMC1	1|1|1|2	5	0.73	26|17|1|2|58|53|22|22|13|16|14|19	1.25	4	0	0	0	0	0	-110.03	0.05	Q15942
KMT2A	GEMC1	7|6|0|0	13	0.54	0|0|0|0|0|0|2|0|6|9|9|5	3.25	4	0.03	0.09	0.03	0.09	0.03	-13.09	1.05	Q03164
MTHFD2	GEMC1	2|1|0|1	4	0.55	0|0|0|1|3|2|0|0|2|1|0|2	1	4	0.02	0.09	0.02	0.09	0.02	-5.3	0.91	P13995
HIST2H2AB	GEMC1	1|1|0|0	2	0.73	0|0|3|3|0|0|6|5|20|22|18|23	0.5	4	0	0	0	0	0	-43.22	0.05	Q8IUE6
EIF5	GEMC1	2|6|1|2	11	0.73	38|38|0|0|27|22|57|65|87|96|77|78	2.75	4	0	0	0	0	0	-255	0.05	P55010
DPYSL5	GEMC1	5|4|2|2	13	0.73	13|3|0|0|9|11|11|8|61|61|59|60	3.25	4	0	0	0	0	0	-121.53	0.11	Q9BPU6
CSTF2T	GEMC1	43|59|19|24	145	0.12	7|5|0|0|0|1|2|0|18|17|17|12	36.25	4	0.53	1	0.53	1	0.53	-4.86	4.59	Q9H0L4
CDC123	GEMC1	0|0|1|3	4	0.59	0|0|0|1|0|0|0|0|5|4|4|8	1	4	0	0.02	0	0.02	0	-9.38	0.45	O75794
PAPOLA	GEMC1	76|74|52|59	261	0.73	49|56|0|0|55|49|40|32|101|99|85|85	65.25	4	0	0	0	0	0	-155.51	1	P51003
MRPS17	GEMC1	2|1|1|1	5	0.51	1|0|2|2|0|0|0|0|0|1|1|0	1.25	4	0.07	0.29	0.07	0.29	0.07	-2.31	1.79	Q9Y2R5
DDX52	GEMC1	6|6|0|0	12	0.48	0|0|6|3|0|0|1|0|3|4|4|2	3	4	0.11	0.23	0.11	0.23	0.11	-10.16	1.3	Q9Y2R4
MRPS7	GEMC1	3|3|3|2	11	0.45	1|0|1|1|0|0|1|0|1|2|3|2	2.75	4	0.18	0.22	0.18	0.22	0.18	-2.63	2.29	Q9Y2R9
RANBP2	GEMC1	66|80|81|88	315	0.73	48|25|0|4|198|174|46|30|177|182|185|194	78.75	4	0	0	0	0	0	-363.66	0.63	P49792
ENAH	GEMC1	0|0|3|4	7	0.73	3|1|0|0|10|8|2|1|11|13|6|10	1.75	4	0	0	0	0	0	-28.28	0.27	Q8N8S7
FAM122B	GEMC1	2|2|0|0	4	0.59	2|0|0|0|3|5|0|0|2|3|2|1	1	4	0	0.01	0	0.01	0	-8.23	0.56	Q7Z309
PRDX6	GEMC1	41|47|2|4	94	0.72	13|8|55|48|19|19|7|10|43|43|44|41	23.5	4	0	0	0	0	0	-139.31	0.7	P30041
PRDX5	GEMC1	1|3|0|1	5	0.73	0|0|6|6|0|1|0|1|7|7|9|7	1.25	4	0	0	0	0	0	-19.09	0.28	P30044
SPC24	GEMC1	0|1|0|0	1	0.73	1|0|0|0|0|0|0|0|4|0|1|1	0.25	4	0	0	0	0	0	-4.08	0.36	Q8NBT2
RANBP3	GEMC1	36|31|31|38	136	0.72	38|36|0|0|43|31|25|22|43|46|35|40	34	4	0	0	0	0	0	-82.96	0.95	Q9H6Z4
HIST2H3PS2	GEMC1	13|9|60|52	134	0.7	7|13|21|20|45|34|62|66|12|13|18|16	33.5	4	0	0	0	0	0	-105.37	1.09	Q5TEC6
COPG1	GEMC1	5|6|0|0	11	0.57	5|1|3|2|1|1|3|1|3|6|2|5	2.75	4	0.01	0.03	0.01	0.03	0.01	-13.75	0.89	Q9Y678
NPEPPS	GEMC1	9|8|0|0	17	0.73	3|1|10|10|4|3|11|6|35|25|29|24	4.25	4	0	0	0	0	0	-68.73	0.27	P55786
MRPS18B	GEMC1	0|1|2|1	4	0.61	0|0|0|2|0|0|0|0|5|5|5|4	1	4	0	0	0	0	0	-9.06	0.48	Q9Y676
ALG5	GEMC1	0|0|2|2	4	0.49	0|0|0|0|0|1|0|0|2|2|1|2	1	4	0.11	0.21	0.11	0.21	0.11	-4.22	1.25	Q9Y673
ALG13	GEMC1	0|1|0|0	1	0.73	1|0|0|0|0|0|0|0|1|2|0|0	0.25	4	0	0	0	0	0	-2.83	0.62	Q9NP73
PSD	GEMC1	0|1|0|0	1	0.73	0|0|1|1|0|0|0|0|0|0|0|0	0.25	4	0	0	0	0	0	-2.12	1.25	A5PKW4
ATXN10	GEMC1	2|1|0|1	4	0.73	3|0|1|0|4|1|4|2|6|12|12|9	1	4	0	0	0	0	0	-23.39	0.19	Q9UBB4
VTA1	GEMC1	0|1|0|1	2	0.73	2|0|0|0|18|11|0|0|2|1|2|3	0.5	4	0	0	0	0	0	-16.51	0.13	Q9NP79
SARS2	GEMC1	0|1|0|0	1	0.73	0|0|0|0|0|0|0|0|6|10|9|9	0.25	4	0	0	0	0	0	-14.38	0.07	Q9NP81
EPB41L2	GEMC1	6|8|2|3	19	0.73	41|43|2|2|25|16|27|26|129|125|118|126	4.75	4	0	0	0	0	0	-290.24	0.07	O43491
PDIA4	GEMC1	4|3|0|0	7	0.6	0|0|0|1|3|1|0|0|5|7|6|5	1.75	4	0	0.01	0	0.01	0	-12.26	0.62	P13667
TFIP11	GEMC1	42|46|38|47	173	0.02	8|1|0|0|6|7|1|0|18|21|20|22	43.25	4	0.83	0.94	0.83	0.94	0.83	0.41	4.16	Q9UBB9
LTN1	GEMC1	0|0|1|0	1	0.73	0|0|0|0|0|0|0|0|2|0|1|2	0.25	4	0	0	0	0	0	-3.23	0.5	O94822
MNX1	GEMC1	7|7|4|5	23	0	0|0|0|0|0|0|0|0|0|0|1|0	5.75	4	1	1	1	1	1	10.64	57.5	P50219
GMEB1	GEMC1	0|1|0|0	1	0.73	0|0|0|0|0|0|0|0|0|0|0|0	0.25	4	0	0	0	0	0	-1.76	2.5	Q9Y692
GNB1	GEMC1	4|3|1|0	8	0.73	0|0|7|7|8|8|0|1|9|8|8|6	2	4	0	0	0	0	0	-27.25	0.32	P62873
BAZ1B	GEMC1	14|12|0|0	26	0.73	14|3|6|3|0|0|17|12|46|45|60|59	6.5	4	0	0	0	0	0	-116.6	0.25	Q9UIG0
RBX1	GEMC1	2|2|0|0	4	0.73	1|0|3|1|0|0|1|1|5|4|5|5	1	4	0	0	0	0	0	-11.57	0.38	P62877
POLR2L	GEMC1	0|0|1|1	2	0.73	0|0|0|0|0|0|0|0|0|0|0|0	0.5	4	0	0	0	0	0	-1.76	5	P62875
KCTD12	GEMC1	0|0|1|1	2	0.73	0|0|0|0|2|1|1|0|7|4|6|4	0.5	4	0	0	0	0	0	-10.91	0.2	Q96CX2
WTAP	GEMC1	0|0|5|0	5	0.37	0|0|0|0|0|0|0|0|0|0|0|0	1.25	4	0.25	1	0.25	1	0.25	-1.76	12.5	Q15007
NCAPH	GEMC1	7|6|5|2	20	0.68	5|3|4|4|6|5|2|3|14|14|10|13	5	4	0	0	0	0	0	-27.92	0.64	Q15003
XRCC1	GEMC1	3|4|0|0	7	0.5	0|0|0|0|0|0|0|0|2|2|6|6	1.75	4	0.09	0.26	0.09	0.26	0.09	-7.09	1.09	P18887
LSM4	GEMC1	3|0|1|2	6	0.27	0|0|0|0|0|0|0|0|0|0|0|0	1.5	4	0.48	0.99	0.48	0.99	0.48	-1.76	15	Q9Y4Z0
MARCKS	GEMC1	0|2|14|8	24	0.66	4|2|5|2|30|27|1|0|5|4|4|4	6	4	0	0	0	0	0	-37.36	0.69	P29966
LSM10	GEMC1	0|1|0|0	1	0.73	0|0|0|0|0|1|0|0|0|0|0|1	0.25	4	0	0	0	0	0	-2.12	1.25	Q969L4
TNRC18	GEMC1	0|3|1|2	6	0.27	0|0|0|0|0|0|0|0|0|0|0|0	1.5	4	0.48	0.99	0.48	0.99	0.48	-1.76	15	O15417
HBD	GEMC1	0|0|0|2	2	0.5	0|0|5|3|0|0|0|0|0|0|0|0	0.5	4	0.09	0.35	0.09	0.35	0.09	-4.59	0.62	P02042
ARID1B	GEMC1	80|96|6|9	191	0	0|0|0|0|0|0|0|0|0|1|2|2	47.75	4	1	1	1	1	1	4.28	95.5	Q8NFD5
IPO8	GEMC1	1|1|0|0	2	0.73	3|3|0|0|0|0|1|0|5|5|4|5	0.5	4	0	0	0	0	0	-11.51	0.19	O15397
TP53RK	GEMC1	0|0|1|0	1	0.73	0|0|0|0|0|0|0|0|1|0|0|0	0.25	4	0	0	0	0	0	-1.75	2.5	Q96S44
NAA10	GEMC1	15|18|0|2	35	0.44	6|2|7|8|4|0|2|2|10|6|9|9	8.75	4	0.19	0.71	0.19	0.71	0.19	-27.78	1.39	P41227
SUMO1	GEMC1	4|2|1|0	7	0.66	3|2|1|2|6|4|2|3|6|5|6|7	1.75	4	0	0	0	0	0	-19.45	0.4	P63165
KDM2B	GEMC1	49|42|2|4	97	0.01	0|0|0|0|0|0|0|0|2|0|0|0	24.25	4	0.93	1	0.93	1	0.93	1.19	121.25	Q8NHM5
GRSF1	GEMC1	0|0|1|4	5	0.4	0|0|1|0|0|0|2|0|0|0|0|0	1.25	4	0.24	0.95	0.24	0.95	0.24	-2.5	4.17	Q12849
RBM6	GEMC1	47|52|13|8	120	0	0|0|0|0|0|0|0|0|1|1|0|1	30	4	1	1	1	1	1	9.96	100	P78332
PITX1	GEMC1	3|4|1|1	9	0.24	0|0|0|0|0|0|0|0|0|0|0|0	2.25	4	0.5	1	0.5	1	0.5	0.75	22.5	P78337
PRRC2C	GEMC1	7|3|22|16	48	0.73	9|6|1|2|57|50|14|11|31|30|26|28	12	4	0	0	0	0	0	-103.32	0.46	Q9Y520
ARF4	GEMC1	12|9|15|19	55	0.63	8|7|10|10|10|10|5|4|10|9|9|11	13.75	4	0	0	0	0	0	-21.39	1.46	P18085
SF3B1	GEMC1	85|103|72|63	323	0.72	46|21|8|6|34|30|42|34|80|99|92|90	80.75	4	0	0	0	0	0	-109.08	1.42	O75533
KRT9	GEMC1	31|34|576|590	1231	0.73	2|0|483|546|569|796|286|305|24|30|8|9	307.75	4	0	0	0	0	0	#NAME?	1.01	P35527
ELP5	GEMC1	2|1|1|2	6	0.73	0|1|0|0|1|0|0|0|20|19|33|28	1.5	4	0	0	0	0	0	-40.08	0.15	Q8TE02
DDX59	GEMC1	0|1|0|0	1	0.73	0|0|0|0|0|0|0|0|2|0|1|0	0.25	4	0	0	0	0	0	-2.5	0.83	Q5T1V6
HNRNPA1	GEMC1	90|96|179|164	529	0.73	52|48|104|104|89|98|197|199|131|117|98|103	132.25	4	0	0	0	0	0	-311.31	1.07	P09651
SLC2A1	GEMC1	3|5|1|2	11	0.44	2|2|3|2|3|0|0|0|0|1|1|0	2.75	4	0.2	0.64	0.2	0.64	0.2	-4.83	1.96	P11166
ARHGEF16	GEMC1	1|0|0|0	1	0.73	0|0|0|0|1|0|0|0|3|1|1|1	0.25	4	0	0	0	0	0	-3.93	0.36	Q5VV41
CDKAL1	GEMC1	0|0|1|0	1	0.73	2|0|0|0|0|0|0|0|2|1|1|0	0.25	4	0	0	0	0	0	-3.55	0.42	Q5VV42
RPS6	GEMC1	37|34|31|34	136	0.72	31|53|27|26|32|32|53|62|29|30|22|28	34	4	0	0	0	0	0	-89.08	0.9	P62753
UBFD1	GEMC1	3|3|0|1	7	0.73	5|2|0|0|20|9|2|3|35|37|27|31	1.75	4	0	0	0	0	0	-74.76	0.1	O14562
EEF1A1	GEMC1	109|100|154|150	513	0.73	183|301|127|133|223|206|368|390|185|196|167|186	128.25	4	0	0	0	0	0	#NAME?	0.53	P68104
NUP188	GEMC1	2|1|2|3	8	0.58	0|0|1|0|0|1|1|1|3|4|8|3	2	4	0	0.01	0	0.01	0	-7.33	0.91	Q5SRE5
NVL	GEMC1	6|2|0|0	8	0.62	3|0|0|0|0|1|0|0|12|8|9|7	2	4	0	0	0	0	0	-16.94	0.5	O15381
CHTF18	GEMC1	0|0|1|0	1	0.73	0|0|0|0|0|0|0|0|0|0|0|0	0.25	4	0	0	0	0	0	-1.76	2.5	Q8WVB6
DDX3X	GEMC1	37|44|20|12	113	0.73	33|30|66|66|27|30|73|87|97|103|86|102	28.25	4	0	0	0	0	0	-282.96	0.38	O00571
CCDC85C	GEMC1	27|27|15|19	88	0.08	8|6|0|0|1|1|0|0|10|10|13|7	22	4	0.64	0.96	0.64	0.96	0.64	-2.27	3.93	A6NKD9
RPS6KA5	GEMC1	0|0|1|0	1	0.73	0|0|0|0|0|0|0|0|3|2|3|0	0.25	4	0	0	0	0	0	-4.45	0.31	O75582
HNRNPL	GEMC1	95|89|40|31	255	0.71	40|28|70|75|17|19|44|51|47|43|42|53	63.75	4	0	0	0	0	0	-133	1.29	P14866
HBS1L	GEMC1	2|3|0|2	7	0.73	7|7|2|0|11|11|4|0|37|38|38|35	1.75	4	0	0	0	0	0	-83.22	0.09	Q9Y450
YY1AP1	GEMC1	3|3|1|0	7	0.24	0|0|0|0|0|0|0|0|0|0|0|0	1.75	4	0.5	0.99	0.5	0.99	0.5	-1.76	17.5	Q9H869
PRR14L	GEMC1	0|1|1|1	3	0.73	0|0|0|1|0|0|0|0|2|1|0|2	0.75	4	0	0	0	0	0	-3.55	1.25	Q5THK1
NFIC	GEMC1	2|3|0|0	5	0.47	0|0|0|0|0|0|0|0|2|2|4|2	1.25	4	0.13	0.37	0.13	0.37	0.13	-4.55	1.25	P08651
TTC4	GEMC1	1|0|0|0	1	0.73	0|0|0|0|0|0|0|0|0|0|0|0	0.25	4	0	0	0	0	0	-1.76	2.5	O95801
DPCD	GEMC1	0|0|0|1	1	0.73	0|0|0|0|0|0|1|1|8|11|11|12	0.25	4	0	0	0	0	0	-18.68	0.06	Q9BVM2
MCM5	GEMC1	34|33|13|17	97	0.69	23|13|36|30|10|9|10|9|16|17|20|22	24.25	4	0	0	0	0	0	-52.4	1.23	P33992
GGCT	GEMC1	1|1|0|0	2	0.73	0|0|3|2|0|2|0|0|0|0|0|0	0.5	4	0	0	0	0	0	-4.04	0.71	O75223
MCM7	GEMC1	71|62|40|35	208	0.71	37|24|61|66|12|16|36|28|37|33|40|33	52	4	0	0	0	0	0	-89.29	1.32	P33993
HNRNPA0	GEMC1	30|25|21|20	96	0.68	15|4|25|26|7|8|16|19|15|15|14|16	24	4	0	0	0	0	0	-31.79	1.42	Q13151
EIF4ENIF1	GEMC1	4|4|8|6	22	0.65	1|0|0|0|0|1|0|0|14|15|15|15	5.5	4	0	0	0	0	0	-16.21	0.9	Q9NRA8
FHL2	GEMC1	0|1|0|0	1	0.73	0|0|2|2|0|2|0|0|0|0|0|0	0.25	4	0	0	0	0	0	-3.62	0.42	Q14192
SRSF10	GEMC1	3|3|4|1	11	0.62	1|0|10|10|0|0|1|2|4|2|2|2	2.75	4	0	0	0	0	0	-11.95	0.81	O75494
MRPL58	GEMC1	0|0|1|1	2	0.73	0|0|0|0|0|0|0|0|1|2|1|0	0.5	4	0	0	0	0	0	-2.83	1.25	Q14197
DPYSL3	GEMC1	2|0|0|0	2	0.73	14|6|0|0|28|25|5|4|59|52|49|46	0.5	4	0	0	0	0	0	-127.05	0.02	Q14195
HSPA9	GEMC1	121|133|154|171	579	0.73	43|35|146|128|91|96|25|17|114|120|121|121	144.75	4	0	0	0	0	0	-183.84	1.43	P38646
RBM5	GEMC1	16|21|7|8	52	0	0|0|0|0|0|0|0|0|1|1|2|3	13	4	0.99	1	0.99	1	0.99	3.9	18.57	P52756
SLC25A3	GEMC1	25|22|20|19	86	0.7	3|0|24|26|10|16|5|4|22|19|20|22	21.5	4	0	0	0	0	0	-32.46	1.28	Q00325
DCTN1	GEMC1	0|0|4|4	8	0.73	4|2|1|0|9|7|2|1|26|25|23|18	2	4	0	0	0	0	0	-50.86	0.17	Q14203
NPAT	GEMC1	0|1|0|0	1	0.73	0|0|0|0|0|0|0|0|0|1|0|0	0.25	4	0	0	0	0	0	-1.75	2.5	Q14207
DYNC1H1	GEMC1	5|6|18|27	56	0.72	1|0|24|25|16|18|3|2|51|59|54|45	14	4	0	0	0	0	0	-111.9	0.47	Q14204
PRPF6	GEMC1	32|28|8|6	74	0.32	3|0|11|12|0|0|0|0|14|12|12|14	18.5	4	0.39	0.9	0.39	0.9	0.39	-19.59	2.37	O94906
ARID5B	GEMC1	2|0|0|0	2	0.4	0|0|0|0|0|0|0|0|0|0|0|0	0.5	4	0.24	0.94	0.24	0.94	0.24	-1.76	5	Q14865
RPL31	GEMC1	12|15|24|21	72	0.71	10|15|25|21|33|27|17|19|15|14|12|19	18	4	0	0	0	0	0	-57.68	0.88	P62899
FAM208A	GEMC1	85|85|42|43	255	0	5|0|0|0|2|0|2|0|11|10|14|10	63.75	4	1	1	1	1	1	5.19	11.81	Q9UK61
LDHA	GEMC1	14|14|2|7	37	0.68	15|11|9|12|14|13|13|13|4|3|4|4	9.25	4	0	0	0	0	0	-40.85	0.86	P00338
MAPK9	GEMC1	2|0|0|0	2	0.73	1|0|0|0|3|3|0|0|9|8|7|9	0.5	4	0	0	0	0	0	-17.11	0.12	P45984
PDXDC1	GEMC1	1|0|0|0	1	0.73	7|1|0|0|3|2|0|0|15|15|15|11	0.25	4	0	0	0	0	0	-29.78	0.04	Q6P996
PRIM1	GEMC1	1|3|0|0	4	0.49	1|0|0|0|2|2|2|0|1|1|0|0	1	4	0.11	0.43	0.11	0.43	0.11	-4.64	1.11	P49642
UBE2L3	GEMC1	4|1|0|0	5	0.73	2|2|6|5|0|1|2|2|8|8|8|8	1.25	4	0	0	0	0	0	-22.38	0.25	P68036
GATAD2B	GEMC1	35|38|6|9	88	0.03	5|1|0|1|0|0|0|0|4|4|4|3	22	4	0.78	1	0.78	1	0.78	-0.94	10	Q8WXI9
ACTC1	GEMC1	17|13|9|7	46	0.71	9|14|29|33|10|14|11|15|16|16|20|14	11.5	4	0	0	0	0	0	-58.75	0.63	P68032
EPRS	GEMC1	4|2|21|14	41	0.73	6|1|19|25|13|13|6|3|54|56|55|56	10.25	4	0	0	0	0	0	-124.8	0.34	P07814
MEF2C	GEMC1	1|2|0|0	3	0.4	0|0|0|0|0|0|0|0|0|0|0|0	0.75	4	0.24	0.94	0.24	0.94	0.24	-1.76	7.5	Q06413
EZH2	GEMC1	2|1|0|0	3	0.46	0|0|0|0|0|0|0|0|2|0|1|0	0.75	4	0.16	0.66	0.16	0.66	0.16	-2.5	2.5	Q15910
ZBTB24	GEMC1	0|0|1|0	1	0.73	0|0|0|0|0|0|0|0|0|0|0|0	0.25	4	0	0	0	0	0	-1.76	2.5	O43167
CYB5B	GEMC1	1|1|0|0	2	0.73	0|0|0|2|4|1|0|0|3|2|2|2	0.5	4	0	0	0	0	0	-7.44	0.31	O43169
PHF21A	GEMC1	8|11|3|5	27	0.01	0|0|0|0|0|0|0|0|0|2|2|2	6.75	4	0.88	1	0.88	1	0.88	0.46	11.25	Q96BD5
GART	GEMC1	5|7|2|3	17	0.73	5|2|13|12|16|16|6|4|70|76|62|59	4.25	4	0	0	0	0	0	-138.73	0.13	P22102
SNRNP200	GEMC1	58|65|53|53	229	0.73	17|7|17|26|10|12|28|20|97|106|113|102	57.25	4	0	0	0	0	0	-112.38	1.06	O75643
DUSP11	GEMC1	1|4|0|0	5	0.38	0|0|0|0|0|0|0|0|0|0|0|0	1.25	4	0.25	1	0.25	1	0.25	-1.76	12.5	O75319
TFAP2A	GEMC1	5|5|0|0	10	0.21	0|0|0|0|0|0|0|0|0|0|0|0	2.5	4	0.5	1	0.5	1	0.5	-1.76	25	P05549
RFC3	GEMC1	0|0|0|1	1	0.73	0|0|0|0|0|0|0|0|3|3|2|2	0.25	4	0	0	0	0	0	-4.61	0.25	P40938
PYCR1	GEMC1	1|0|4|3	8	0.31	0|0|1|1|2|1|0|0|0|0|0|0	2	4	0.42	0.92	0.42	0.92	0.42	-3.2	4	P32322
ACACA	GEMC1	554|557|1245|1182	3538	0.73	170|128|1312|1384|72|75|129|114|1291|1313|824|877	884.5	4	0	0	0	0	0	#NAME?	1.17	Q13085
ACE	GEMC1	0|2|1|1	4	0.73	0|0|3|4|0|2|0|0|2|5|5|8	1	4	0	0	0	0	0	-12.75	0.34	P12821
RAF1	GEMC1	1|0|1|2	4	0.53	0|0|1|0|0|0|0|0|2|2|2|2	1	4	0.04	0.16	0.04	0.16	0.04	-4.59	1.11	P04049
CHMP4B	GEMC1	2|4|1|1	8	0.73	9|14|0|0|23|6|14|11|6|8|6|7	2	4	0	0	0	0	0	-41.87	0.19	Q9H444
SGTA	GEMC1	1|1|0|0	2	0.73	0|0|3|0|0|0|0|0|0|0|0|1	0.5	4	0	0	0	0	0	-2.93	1.25	O43765
HIPK1	GEMC1	1|2|0|0	3	0.4	0|0|0|0|0|0|0|0|0|0|0|0	0.75	4	0.24	0.94	0.24	0.94	0.24	-1.76	7.5	Q86Z02
EIF4A2	GEMC1	0|1|0|0	1	0.73	1|1|3|4|0|0|0|0|0|3|4|3	0.25	4	0	0	0	0	0	-8.65	0.13	Q14240
JPT2	GEMC1	24|27|10|11	72	0.73	34|77|8|9|68|69|138|161|41|36|36|31	18	4	0	0	0	0	0	-266.28	0.26	Q9H910
SYNGR2	GEMC1	0|0|0|1	1	0.73	0|0|0|0|2|3|0|0|1|2|0|0	0.25	4	0	0	0	0	0	-4.37	0.31	O43760
HEXIM1	GEMC1	14|12|16|13	55	0	2|2|0|0|3|2|0|0|5|4|1|3	13.75	4	1	1	1	1	1	6.51	6.25	O94992
AAK1	GEMC1	0|0|1|1	2	0.73	3|0|0|0|13|14|0|0|6|6|3|5	0.5	4	0	0	0	0	0	-21.34	0.1	Q2M2I8
MAP2K1	GEMC1	0|3|0|0	3	0.63	1|0|2|3|1|0|0|1|4|7|6|5	0.75	4	0	0	0	0	0	-13.07	0.25	Q02750
TDP2	GEMC1	11|14|4|7	36	0	0|0|0|0|0|0|0|0|0|1|1|0	9	4	1	1	1	1	1	4.61	45	O95551
RBM25	GEMC1	47|51|5|3	106	0.22	5|3|0|0|1|0|1|1|6|11|13|11	26.5	4	0.5	1	0.5	1	0.5	-14.92	5.1	P49756
MYL12B	GEMC1	5|7|9|8	29	0.73	2|3|9|8|23|16|13|9|14|14|19|16	7.25	4	0	0	0	0	0	-46.88	0.51	O14950
SKIV2L2	GEMC1	27|29|17|19	92	0.71	2|0|0|1|3|4|4|2|48|50|57|52	23	4	0	0	0	0	0	-54.19	1.03	P42285
HS1BP3	GEMC1	0|0|0|1	1	0.73	0|0|0|0|8|4|1|1|6|8|8|6	0.25	4	0	0	0	0	0	-18.17	0.06	Q53T59
RAB14	GEMC1	32|31|5|3	71	0.69	21|19|37|33|16|16|12|9|7|6|6|10	17.75	4	0	0	0	0	0	-68.07	0.99	P61106
RALY	GEMC1	6|8|2|2	18	0.6	0|0|19|22|0|0|1|1|1|1|0|0	4.5	4	0	0.01	0	0.01	0	-13.58	1	Q9UKM9
EIF3H	GEMC1	3|2|2|2	9	0.73	4|1|1|2|1|2|1|1|7|8|7|4	2.25	4	0	0	0	0	0	-11.47	0.61	O15372
MAGED1	GEMC1	2|3|14|15	34	0.61	0|1|5|7|32|25|1|0|0|0|0|0	8.5	4	0	0	0	0	0	-23.94	1.2	Q9Y5V3
DDB1	GEMC1	5|5|12|14	36	0.49	2|0|0|1|8|7|0|1|8|8|6|7	9	4	0.1	0.32	0.1	0.32	0.1	-10.64	1.88	Q16531
CIAPIN1	GEMC1	6|6|2|1	15	0.73	21|12|0|0|23|20|8|5|25|17|19|18	3.75	4	0	0	0	0	0	-70.01	0.22	Q6FI81
DIMT1	GEMC1	5|6|0|1	12	0.52	1|0|6|6|0|0|0|0|2|3|4|3	3	4	0.05	0.14	0.05	0.14	0.05	-11	1.2	Q9UNQ2
VAPA	GEMC1	4|5|11|8	28	0.73	9|5|2|1|18|16|2|0|23|26|19|30	7	4	0	0	0	0	0	-52.38	0.47	Q9P0L0
MYL6	GEMC1	9|11|5|4	29	0.73	4|2|48|45|45|32|4|3|8|7|4|7	7.25	4	0	0	0	0	0	-74.81	0.36	P60660
IQGAP1	GEMC1	3|1|0|0	4	0.73	3|1|15|12|1|0|8|1|13|15|16|14	1	4	0	0	0	0	0	-42.84	0.1	P46940
CSTF3	GEMC1	38|33|22|17	110	0	1|0|0|0|0|0|1|0|5|7|1|5	27.5	4	0.99	1	0.99	1	0.99	3.76	13.75	Q12996
SUPT7L	GEMC1	4|6|0|1	11	0.25	0|0|0|0|0|0|0|0|1|1|0|1	2.75	4	0.49	1	0.49	1	0.49	-2.48	9.17	O94864
SNRPF	GEMC1	4|4|3|5	16	0.73	1|0|8|9|3|1|0|0|10|13|11|11	4	4	0	0	0	0	0	-20.97	0.6	P62306
ZHX3	GEMC1	38|39|4|6	87	0.25	0|0|0|0|0|0|0|0|10|9|13|9	21.75	4	0.49	0.99	0.49	0.99	0.49	-9.1	5.3	Q9H4I2
PPP4R3A	GEMC1	21|18|25|23	87	0.71	6|5|0|1|4|5|15|9|40|42|46|40	21.75	4	0	0	0	0	0	-48.81	1.03	Q6IN85
MRPS10	GEMC1	3|3|1|0	7	0.31	0|0|0|0|0|0|0|0|0|1|2|1	1.75	4	0.41	0.82	0.41	0.82	0.41	-2.83	4.38	P82664
NOP56	GEMC1	24|23|2|0	49	0.67	2|1|36|27|0|0|7|5|12|13|12|15	12.25	4	0	0	0	0	0	-56.57	0.94	O00567
RABL6	GEMC1	1|1|3|3	8	0.73	10|5|4|0|3|2|13|7|25|23|22|22	2	4	0	0	0	0	0	-54.63	0.15	Q3YEC7
MRPS25	GEMC1	2|0|2|2	6	0.25	0|0|2|1|0|0|0|0|0|0|0|0	1.5	4	0.49	0.66	0.49	0.66	0.49	-2.5	5	P82663
ASXL1	GEMC1	0|1|0|0	1	0.73	0|0|0|0|0|0|0|0|0|0|0|0	0.25	4	0	0	0	0	0	-1.76	2.5	Q8IXJ9
PAK2	GEMC1	2|4|0|0	6	0.73	16|8|0|0|56|33|16|17|48|46|38|37	1.5	4	0	0	0	0	0	-139.45	0.05	Q13177
MTHFD1	GEMC1	38|37|65|65	205	0.72	12|7|57|54|94|93|19|11|41|43|32|40	51.25	4	0	0	0	0	0	-118.58	1.06	P11586
RPL27	GEMC1	18|15|31|29	93	0.68	10|10|24|24|17|17|23|24|10|10|12|11	23.25	4	0	0	0	0	0	-39.96	1.35	P61353
ZNF845	GEMC1	2|1|0|0	3	0.49	0|0|0|0|0|0|0|0|2|1|1|1	0.75	4	0.11	0.44	0.11	0.44	0.11	-3.2	1.5	Q96IR2
SCAMP3	GEMC1	4|5|0|0	9	0.63	9|5|1|1|1|2|3|3|5|3|4|4	2.25	4	0	0	0	0	0	-17.28	0.58	O14828
EIF4A3	GEMC1	22|22|3|3	50	0.71	8|6|34|31|2|6|14|15|27|27|25|25	12.5	4	0	0	0	0	0	-82.02	0.59	P38919
DCP1A	GEMC1	0|0|1|2	3	0.73	1|0|0|0|5|4|0|0|13|14|10|14	0.75	4	0	0	0	0	0	-26.13	0.12	Q9NPI6
MED1	GEMC1	58|53|9|4	124	0.13	12|7|0|0|0|0|5|2|9|10|10|9	31	4	0.5	1	0.5	1	0.5	-17.93	4.84	Q15648
2023-09-02	GEMC1	6|7|12|10	35	0.73	26|24|2|2|29|25|30|30|59|52|54|55	8.75	4	0	0	0	0	0	-146.86	0.23	Q15019
TRIP13	GEMC1	7|9|5|3	24	0.73	10|4|14|16|5|5|6|1|9|10|14|14	6	4	0	0	0	0	0	-36	0.58	Q15645
SDHB	GEMC1	0|0|0|1	1	0.73	0|0|0|0|1|0|0|0|1|2|3|1	0.25	4	0	0	0	0	0	-4.3	0.31	P21912
NFIA	GEMC1	12|14|0|0	26	0.31	0|0|0|0|0|0|0|0|6|5|9|6	6.5	4	0.42	0.86	0.42	0.86	0.42	-11.13	2.5	Q12857
TRIP11	GEMC1	0|0|0|1	1	0.73	0|0|0|0|1|0|0|0|0|0|0|0	0.25	4	0	0	0	0	0	-1.75	2.5	Q15643
TCOF1	GEMC1	24|25|16|13	78	0.73	30|39|10|7|25|26|36|35|31|33|39|45	19.5	4	0	0	0	0	0	-109.6	0.58	Q13428
PPIG	GEMC1	2|3|2|2	9	0.02	0|0|0|0|0|0|0|0|0|1|1|0	2.25	4	0.82	0.95	0.82	0.95	0.82	1.25	11.25	Q13427
XRCC4	GEMC1	2|3|0|0	5	0.48	0|0|0|0|0|0|0|0|5|3|1|2	1.25	4	0.12	0.33	0.12	0.33	0.12	-4.88	1.14	Q13426
LSM6	GEMC1	0|1|0|2	3	0.48	0|0|0|0|0|0|0|0|1|1|0|4	0.75	4	0.11	0.44	0.11	0.44	0.11	-3.73	1.25	P62312
C9ORF78	GEMC1	10|8|6|2	26	0.46	5|0|0|0|8|7|4|1|2|2|2|1	6.5	4	0.16	0.47	0.16	0.47	0.16	-9.45	2.03	Q9NZ63
LSM3	GEMC1	0|0|4|2	6	0.6	0|0|0|0|1|2|0|0|7|6|6|7	1.5	4	0	0.01	0	0.01	0	-12.62	0.52	P62310
PSMD2	GEMC1	7|8|15|13	43	0.7	6|2|5|6|7|6|12|15|21|21|29|30	10.75	4	0	0	0	0	0	-46.64	0.7	Q13200
AHR	GEMC1	9|11|0|0	20	0.18	0|0|0|0|0|0|0|0|0|0|0|0	5	4	0.5	1	0.5	1	0.5	-1.76	50	P35869
MRPS11	GEMC1	2|5|0|0	7	0.36	3|0|0|1|0|0|0|0|1|1|2|1	1.75	4	0.27	0.93	0.27	0.93	0.27	-4.59	1.94	P82912
ACTG1	GEMC1	126|124|81|104	435	0.73	71|126|254|262|171|176|156|187|123|114|111|118	108.75	4	0	0	0	0	0	-503.76	0.64	P63261
CNP	GEMC1	2|3|4|2	11	0.63	0|0|1|2|1|3|0|0|7|6|7|10	2.75	4	0	0	0	0	0	-11.27	0.74	P09543
MCM3AP	GEMC1	1|1|3|2	7	0.47	0|0|0|0|7|2|0|0|0|0|2|0	1.75	4	0.14	0.39	0.14	0.39	0.14	-3.14	1.59	O60318
CDK8	GEMC1	8|12|2|3	25	0	0|0|0|0|0|0|0|0|0|0|0|0	6.25	4	0.98	1	0.98	1	0.98	2.78	62.5	P49336
KRT77	GEMC1	0|0|2|1	3	0.44	0|0|0|0|1|1|0|0|0|0|0|0	0.75	4	0.19	0.78	0.19	0.78	0.19	-2.12	3.75	Q7Z794
TM9SF3	GEMC1	4|7|0|0	11	0.36	0|0|2|4|0|1|1|0|3|1|2|3	2.75	4	0.28	0.94	0.28	0.94	0.28	-7.87	1.62	Q9HD45
CPPED1	GEMC1	1|1|0|0	2	0.73	0|0|3|4|0|0|0|0|0|0|0|0	0.5	4	0	0	0	0	0	-4.15	0.71	Q9BRF8
MADD	GEMC1	0|0|1|0	1	0.73	0|0|0|0|0|0|0|0|0|0|0|0	0.25	4	0	0	0	0	0	-1.76	2.5	Q8WXG6
RFC1	GEMC1	2|3|0|1	6	0.55	0|0|1|2|1|0|0|0|2|3|4|3	1.5	4	0.02	0.07	0.02	0.07	0.02	-7.41	0.94	P35251
TSHZ3	GEMC1	0|4|1|2	7	0.3	0|0|0|0|0|0|0|0|1|0|0|1	1.75	4	0.44	0.99	0.44	0.99	0.44	-2.12	8.75	Q63HK5
ACOT8	GEMC1	0|0|1|2	3	0.39	0|0|0|0|0|1|0|0|0|0|0|0	0.75	4	0.24	0.97	0.24	0.97	0.24	-1.75	7.5	O14734
PDCD5	GEMC1	10|7|5|6	28	0.73	10|9|0|0|22|18|14|16|24|23|22|19	7	4	0	0	0	0	0	-61.84	0.4	O14737
CSNK1E	GEMC1	16|18|5|3	42	0.04	2|2|0|0|0|0|1|2|2|1|1|1	10.5	4	0.75	1	0.75	1	0.75	-1.27	8.75	P49674
RPS6KB2	GEMC1	1|1|0|0	2	0.73	0|0|1|0|0|0|0|0|0|0|0|0	0.5	4	0	0	0	0	0	-1.75	5	Q9UBS0
CENPM	GEMC1	1|1|0|1	3	0.73	0|0|1|1|0|0|0|0|1|0|0|0	0.75	4	0	0	0	0	0	-2.48	2.5	Q9NSP4
NF1	GEMC1	1|0|0|0	1	0.73	0|0|0|0|0|0|0|0|0|0|0|0	0.25	4	0	0	0	0	0	-1.76	2.5	P21359
DNAJB11	GEMC1	0|0|5|4	9	0.57	1|0|0|0|7|6|0|0|3|4|4|2	2.25	4	0.01	0.03	0.01	0.03	0.01	-11.86	0.83	Q9UBS4
IARS	GEMC1	6|2|17|16	41	0.73	3|2|16|19|17|13|7|4|64|44|66|50	10.25	4	0	0	0	0	0	-123.39	0.34	P41252
SRSF4	GEMC1	2|1|2|1	6	0.51	0|0|0|1|1|0|0|0|1|1|2|3	1.5	4	0.08	0.16	0.08	0.16	0.08	-3.09	1.67	Q08170
CSNK1D	GEMC1	1|1|0|0	2	0.73	0|0|0|0|0|0|0|0|0|0|0|0	0.5	4	0	0	0	0	0	-1.76	5	P48730
PRR14	GEMC1	1|1|0|0	2	0.73	0|0|0|0|0|0|0|0|0|0|0|0	0.5	4	0	0	0	0	0	-1.76	5	Q9BWN1
NXN	GEMC1	0|1|0|0	1	0.73	1|0|0|0|0|0|0|0|0|0|0|0	0.25	4	0	0	0	0	0	-1.75	2.5	Q6DKJ4
ABI1	GEMC1	1|1|2|1	5	0.73	7|3|0|0|1|0|3|3|11|8|14|12	1.25	4	0	0	0	0	0	-23.57	0.2	Q8IZP0
TMSB10	GEMC1	0|1|0|0	1	0.73	3|3|0|0|8|10|8|15|3|4|3|2	0.25	4	0	0	0	0	0	-25.69	0.04	P63313
QRICH1	GEMC1	6|7|5|6	24	0	0|0|1|0|0|0|0|0|0|1|1|2	6	4	0.99	1	0.99	1	0.99	3.91	12	Q2TAL8
MCM10	GEMC1	0|1|3|1	5	0.37	0|0|0|0|0|0|0|0|0|1|0|0	1.25	4	0.25	1	0.25	1	0.25	-1.75	12.5	Q7L590
NANS	GEMC1	0|0|1|0	1	0.73	1|0|0|0|6|7|0|0|5|0|1|0	0.25	4	0	0	0	0	0	-8.4	0.12	Q9NR45
CDK9	GEMC1	36|37|37|38	148	0.01	0|0|0|0|7|6|0|0|15|12|13|14	37	4	0.97	0.97	0.97	0.97	0.97	3.24	5.52	P50750
DHX30	GEMC1	2|2|13|11	28	0.26	0|0|5|6|4|2|1|1|2|3|2|3	7	4	0.49	1	0.49	1	0.49	-8.68	2.41	Q7L2E3
RPL19	GEMC1	10|6|15|12	43	0.73	4|5|12|11|33|36|16|21|15|15|13|13	10.75	4	0	0	0	0	0	-62.18	0.58	P84098
MYO1C	GEMC1	0|1|0|0	1	0.73	0|0|0|0|0|0|1|0|1|3|4|2	0.25	4	0	0	0	0	0	-5.05	0.23	O00159
PTDSS1	GEMC1	2|2|0|0	4	0.43	1|0|1|1|0|0|0|0|0|0|1|1	1	4	0.22	0.44	0.22	0.44	0.22	-3.2	2	P48651
PYGL	GEMC1	5|1|0|0	6	0.73	6|2|3|3|14|11|8|7|22|16|23|17	1.5	4	0	0	0	0	0	-55.75	0.12	P06737
ERH	GEMC1	5|5|8|6	24	0.68	5|5|8|8|9|7|9|11|4|6|5|6	6	4	0	0	0	0	0	-20.38	0.81	P84090
RAP1B	GEMC1	1|2|0|0	3	0.73	1|0|3|4|9|6|2|3|6|9|10|8	0.75	4	0	0	0	0	0	-26.4	0.12	P61224
ABCE1	GEMC1	10|14|3|1	28	0.7	23|15|11|17|3|1|13|10|15|17|16|10	7	4	0	0	0	0	0	-61.16	0.48	P61221
EIF1AY	GEMC1	0|0|1|0	1	0.73	0|0|3|6|0|0|1|0|0|1|0|0	0.25	4	0	0	0	0	0	-4.76	0.23	O14602
MRPL24	GEMC1	0|1|0|0	1	0.73	0|0|1|1|0|0|3|2|5|4|4|6	0.25	4	0	0	0	0	0	-11.53	0.1	Q96A35
PDCD7	GEMC1	0|1|0|0	1	0.73	0|0|0|0|0|0|0|0|0|0|0|0	0.25	4	0	0	0	0	0	-1.76	2.5	Q8N8D1
CNDP2	GEMC1	1|1|2|1	5	0.61	0|0|0|0|0|0|0|0|5|7|4|6	1.25	4	0	0	0	0	0	-7.16	0.57	Q96KP4
COG1	GEMC1	0|1|0|0	1	0.73	0|0|0|0|0|0|0|0|0|2|4|4	0.25	4	0	0	0	0	0	-4.37	0.25	Q8WTW3
CSE1L	GEMC1	22|22|3|6	53	0.7	6|2|15|19|3|6|21|11|23|21|28|26	13.25	4	0	0	0	0	0	-66.61	0.75	P55060
MLLT1	GEMC1	3|5|3|3	14	0	0|0|0|0|0|0|0|0|0|0|0|0	3.5	4	0.99	1	0.99	1	0.99	4.63	35	Q03111
NUP155	GEMC1	18|20|16|14	68	0.64	4|0|16|16|5|8|0|1|12|11|15|9	17	4	0	0	0	0	0	-15.16	1.75	O75694
HSPA5	GEMC1	99|92|125|139	455	0.71	51|40|42|46|94|92|46|47|56|54|56|60	113.75	4	0	0	0	0	0	-84.86	1.89	P11021
ERF	GEMC1	6|13|5|8	32	0	0|0|0|0|0|0|0|0|0|0|0|0	8	4	1	1	1	1	1	8.05	80	P50548
GTF2F2	GEMC1	13|13|2|4	32	0.66	6|6|0|0|1|1|4|6|15|15|17|13	8	4	0	0	0	0	0	-30.14	0.95	P13984
ERC1	GEMC1	0|0|0|1	1	0.73	2|0|0|0|0|0|0|0|17|20|21|16	0.25	4	0	0	0	0	0	-32.51	0.03	Q8IUD2
PML	GEMC1	26|25|17|14	82	0	2|0|0|0|2|1|0|0|4|2|1|4	20.5	4	1	1	1	1	1	8.42	12.81	P29590
PSMD14	GEMC1	1|0|7|6	14	0.64	5|2|6|6|3|3|5|2|7|6|5|5	3.5	4	0	0	0	0	0	-22.5	0.69	O00487
PPIL2	GEMC1	38|44|14|17	113	0	1|0|0|0|2|1|1|2|6|8|3|3	28.25	4	0.99	1	0.99	1	0.99	3.01	10.46	Q13356
NDUFA4	GEMC1	1|1|1|3	6	0.6	0|0|3|3|2|2|0|0|3|4|3|2	1.5	4	0	0.01	0	0.01	0	-7.69	0.68	O00483
CCNH	GEMC1	1|2|0|1	4	0.48	0|0|0|0|0|3|0|0|1|1|0|0	1	4	0.12	0.47	0.12	0.47	0.12	-3.28	2	P51946
MNAT1	GEMC1	6|8|0|1	15	0.33	2|0|0|0|0|0|6|0|1|1|3|3	3.75	4	0.36	0.82	0.36	0.82	0.36	-7.24	2.34	P51948
EDF1	GEMC1	4|3|16|10	33	0.66	5|7|3|4|11|11|16|20|5|6|6|7	8.25	4	0	0	0	0	0	-32.02	0.88	O60869
SLC25A5	GEMC1	141|128|87|86	442	0.72	40|38|107|114|75|75|31|34|70|67|71|76	110.5	4	0	0	0	0	0	-134.79	1.51	P05141
PA2G4	GEMC1	13|14|74|74	175	0.72	25|31|33|37|65|59|68|70|50|46|46|46	43.75	4	0	0	0	0	0	-184.79	0.84	Q9UQ80
CACTIN	GEMC1	24|21|3|2	50	0.24	3|2|0|0|0|0|1|0|7|6|6|7	12.5	4	0.5	1	0.5	1	0.5	-9.35	3.91	Q8WUQ7
NAP1L1	GEMC1	21|26|6|9	62	0.73	28|29|16|19|32|21|60|66|102|93|92|89	15.5	4	0	0	0	0	0	-245.88	0.25	P55209
TAGLN2	GEMC1	56|57|43|70	226	0.73	88|143|28|26|291|242|297|314|95|96|87|98	56.5	4	0	0	0	0	0	-622.66	0.32	P37802
PCGF6	GEMC1	2|3|0|0	5	0.25	0|0|0|0|0|0|0|0|0|0|0|1	1.25	4	0.49	1	0.49	1	0.49	-1.75	12.5	Q9BYE7
HOXC9	GEMC1	1|1|0|0	2	0.73	0|0|0|0|0|0|0|0|0|0|1|0	0.5	4	0	0	0	0	0	-1.75	5	P31274
HOXC13	GEMC1	2|3|0|0	5	0.27	0|0|0|0|0|0|0|0|0|0|0|0	1.25	4	0.48	0.99	0.48	0.99	0.48	-1.76	12.5	P31276
ARL8B	GEMC1	11|12|0|0	23	0.47	4|1|8|10|0|1|2|0|4|5|3|3	5.75	4	0.14	0.37	0.14	0.37	0.14	-17.85	1.4	Q9NVJ2
DDX11	GEMC1	0|1|0|0	1	0.73	0|0|0|1|0|0|0|0|0|0|0|0	0.25	4	0	0	0	0	0	-1.75	2.5	Q96FC9
AIFM1	GEMC1	1|2|9|10	22	0.45	2|0|0|0|5|2|0|0|6|8|5|4	5.5	4	0.18	0.45	0.18	0.45	0.18	-11.3	1.72	O95831
KDM5A	GEMC1	1|0|2|0	3	0.4	0|0|0|0|0|0|0|0|0|0|0|0	0.75	4	0.24	0.94	0.24	0.94	0.24	-1.76	7.5	P29375
PJA2	GEMC1	0|0|1|0	1	0.73	0|0|0|0|2|1|0|0|0|0|0|0	0.25	4	0	0	0	0	0	-2.5	0.83	O43164
EPS8	GEMC1	0|0|0|1	1	0.73	0|0|0|0|0|0|0|0|2|4|2|2	0.25	4	0	0	0	0	0	-4.55	0.25	Q12929
ZNF609	GEMC1	32|44|7|3	86	0	0|0|0|0|0|0|0|0|0|0|0|0	21.5	4	1	1	1	1	1	4.63	215	O15014
NCAPG2	GEMC1	0|0|2|0	2	0.49	0|0|0|0|0|0|1|0|0|1|2|1	0.5	4	0.11	0.44	0.11	0.44	0.11	-3.2	1	Q86XI2
SAE1	GEMC1	3|3|0|0	6	0.73	3|1|1|0|5|3|3|4|15|14|12|11	1.5	4	0	0	0	0	0	-30.77	0.21	Q9UBE0
DDX27	GEMC1	1|3|0|0	4	0.73	1|0|13|14|0|0|3|1|6|7|12|5	1	4	0	0	0	0	0	-26.74	0.16	Q96GQ7
DPY30	GEMC1	11|10|1|1	23	0.34	1|0|0|0|1|0|6|2|7|6|3|5	5.75	4	0.3	0.69	0.3	0.69	0.3	-10.9	1.85	Q9C005
P4HA1	GEMC1	0|1|0|0	1	0.73	0|0|0|0|0|0|0|0|0|0|0|1	0.25	4	0	0	0	0	0	-1.75	2.5	P13674
KPNA3	GEMC1	10|10|23|16	59	0.63	6|4|4|4|8|7|2|1|19|15|18|19	14.75	4	0	0	0	0	0	-22.88	1.42	O00505
VDAC2	GEMC1	57|54|17|16	144	0.73	44|75|59|50|16|21|55|68|39|46|44|47	36	4	0	0	0	0	0	-179.86	0.68	P45880
YBX3	GEMC1	8|5|18|21	52	0.68	6|6|7|13|10|12|18|15|13|17|14|13	13	4	0	0	0	0	0	-43.32	0.98	P16989
NAA40	GEMC1	2|1|0|0	3	0.39	0|0|1|0|0|0|0|0|0|0|0|0	0.75	4	0.24	0.97	0.24	0.97	0.24	-1.75	7.5	Q86UY6
HDAC10	GEMC1	0|0|0|1	1	0.73	0|0|0|0|4|4|0|0|0|0|0|0	0.25	4	0	0	0	0	0	-4.57	0.31	Q969S8
LSM5	GEMC1	0|1|0|0	1	0.73	0|0|0|0|0|0|3|1|11|12|14|13	0.25	4	0	0	0	0	0	-23.02	0.05	Q9Y4Y9
TANGO6	GEMC1	2|1|3|2	8	0.61	3|0|0|0|0|0|0|0|7|7|4|4	2	4	0	0.01	0	0.01	0	-8.49	0.8	Q9C0B7
SLC37A4	GEMC1	0|1|2|0	3	0.59	0|0|1|0|2|2|0|0|4|3|3|2	0.75	4	0	0.01	0	0.01	0	-7.85	0.44	O43826
GMEB2	GEMC1	1|1|0|0	2	0.73	0|0|0|0|0|0|0|0|0|0|0|0	0.5	4	0	0	0	0	0	-1.76	5	Q9UKD1
MRTO4	GEMC1	3|6|4|5	18	0.65	1|0|8|7|1|1|2|2|3|7|10|8	4.5	4	0	0	0	0	0	-14.19	0.92	Q9UKD2
RBM39	GEMC1	29|30|12|14	85	0.7	5|1|13|12|9|7|17|14|35|33|33|30	21.25	4	0	0	0	0	0	-56.3	1.05	Q14498
SGF29	GEMC1	10|16|0|0	26	0.13	0|0|0|0|0|0|0|0|0|0|0|1	6.5	4	0.5	1	0.5	1	0.5	-1.75	65	Q96ES7
LMF2	GEMC1	0|0|1|1	2	0.73	0|0|0|0|0|0|1|0|2|3|4|2	0.5	4	0	0	0	0	0	-5.53	0.42	Q9BU23
PRPF31	GEMC1	17|18|5|6	46	0.29	1|1|0|0|8|3|5|1|5|6|9|7	11.5	4	0.47	0.96	0.47	0.96	0.47	-10.03	2.5	Q8WWY3
LUC7L3	GEMC1	10|14|5|1	30	0.68	2|1|11|13|2|2|11|3|15|18|14|18	7.5	4	0	0	0	0	0	-43.07	0.7	O95232
LARP4	GEMC1	4|2|1|2	9	0.64	4|0|0|0|2|2|2|2|4|6|8|7	2.25	4	0	0	0	0	0	-13.55	0.61	Q71RC2
U2SURP	GEMC1	74|77|27|26	204	0.34	11|9|3|1|9|11|12|5|40|31|37|34	51	4	0.33	0.75	0.33	0.75	0.33	-33.28	2.56	O15042
CASK	GEMC1	2|5|3|2	12	0.51	0|0|0|0|0|0|0|0|2|5|6|7	3	4	0.07	0.23	0.07	0.23	0.07	-4.86	1.5	O14936
COPS2	GEMC1	0|0|2|3	5	0.62	0|0|0|0|6|1|0|0|8|7|3|4	1.25	4	0	0	0	0	0	-12.62	0.43	P61201
GTF2E2	GEMC1	22|22|4|5	53	0.58	14|13|0|0|0|0|13|17|6|10|5|9	13.25	4	0.01	0.01	0.01	0.01	0.01	-26.8	1.52	P29084
SETD1A	GEMC1	2|2|5|4	13	0.02	0|0|0|0|0|0|0|0|1|1|0|1	3.25	4	0.83	1	0.83	1	0.83	0.68	10.83	O15047
SLC25A11	GEMC1	75|76|10|12	173	0.53	12|29|42|48|6|8|18|17|18|15|13|14	43.25	4	0.05	0.11	0.05	0.11	0.05	-69.45	1.91	Q02978
POP7	GEMC1	2|1|0|0	3	0.6	0|0|0|0|2|0|1|0|5|4|4|4	0.75	4	0	0.01	0	0.01	0	-8.72	0.38	O75817
ENO1	GEMC1	83|86|17|28	214	0.73	89|46|123|134|85|89|180|226|214|204|183|178	53.5	4	0	0	0	0	0	-648.67	0.33	P06733
MRPS34	GEMC1	2|4|1|1	8	0.44	0|0|1|1|0|0|0|0|2|3|1|2	2	4	0.2	0.68	0.2	0.68	0.2	-3.44	2	P82930
ZNF703	GEMC1	18|21|19|13	71	0	0|0|0|0|2|2|0|0|0|0|0|0	17.75	4	1	1	1	1	1	9.29	44.38	Q9H7S9
SLC35F6	GEMC1	0|0|3|1	4	0.4	0|0|0|0|1|1|0|0|0|0|0|0	1	4	0.24	0.95	0.24	0.95	0.24	-2.12	5	Q8N357
NSUN2	GEMC1	24|27|8|12	71	0.71	16|1|16|14|13|8|16|11|29|28|35|29	17.75	4	0	0	0	0	0	-66.58	0.86	Q08J23
EP300	GEMC1	67|73|40|44	224	0	0|0|0|0|0|0|0|0|0|0|0|0	56	4	1	1	1	1	1	60.04	560	Q09472
ATP5F1	GEMC1	0|0|1|0	1	0.73	0|0|0|3|1|1|0|0|0|0|0|0	0.25	4	0	0	0	0	0	-3.28	0.5	P24539
PFN2	GEMC1	12|13|0|0	25	0.65	2|0|27|22|0|0|1|0|10|7|6|7	6.25	4	0	0	0	0	0	-35.17	0.76	P35080
LEO1	GEMC1	3|2|1|1	7	0.37	0|0|0|0|0|0|0|0|1|2|2|1	1.75	4	0.25	0.66	0.25	0.66	0.25	-1.97	2.92	Q8WVC0
CAMSAP1	GEMC1	1|2|0|0	3	0.73	14|1|0|0|9|7|1|0|11|13|11|14	0.75	4	0	0	0	0	0	-35.21	0.09	Q5T5Y3
MRPS12	GEMC1	0|2|0|0	2	0.4	0|0|0|0|0|0|0|0|0|0|0|0	0.5	4	0.24	0.94	0.24	0.94	0.24	-1.76	5	O15235
CPSF2	GEMC1	34|38|3|2	77	0.3	0|0|2|0|0|0|1|0|19|14|15|23	19.25	4	0.45	0.91	0.45	0.91	0.45	-25.48	2.6	Q9P2I0
LSM2	GEMC1	11|11|2|2	26	0.64	11|14|0|0|3|1|5|3|9|6|8|8	6.5	4	0	0	0	0	0	-23.81	0.96	Q9Y333
TEAD1	GEMC1	15|15|0|1	31	0.19	2|1|0|0|0|0|0|0|0|0|0|0	7.75	4	0.5	1	0.5	1	0.5	-2.5	25.83	P28347
PPA2	GEMC1	0|1|0|0	1	0.73	0|0|1|1|0|0|0|0|1|1|1|0	0.25	4	0	0	0	0	0	-3.2	0.5	Q9H2U2
RMND5A	GEMC1	0|1|1|2	4	0.4	0|0|0|0|0|0|0|0|0|0|0|0	1	4	0.24	0.94	0.24	0.94	0.24	-1.76	10	Q9H871
LATS1	GEMC1	0|1|0|0	1	0.73	0|0|0|0|0|0|0|0|0|1|0|0	0.25	4	0	0	0	0	0	-1.75	2.5	O95835
VIM	GEMC1	125|125|247|259	756	0.73	59|56|278|293|185|175|104|106|190|180|200|203	189	4	0	0	0	0	0	-505.45	0.99	P08670
AK2	GEMC1	3|3|0|0	6	0.6	0|0|9|8|0|1|0|0|2|2|2|3	1.5	4	0	0	0	0	0	-11.67	0.56	P54819
NDUFS7	GEMC1	0|2|0|1	3	0.6	0|0|4|3|0|0|0|0|3|2|3|4	0.75	4	0	0.01	0	0.01	0	-8.64	0.39	O75251
TFAP4	GEMC1	6|3|0|0	9	0.35	0|0|0|0|0|0|0|0|3|4|3|0	2.25	4	0.3	0.8	0.3	0.8	0.3	-4.41	2.25	Q01664
PNISR	GEMC1	7|8|3|4	22	0.52	1|0|0|0|0|0|2|1|5|10|5|8	5.5	4	0.05	0.14	0.05	0.14	0.05	-7.68	1.72	Q8TF01
AASDHPPT	GEMC1	7|8|2|5	22	0.73	3|1|7|6|53|55|6|5|5|6|6|4	5.5	4	0	0	0	0	0	-58.76	0.36	Q9NRN7
DAXX	GEMC1	1|0|1|1	3	0.73	0|0|0|0|0|0|0|0|0|0|0|1	0.75	4	0	0	0	0	0	-1.75	7.5	Q9UER7
SCFD1	GEMC1	1|0|0|0	1	0.73	0|0|0|0|3|0|1|0|6|5|6|5	0.25	4	0	0	0	0	0	-11.35	0.1	Q8WVM8
POLA2	GEMC1	6|4|8|4	22	0.56	3|2|0|0|5|7|3|0|5|6|2|4	5.5	4	0.01	0.05	0.01	0.05	0.01	-8.56	1.49	Q14181
HOMEZ	GEMC1	4|1|2|1	8	0.27	0|0|0|0|0|0|0|0|0|0|0|0	2	4	0.49	1	0.49	1	0.49	0.75	20	Q8IX15
TFDP1	GEMC1	28|33|10|13	84	0	1|0|0|0|0|0|0|0|3|5|0|3	21	4	0.98	1	0.98	1	0.98	2.88	17.5	Q14186
TFDP2	GEMC1	0|1|0|0	1	0.73	0|0|0|0|0|0|0|0|0|0|0|0	0.25	4	0	0	0	0	0	-1.76	2.5	Q14188
ORMDL2	GEMC1	0|0|1|1	2	0.73	1|0|0|0|2|1|0|0|0|0|0|0	0.5	4	0	0	0	0	0	-2.83	1.25	Q53FV1
KRT17	GEMC1	0|4|26|23	53	0.65	1|1|11|14|29|68|0|0|0|0|0|0	13.25	4	0	0	0	0	0	-53.24	1.07	Q04695
GAPVD1	GEMC1	1|0|0|0	1	0.73	12|2|0|0|7|3|10|7|64|60|62|59	0.25	4	0	0	0	0	0	-125.86	0.01	Q14C86
SMARCC1	GEMC1	93|103|34|33	263	0	0|0|1|3|0|0|0|0|4|3|8|8	65.75	4	1	1	1	1	1	7.11	24.35	Q92922
HIST1H1C	GEMC1	46|42|77|73	238	0.73	17|34|44|46|62|61|182|171|37|37|37|38	59.5	4	0	0	0	0	0	-197.15	0.83	P16403
PRMT3	GEMC1	0|1|0|0	1	0.73	0|0|3|3|0|0|0|0|2|2|4|2	0.25	4	0	0	0	0	0	-7.39	0.16	O60678
TMED5	GEMC1	0|0|1|0	1	0.73	0|0|0|0|1|2|0|0|0|0|0|0	0.25	4	0	0	0	0	0	-2.5	0.83	Q9Y3A6
SBDS	GEMC1	1|0|3|2	6	0.5	0|0|2|1|0|0|0|0|2|2|1|3	1.5	4	0.09	0.28	0.09	0.28	0.09	-5.3	1.36	Q9Y3A5
RRP7A	GEMC1	3|1|0|0	4	0.58	1|0|2|2|0|0|0|0|4|4|4|3	1	4	0	0.02	0	0.02	0	-8.91	0.5	Q9Y3A4
UTP11	GEMC1	1|2|0|0	3	0.46	0|0|2|1|0|0|0|0|0|0|0|0	0.75	4	0.16	0.66	0.16	0.66	0.16	-2.5	2.5	Q9Y3A2
NRDC	GEMC1	1|0|0|0	1	0.73	0|0|0|0|0|0|0|0|1|0|0|0	0.25	4	0	0	0	0	0	-1.75	2.5	O43847
SAMD1	GEMC1	1|1|1|1	4	0.73	0|0|0|0|0|0|0|0|1|1|0|0	1	4	0	0	0	0	0	-0.51	5	Q6SPF0
BOLA2;BOLA2B	GEMC1	13|13|0|0	26	0.68	3|4|10|14|3|3|6|5|13|14|13|15	6.5	4	0	0	0	0	0	-42.62	0.67	Q9H3K6
SENP6	GEMC1	13|10|0|0	23	0.22	0|0|0|0|0|0|0|0|2|2|3|1	5.75	4	0.5	1	0.5	1	0.5	-4.37	7.19	Q9GZR1
MAP7D1	GEMC1	0|0|1|0	1	0.73	0|0|0|0|0|0|0|0|0|1|1|1	0.25	4	0	0	0	0	0	-2.48	0.83	Q3KQU3
GPN1	GEMC1	0|1|1|0	2	0.73	1|0|0|0|3|6|0|3|6|5|4|5	0.5	4	0	0	0	0	0	-14.52	0.15	Q9HCN4
OSBPL11	GEMC1	0|0|1|0	1	0.73	0|0|0|0|3|2|1|0|0|1|1|0	0.25	4	0	0	0	0	0	-4.3	0.31	Q9BXB4
RBM3	GEMC1	1|0|5|4	10	0.67	0|0|4|4|1|3|1|3|9|13|8|10	2.5	4	0	0	0	0	0	-24.34	0.45	P98179
COPS6	GEMC1	1|0|0|0	1	0.73	0|0|0|1|1|0|0|0|0|0|0|0	0.25	4	0	0	0	0	0	-2.12	1.25	Q7L5N1
RRP8	GEMC1	2|2|0|0	4	0.32	0|0|1|0|0|0|1|0|0|0|0|0	1	4	0.39	0.78	0.39	0.78	0.39	-2.12	5	O43159
SNRPD3	GEMC1	7|8|7|8	30	0.65	4|3|8|11|5|6|7|3|3|5|6|7	7.5	4	0	0	0	0	0	-13.01	1.21	P62318
NDUFA9	GEMC1	2|0|0|0	2	0.73	1|0|12|21|0|0|4|0|8|6|4|2	0.5	4	0	0	0	0	0	-24.84	0.09	Q16795
PSMD7	GEMC1	1|1|7|6	15	0.3	0|0|0|1|3|0|0|0|1|4|1|1	3.75	4	0.44	0.92	0.44	0.92	0.44	-3.6	3.41	P51665
PRDM16	GEMC1	4|4|0|0	8	0.28	0|0|0|0|0|0|0|0|0|0|0|2	2	4	0.48	0.96	0.48	0.96	0.48	-2.16	10	Q9HAZ2
RBM10	GEMC1	93|98|57|63	311	0	16|5|0|0|2|3|4|2|26|27|19|19	77.75	4	0.98	1	0.98	1	0.98	3.22	6.32	P98175
DEAF1	GEMC1	1|3|0|0	4	0.43	0|0|1|0|0|0|0|0|1|0|0|1	1	4	0.23	0.9	0.23	0.9	0.23	-2.48	3.33	O75398
SLC35B2	GEMC1	1|0|0|0	1	0.73	0|0|0|0|0|0|0|0|0|0|0|0	0.25	4	0	0	0	0	0	-1.76	2.5	Q8TB61
ACAD11	GEMC1	0|1|1|0	2	0.73	0|0|0|0|0|0|0|0|0|0|0|0	0.5	4	0	0	0	0	0	-1.76	5	Q709F0
C19ORF47	GEMC1	5|7|1|0	13	0.21	0|0|0|0|0|0|0|0|0|0|0|0	3.25	4	0.5	1	0.5	1	0.5	-1.76	32.5	Q8N9M1
HP1BP3	GEMC1	18|13|7|4	42	0.69	10|5|6|5|3|5|15|17|19|19|18|25	10.5	4	0	0	0	0	0	-48.15	0.76	Q5SSJ5
BAG6	GEMC1	0|0|2|2	4	0.26	0|0|0|0|0|0|0|0|0|1|0|0	1	4	0.49	0.97	0.49	0.97	0.49	-1.75	10	P46379
SPTBN1	GEMC1	0|0|0|2	2	0.73	0|0|3|4|4|0|0|0|5|8|5|5	0.5	4	0	0	0	0	0	-14.85	0.15	Q01082
U2AF1	GEMC1	13|11|11|12	47	0.66	1|1|11|12|3|3|8|9|10|9|9|7	11.75	4	0	0	0	0	0	-13.98	1.45	Q01081
CBLL1	GEMC1	0|2|0|0	2	0.4	0|0|0|0|0|0|0|0|0|0|0|0	0.5	4	0.24	0.94	0.24	0.94	0.24	-1.76	5	Q75N03
CAPZA1	GEMC1	14|15|8|10	47	0.73	25|22|31|28|38|39|25|28|81|68|85|72	11.75	4	0	0	0	0	0	-188.19	0.24	P52907
USF2	GEMC1	1|0|0|0	1	0.73	0|0|0|0|0|0|0|0|0|0|0|0	0.25	4	0	0	0	0	0	-1.76	2.5	Q15853
DVL1	GEMC1	0|0|3|4	7	0.4	0|0|0|0|0|0|0|0|3|4|1|2	1.75	4	0.24	0.57	0.24	0.57	0.24	-4.5	1.75	O14640
MRPS14	GEMC1	0|0|2|2	4	0.5	0|0|0|0|0|0|2|1|1|1|2|2	1	4	0.08	0.17	0.08	0.17	0.08	-4.64	1.11	O60783
HTATSF1	GEMC1	10|9|14|7	40	0.65	6|3|0|0|10|9|3|2|12|13|14|7	10	4	0	0	0	0	0	-18.73	1.27	O43719
NME4	GEMC1	0|0|0|1	1	0.73	0|0|0|1|1|0|0|0|0|0|0|0	0.25	4	0	0	0	0	0	-2.12	1.25	O00746
PCGF1	GEMC1	27|25|0|0	52	0.13	0|0|0|0|0|0|0|0|0|0|0|0	13	4	0.5	1	0.5	1	0.5	-1.76	130	Q9BSM1
[truncated: 4,465 more rows]
